# Supplementary material for: Network analysis of atherosclerotic genes elucidates druggable targets
Source: BMC Med Genomics. 2022 Mar 3;15:42. doi: 10.1186/s12920-022-01195-y (PMC8893053; doi:10.1186/s12920-022-01195-y)
Supplement: Supplementary file 2 — Additional file 2. Protein protein interaction at different confidence score. [file 12920_2022_1195_MOESM2_ESM.xlsx]

## Sheet: Highest confidence score
Table 2a: Protein protein interactions at Highest Confidence Score
#node1	Interaction	node2	combined_score
AAK1	combined_score	CD4	0.9
AAK1	combined_score	APOB	0.9
AAK1	combined_score	WNT5A	0.9
AAK1	combined_score	SCARB2	0.9
AAK1	combined_score	EGF	0.917
AAK1	combined_score	ADRB2	0.9
AAK1	combined_score	IL7R	0.9
AAK1	combined_score	AVP	0.9
AAK1	combined_score	AGTR1	0.9
AAK1	combined_score	LDLR	0.906
AAK1	combined_score	CLTCL1	0.938
ABCA1	combined_score	APOA1	0.998
ABCA1	combined_score	APOE	0.921
ABCA1	combined_score	SCARB1	0.9
ABCA1	combined_score	NCOA2	0.907
ABCA1	combined_score	PLTP	0.918
ABCA1	combined_score	PPARA	0.957
ABCA1	combined_score	NR1H3	0.985
ABCB1	combined_score	TP53	0.975
ABCG1	combined_score	SCARB1	0.923
ABCG5	combined_score	ABCG8	0.992
ABI2	combined_score	MAPK1	0.904
ABI2	combined_score	MAPK3	0.903
ABI2	combined_score	KDR	0.904
ABI2	combined_score	FCGR2A	0.9
ABI2	combined_score	SHB	0.9
ABI2	combined_score	FCGR3A	0.9
ABI2	combined_score	SYK	0.915
ABI2	combined_score	CDC42	0.95
ACE	combined_score	AGTR2	0.926
ACE	combined_score	AGTR1	0.928
ACE	combined_score	AGT	0.996
ACE2	combined_score	DPP4	0.942
ACE2	combined_score	AGT	0.991
ACE2	combined_score	AGTR1	0.904
ACKR3	combined_score	CX3CL1	0.944
ACKR3	combined_score	BDKRB1	0.901
ACKR3	combined_score	C5	0.901
ACKR3	combined_score	GNB3	0.917
ACKR3	combined_score	C3	0.9
ACKR3	combined_score	MTNR1B	0.9
ACKR3	combined_score	GPR55	0.9
ACKR3	combined_score	P2RY12	0.9
ACKR3	combined_score	AGTR2	0.9
ACKR3	combined_score	AGT	0.901
ACKR3	combined_score	GPER1	0.901
ACKR3	combined_score	GRM8	0.902
ACKR3	combined_score	SUCNR1	0.902
ACKR3	combined_score	HCAR2	0.903
ACKR3	combined_score	SAA1	0.903
ACKR3	combined_score	FPR2	0.903
ACKR3	combined_score	FPR1	0.903
ACKR3	combined_score	CASR	0.904
ACKR3	combined_score	CNR1	0.904
ACKR3	combined_score	ANXA1	0.904
ACKR3	combined_score	APLN	0.907
ACKR3	combined_score	APLNR	0.908
ACKR3	combined_score	CCL28	0.908
ACKR3	combined_score	CX3CR1	0.911
ACKR3	combined_score	CXCR2	0.911
ACKR3	combined_score	NPY	0.913
ACKR3	combined_score	CCR2	0.913
ACKR3	combined_score	CCR5	0.914
ACKR3	combined_score	CXCR5	0.915
ACKR3	combined_score	CXCR3	0.915
ACKR3	combined_score	CXCR6	0.917
ACKR3	combined_score	CXCR4	0.919
ACKR3	combined_score	PPBP	0.935
ACKR3	combined_score	CXCL5	0.936
ACKR3	combined_score	PF4	0.939
ACKR3	combined_score	CXCL13	0.94
ACKR3	combined_score	CXCL16	0.941
ACKR3	combined_score	CXCL1	0.942
ACKR3	combined_score	CCL5	0.945
ACKR3	combined_score	CXCL8	0.969
ACKR3	combined_score	CXCL12	0.995
ACP5	combined_score	CTSK	0.928
ACP5	combined_score	TNFSF11	0.922
ACSL1	combined_score	CPT1A	0.91
ACSL1	combined_score	FADS2	0.952
ACSL1	combined_score	PPARA	0.953
ACSL1	combined_score	NCOA2	0.908
ACTA2	combined_score	VCL	0.97
ACTA2	combined_score	SORBS3	0.902
ACTA2	combined_score	NOTCH2	0.915
ACTA2	combined_score	NOTCH1	0.941
ACTA2	combined_score	ITGB5	0.92
ACTA2	combined_score	TLN1	0.919
ACTA2	combined_score	MYLK	0.973
ACTA2	combined_score	TPM2	0.986
ADAM10	combined_score	SERPIND1	0.902
ADAM10	combined_score	LGALS1	0.9
ADAM10	combined_score	TIMP1	0.967
ADAM10	combined_score	HBEGF	0.911
ADAM10	combined_score	APOB	0.906
ADAM10	combined_score	IGFBP5	0.903
ADAM10	combined_score	PROC	0.9
ADAM10	combined_score	APOA1	0.905
ADAM10	combined_score	FGF23	0.938
ADAM10	combined_score	BMP4	0.912
ADAM10	combined_score	C3	0.917
ADAM10	combined_score	DLL4	0.989
ADAM10	combined_score	APOE	0.95
ADAM10	combined_score	JAG1	0.966
ADAM10	combined_score	NOTCH2	0.971
ADAM10	combined_score	STC2	0.9
ADAM10	combined_score	APOA2	0.9
ADAM10	combined_score	MIA3	0.9
ADAM10	combined_score	F5	0.9
ADAM10	combined_score	ORMDL3	0.9
ADAM10	combined_score	QSOX1	0.9
ADAM10	combined_score	APOL1	0.9
ADAM10	combined_score	APOA5	0.9
ADAM10	combined_score	TNC	0.901
ADAM10	combined_score	CYBA	0.901
ADAM10	combined_score	AHSG	0.903
ADAM10	combined_score	PCSK9	0.903
ADAM10	combined_score	CP	0.904
ADAM10	combined_score	SERPINA1	0.904
ADAM10	combined_score	CD59	0.906
ADAM10	combined_score	CD36	0.906
ADAM10	combined_score	CYBB	0.907
ADAM10	combined_score	C4A	0.907
ADAM10	combined_score	IGFBP1	0.908
ADAM10	combined_score	SPP1	0.909
ADAM10	combined_score	PLAUR	0.91
ADAM10	combined_score	CSF1	0.911
ADAM10	combined_score	FPR2	0.911
ADAM10	combined_score	ITGB2	0.912
ADAM10	combined_score	MFGE8	0.912
ADAM10	combined_score	CST3	0.912
ADAM10	combined_score	IGFBP3	0.912
ADAM10	combined_score	GAS6	0.913
ADAM10	combined_score	OLR1	0.913
ADAM10	combined_score	PLAU	0.92
ADAM10	combined_score	CTNNB1	0.923
ADAM10	combined_score	EPHA2	0.925
ADAM10	combined_score	ADAM8	0.929
ADAM10	combined_score	ITGAV	0.931
ADAM10	combined_score	ALB	0.933
ADAM10	combined_score	IL6	0.941
ADAM10	combined_score	FN1	0.943
ADAM10	combined_score	CDH1	0.951
ADAM10	combined_score	EGF	0.957
ADAM10	combined_score	NOTCH3	0.967
ADAM10	combined_score	NOTCH1	0.989
ADAM15	combined_score	CDH1	0.928
ADAM15	combined_score	ITGB1	0.923
ADAM17	combined_score	HBEGF	0.966
ADAM17	combined_score	EREG	0.957
ADAM17	combined_score	DLL4	0.95
ADAM17	combined_score	JAG1	0.977
ADAM17	combined_score	SORT1	0.917
ADAM17	combined_score	NOTCH2	0.919
ADAM17	combined_score	NOTCH3	0.911
ADAM17	combined_score	EGF	0.979
ADAM17	combined_score	TIMP3	0.993
ADAM17	combined_score	NOTCH1	0.984
ADAM17	combined_score	NRG4	0.91
ADAM17	combined_score	BDNF	0.923
ADAM17	combined_score	NRG1	0.949
ADAM17	combined_score	TNF	0.979
ADAM8	combined_score	ITGAV	0.913
ADAM8	combined_score	CYBA	0.912
ADAM8	combined_score	OLR1	0.902
ADAM8	combined_score	PLAUR	0.909
ADAM8	combined_score	PLAU	0.918
ADAM8	combined_score	CYBB	0.914
ADAM8	combined_score	ORMDL3	0.912
ADAM8	combined_score	CD59	0.9
ADAM8	combined_score	ITGB1	0.903
ADAM8	combined_score	ITGB2	0.954
ADAM8	combined_score	CD36	0.904
ADAM8	combined_score	FPR2	0.906
ADAMTS1	combined_score	ADAMTS4	0.907
ADAMTS1	combined_score	ADAMTS13	0.917
ADAMTS1	combined_score	ADAMTS5	0.918
ADAMTS1	combined_score	ADAMTS7	0.919
ADAMTS1	combined_score	ADAMTS3	0.921
ADAMTS1	combined_score	THBS2	0.928
ADAMTS13	combined_score	VWF	0.973
ADAMTS13	combined_score	ADAMTS5	0.921
ADAMTS13	combined_score	ADAMTS3	0.917
ADAMTS13	combined_score	THBS2	0.915
ADAMTS13	combined_score	ADAMTS4	0.92
ADAMTS13	combined_score	ADAMTS7	0.925
ADAMTS3	combined_score	ADAMTS5	0.923
ADAMTS3	combined_score	THBS2	0.91
ADAMTS3	combined_score	ADAMTS4	0.915
ADAMTS3	combined_score	COL5A1	0.918
ADAMTS3	combined_score	ADAMTS7	0.922
ADAMTS4	combined_score	ADAMTS5	0.91
ADAMTS4	combined_score	THBS2	0.911
ADAMTS4	combined_score	ADAMTS7	0.916
ADAMTS5	combined_score	ADAMTS7	0.92
ADAMTS5	combined_score	THBS2	0.923
ADAMTS7	combined_score	THBS2	0.909
ADIPOQ	combined_score	RETN	0.939
ADIPOQ	combined_score	NR3C1	0.94
ADIPOQ	combined_score	CRP	0.952
ADIPOQ	combined_score	FABP4	0.989
ADIPOQ	combined_score	PPARGC1A	0.975
ADIPOQ	combined_score	CDH13	0.91
ADIPOQ	combined_score	PPARG	0.994
ADIPOQ	combined_score	LEP	0.975
ADIPOQ	combined_score	ADIPOR1	0.995
ADIPOQ	combined_score	ADIPOR2	0.994
ADIPOQ	combined_score	INS	0.967
ADIPOQ	combined_score	IL6	0.946
ADIPOQ	combined_score	NCOA2	0.907
ADIPOQ	combined_score	TNF	0.918
ADIPOR1	combined_score	ADIPOR2	0.902
ADM	combined_score	GNB3	0.9
ADM	combined_score	TSHB	0.9
ADM	combined_score	PTH	0.927
ADM	combined_score	ADRB2	0.917
ADM	combined_score	CALCA	0.987
ADM	combined_score	ADRB3	0.912
ADM	combined_score	AVP	0.963
ADM	combined_score	GCG	0.937
ADRB2	combined_score	CD4	0.903
ADRB2	combined_score	GNB3	0.961
ADRB2	combined_score	APOB	0.943
ADRB2	combined_score	TSHB	0.919
ADRB2	combined_score	WNT5A	0.918
ADRB2	combined_score	SCARB2	0.902
ADRB2	combined_score	EGF	0.928
ADRB2	combined_score	PTH	0.958
ADRB2	combined_score	CCR5	0.912
ADRB2	combined_score	CCL11	0.925
ADRB2	combined_score	CLTCL1	0.9
ADRB2	combined_score	IL7R	0.902
ADRB2	combined_score	F2	0.91
ADRB2	combined_score	FPR1	0.911
ADRB2	combined_score	CXCR4	0.916
ADRB2	combined_score	AGTR2	0.918
ADRB2	combined_score	LDLR	0.919
ADRB2	combined_score	AGTR1	0.92
ADRB2	combined_score	CXCL12	0.926
ADRB2	combined_score	P2RY2	0.929
ADRB2	combined_score	AGT	0.938
ADRB2	combined_score	ADRB3	0.939
ADRB2	combined_score	AVP	0.943
ADRB2	combined_score	GCG	0.945
ADRB2	combined_score	CALCA	0.947
ADRB2	combined_score	EDN1	0.958
ADRB2	combined_score	GRK6	0.962
ADRB3	combined_score	GNB3	0.962
ADRB3	combined_score	TSHB	0.9
ADRB3	combined_score	PTH	0.928
ADRB3	combined_score	CALCA	0.949
ADRB3	combined_score	AVP	0.945
ADRB3	combined_score	GCG	0.949
AGER	combined_score	MAPK1	0.932
AGER	combined_score	NFKB1	0.926
AGER	combined_score	MAPK3	0.945
AGER	combined_score	HMGB1	0.996
AGER	combined_score	S100A12	0.991
AGER	combined_score	RELA	0.913
AGER	combined_score	SAA1	0.917
AGER	combined_score	ITGB2	0.926
AGT	combined_score	CX3CL1	0.938
AGT	combined_score	UTS2	0.917
AGT	combined_score	CPB2	0.931
AGT	combined_score	MAPK1	0.942
AGT	combined_score	BDKRB1	0.944
AGT	combined_score	C5	0.912
AGT	combined_score	GNB3	0.952
AGT	combined_score	KISS1R	0.902
AGT	combined_score	CTSD	0.938
AGT	combined_score	GHSR	0.906
AGT	combined_score	PLCG1	0.902
AGT	combined_score	C3	0.936
AGT	combined_score	MTNR1B	0.902
AGT	combined_score	MAPK3	0.962
AGT	combined_score	CXCL13	0.902
AGT	combined_score	CXCR5	0.901
AGT	combined_score	CCR2	0.919
AGT	combined_score	CCR5	0.913
AGT	combined_score	CXCL16	0.909
AGT	combined_score	CXCL5	0.903
AGT	combined_score	PPBP	0.901
AGT	combined_score	PF4	0.9
AGT	combined_score	CCL11	0.903
AGT	combined_score	CXCL8	0.921
AGT	combined_score	P2RY12	0.909
AGT	combined_score	F2	0.961
AGT	combined_score	P2RY2	0.906
AGT	combined_score	EDNRA	0.956
AGT	combined_score	CXCR2	0.903
AGT	combined_score	F2R	0.901
AGT	combined_score	UTS2R	0.905
AGT	combined_score	EDN3	0.913
AGT	combined_score	UTS2B	0.9
AGT	combined_score	GRM8	0.903
AGT	combined_score	CX3CR1	0.904
AGT	combined_score	CCL28	0.9
AGT	combined_score	SUCNR1	0.911
AGT	combined_score	CYSLTR1	0.9
AGT	combined_score	KISS1	0.9
AGT	combined_score	GPR55	0.9
AGT	combined_score	CXCR6	0.9
AGT	combined_score	HCAR2	0.901
AGT	combined_score	LTB4R	0.901
AGT	combined_score	FPR2	0.901
AGT	combined_score	FPR1	0.901
AGT	combined_score	NCOA2	0.902
AGT	combined_score	CXCR3	0.903
AGT	combined_score	CXCL1	0.903
AGT	combined_score	CNR1	0.906
AGT	combined_score	ANXA1	0.906
AGT	combined_score	CXCL12	0.907
AGT	combined_score	CASR	0.908
AGT	combined_score	CXCR4	0.91
AGT	combined_score	SAA1	0.918
AGT	combined_score	GPER1	0.919
AGT	combined_score	NPY	0.924
AGT	combined_score	GCG	0.929
AGT	combined_score	PPARA	0.933
AGT	combined_score	APLNR	0.939
AGT	combined_score	EDNRB	0.943
AGT	combined_score	SRC	0.946
AGT	combined_score	CCL5	0.948
AGT	combined_score	APLN	0.952
AGT	combined_score	AVP	0.957
AGT	combined_score	EDN1	0.981
AGT	combined_score	AGTR2	0.993
AGT	combined_score	AGTR1	0.996
AGTR1	combined_score	CD4	0.919
AGTR1	combined_score	UTS2	0.902
AGTR1	combined_score	BDKRB1	0.905
AGTR1	combined_score	C5	0.908
AGTR1	combined_score	GNB3	0.956
AGTR1	combined_score	APOB	0.925
AGTR1	combined_score	KISS1R	0.901
AGTR1	combined_score	GHSR	0.904
AGTR1	combined_score	PLCG1	0.938
AGTR1	combined_score	C3	0.911
AGTR1	combined_score	WNT5A	0.922
AGTR1	combined_score	SCARB2	0.903
AGTR1	combined_score	EGF	0.938
AGTR1	combined_score	IL7R	0.9
AGTR1	combined_score	CXCL8	0.926
AGTR1	combined_score	F2	0.931
AGTR1	combined_score	P2RY2	0.903
AGTR1	combined_score	EDNRA	0.928
AGTR1	combined_score	F2R	0.91
AGTR1	combined_score	UTS2R	0.902
AGTR1	combined_score	EDN3	0.955
AGTR1	combined_score	UTS2B	0.911
AGTR1	combined_score	KISS1	0.908
AGTR1	combined_score	AGTR2	0.915
AGTR1	combined_score	ANXA1	0.904
AGTR1	combined_score	EDNRB	0.92
AGTR1	combined_score	EDN1	0.969
AGTR1	combined_score	AVP	0.935
AGTR1	combined_score	LTB4R	0.902
AGTR1	combined_score	GPER1	0.908
AGTR1	combined_score	NPY	0.918
AGTR1	combined_score	SAA1	0.902
AGTR1	combined_score	GCG	0.926
AGTR1	combined_score	APLN	0.962
AGTR1	combined_score	CYSLTR1	0.9
AGTR1	combined_score	CLTCL1	0.9
AGTR1	combined_score	FPR2	0.901
AGTR1	combined_score	APLNR	0.908
AGTR1	combined_score	CASR	0.917
AGTR1	combined_score	LDLR	0.927
AGTR2	combined_score	CX3CL1	0.9
AGTR2	combined_score	UTS2	0.9
AGTR2	combined_score	BDKRB1	0.908
AGTR2	combined_score	C5	0.901
AGTR2	combined_score	GNB3	0.915
AGTR2	combined_score	KISS1R	0.9
AGTR2	combined_score	GHSR	0.901
AGTR2	combined_score	PLCG1	0.902
AGTR2	combined_score	C3	0.901
AGTR2	combined_score	MTNR1B	0.901
AGTR2	combined_score	CXCL13	0.911
AGTR2	combined_score	CXCR5	0.9
AGTR2	combined_score	CCR2	0.902
AGTR2	combined_score	CCR5	0.907
AGTR2	combined_score	CXCL16	0.9
AGTR2	combined_score	CXCL5	0.9
AGTR2	combined_score	PPBP	0.9
AGTR2	combined_score	PF4	0.901
AGTR2	combined_score	CCL11	0.908
AGTR2	combined_score	CXCL8	0.915
AGTR2	combined_score	P2RY12	0.9
AGTR2	combined_score	F2	0.913
AGTR2	combined_score	P2RY2	0.9
AGTR2	combined_score	EDNRA	0.916
AGTR2	combined_score	CXCR2	0.901
AGTR2	combined_score	F2R	0.902
AGTR2	combined_score	UTS2R	0.903
AGTR2	combined_score	EDN3	0.94
AGTR2	combined_score	UTS2B	0.9
AGTR2	combined_score	GRM8	0.905
AGTR2	combined_score	CX3CR1	0.9
AGTR2	combined_score	CCL28	0.907
AGTR2	combined_score	SUCNR1	0.902
AGTR2	combined_score	KISS1	0.902
AGTR2	combined_score	CNR1	0.923
AGTR2	combined_score	HCAR2	0.9
AGTR2	combined_score	SAA1	0.9
AGTR2	combined_score	FPR2	0.9
AGTR2	combined_score	CXCR6	0.9
AGTR2	combined_score	ANXA1	0.9
AGTR2	combined_score	CXCR3	0.901
AGTR2	combined_score	GPR55	0.901
AGTR2	combined_score	GPER1	0.902
AGTR2	combined_score	FPR1	0.902
AGTR2	combined_score	CXCL1	0.905
AGTR2	combined_score	CXCR4	0.906
AGTR2	combined_score	APLNR	0.909
AGTR2	combined_score	NPY	0.912
AGTR2	combined_score	CASR	0.912
AGTR2	combined_score	EDNRB	0.917
AGTR2	combined_score	APLN	0.921
AGTR2	combined_score	CXCL12	0.929
AGTR2	combined_score	CCL5	0.947
AGTR2	combined_score	EDN1	0.956
AGXT2	combined_score	GCLC	0.91
AGXT2	combined_score	GNMT	0.911
AGXT2	combined_score	ALDH2	0.923
AHSG	combined_score	APOH	0.97
AHSG	combined_score	SERPIND1	0.964
AHSG	combined_score	LGALS1	0.907
AHSG	combined_score	TIMP1	0.92
AHSG	combined_score	TGFB1	0.911
AHSG	combined_score	HGF	0.922
AHSG	combined_score	SERPINE1	0.932
AHSG	combined_score	APOB	0.987
AHSG	combined_score	IGFBP5	0.907
AHSG	combined_score	PROC	0.975
AHSG	combined_score	APOA1	0.996
AHSG	combined_score	FGF23	0.966
AHSG	combined_score	BMP4	0.912
AHSG	combined_score	C3	0.956
AHSG	combined_score	APOE	0.942
AHSG	combined_score	VWF	0.912
AHSG	combined_score	CP	0.964
AHSG	combined_score	STC2	0.911
AHSG	combined_score	TNC	0.908
AHSG	combined_score	EGF	0.915
AHSG	combined_score	MFGE8	0.906
AHSG	combined_score	IGFBP1	0.982
AHSG	combined_score	ALB	0.998
AHSG	combined_score	PPBP	0.907
AHSG	combined_score	PF4	0.912
AHSG	combined_score	IGF1	0.933
AHSG	combined_score	PCSK9	0.914
AHSG	combined_score	F2	0.973
AHSG	combined_score	PLG	0.958
AHSG	combined_score	APOL1	0.912
AHSG	combined_score	CSF1	0.905
AHSG	combined_score	GAS6	0.909
AHSG	combined_score	MIA3	0.9
AHSG	combined_score	FN1	0.936
AHSG	combined_score	F8	0.903
AHSG	combined_score	QSOX1	0.908
AHSG	combined_score	F5	0.921
AHSG	combined_score	APOA2	0.995
AHSG	combined_score	BMP2	0.933
AHSG	combined_score	IGFBP3	0.925
AHSG	combined_score	PROS1	0.934
AHSG	combined_score	SPP1	0.966
AHSG	combined_score	CST3	0.944
AHSG	combined_score	IL6	0.947
AHSG	combined_score	IGF2	0.927
AHSG	combined_score	GC	0.903
AHSG	combined_score	VEGFC	0.908
AHSG	combined_score	VEGFA	0.919
AHSG	combined_score	C4A	0.937
AHSG	combined_score	APOA5	0.96
AHSG	combined_score	SERPINA1	0.974
AKR1B1	combined_score	AKR1B10	0.908
AKT1	combined_score	SIRT1	0.944
AKT1	combined_score	MAPK1	0.905
AKT1	combined_score	AURKA	0.936
AKT1	combined_score	TRIB3	0.962
AKT1	combined_score	NFKB1	0.962
AKT1	combined_score	CDKN1B	0.995
AKT1	combined_score	GNB3	0.909
AKT1	combined_score	CAT	0.971
AKT1	combined_score	SNAI1	0.903
AKT1	combined_score	HSPB1	0.957
AKT1	combined_score	CDH1	0.904
AKT1	combined_score	PDGFRB	0.941
AKT1	combined_score	ITGA2B	0.935
AKT1	combined_score	MAPK3	0.907
AKT1	combined_score	STAT3	0.994
AKT1	combined_score	EGF	0.933
AKT1	combined_score	TP53	0.994
AKT1	combined_score	SOD1	0.963
AKT1	combined_score	NOTCH1	0.929
AKT1	combined_score	PAK1	0.98
AKT1	combined_score	PIK3CB	0.986
AKT1	combined_score	NOS3	0.999
AKT1	combined_score	IGF1	0.96
AKT1	combined_score	IRS1	0.981
AKT1	combined_score	TERT	0.985
AKT1	combined_score	CASP3	0.969
AKT1	combined_score	EDNRA	0.938
AKT1	combined_score	EZH2	0.949
AKT1	combined_score	CD28	0.962
AKT1	combined_score	NOS2	0.909
AKT1	combined_score	CD86	0.947
AKT1	combined_score	RARB	0.92
AKT1	combined_score	MEF2C	0.946
AKT1	combined_score	JAK1	0.929
AKT1	combined_score	CTNNB1	0.997
AKT1	combined_score	MTOR	0.999
AKT1	combined_score	CD40LG	0.947
AKT1	combined_score	JUN	0.913
AKT1	combined_score	PTEN	0.99
AKT1	combined_score	CD40	0.958
AKT1	combined_score	SRC	0.978
AKT1	combined_score	AR	0.932
AKT1	combined_score	PRKCZ	0.942
AKT1	combined_score	EDN1	0.98
AKT1	combined_score	FOXO1	0.998
AKT1	combined_score	IL2RA	0.94
AKT1	combined_score	VLDLR	0.933
AKT1	combined_score	YWHAZ	0.972
AKT1	combined_score	ILK	0.993
AKT1	combined_score	INS	0.997
AKT1	combined_score	BCL2	0.941
AKT1	combined_score	TNFSF11	0.92
AKT1	combined_score	CDC42	0.939
AKT1	combined_score	FOXO3	0.999
AKT1	combined_score	RELN	0.948
AKT1	combined_score	RHOA	0.987
AKT1	combined_score	ESR1	0.991
AKT1	combined_score	LYN	0.94
AKT1	combined_score	IKBKB	0.974
AKT1	combined_score	HIF1A	0.988
AKT1	combined_score	NR4A1	0.984
AKT1	combined_score	VIM	0.967
AKT1	combined_score	SOD2	0.973
AKT1	combined_score	ITGB3	0.96
AKT1	combined_score	VEGFA	0.966
ALB	combined_score	SERPIND1	0.952
ALB	combined_score	LGALS1	0.916
ALB	combined_score	TIMP1	0.956
ALB	combined_score	TGFB1	0.959
ALB	combined_score	HGF	0.979
ALB	combined_score	SERPINE1	0.979
ALB	combined_score	APOB	0.986
ALB	combined_score	IGFBP5	0.921
ALB	combined_score	PROC	0.947
ALB	combined_score	APOA1	0.991
ALB	combined_score	FGF23	0.962
ALB	combined_score	LRP1	0.945
ALB	combined_score	BMP4	0.955
ALB	combined_score	C3	0.972
ALB	combined_score	APOE	0.979
ALB	combined_score	CRP	0.927
ALB	combined_score	VWF	0.973
ALB	combined_score	LCAT	0.953
ALB	combined_score	CP	0.98
ALB	combined_score	STC2	0.905
ALB	combined_score	TNC	0.93
ALB	combined_score	EGF	0.98
ALB	combined_score	MFGE8	0.926
ALB	combined_score	IGFBP1	0.969
ALB	combined_score	MIA3	0.902
ALB	combined_score	NCOA2	0.909
ALB	combined_score	QSOX1	0.912
ALB	combined_score	GPT	0.924
ALB	combined_score	F5	0.929
ALB	combined_score	PPBP	0.933
ALB	combined_score	GAS6	0.937
ALB	combined_score	PCSK9	0.938
ALB	combined_score	VEGFC	0.941
ALB	combined_score	APOL1	0.942
ALB	combined_score	PF4	0.942
ALB	combined_score	PROS1	0.943
ALB	combined_score	IGFBP3	0.948
ALB	combined_score	CSF1	0.952
ALB	combined_score	B2M	0.955
ALB	combined_score	INS	0.957
ALB	combined_score	IGF2	0.958
ALB	combined_score	F8	0.958
ALB	combined_score	C4A	0.959
ALB	combined_score	F2	0.96
ALB	combined_score	APOA5	0.963
ALB	combined_score	IGF1	0.974
ALB	combined_score	PLG	0.978
ALB	combined_score	SPP1	0.978
ALB	combined_score	CST3	0.978
ALB	combined_score	APOA2	0.981
ALB	combined_score	SERPINA1	0.983
ALB	combined_score	IL6	0.983
ALB	combined_score	VEGFA	0.986
ALB	combined_score	FN1	0.99
ALDH2	combined_score	CAT	0.959
ALDH2	combined_score	COMT	0.938
ALDH2	combined_score	AOC3	0.942
ALMS1	combined_score	AURKA	0.906
ALMS1	combined_score	MARK4	0.901
ALMS1	combined_score	TUBB4A	0.9
ALOX12	combined_score	ALOX15	0.905
ALOX12	combined_score	CYP2C19	0.911
ALOX12	combined_score	ALOX5	0.912
ALOX12	combined_score	CYP2C9	0.915
ALOX12	combined_score	PTGS2	0.951
ALOX15	combined_score	CYP2C9	0.922
ALOX15	combined_score	PTGS2	0.959
ALOX15	combined_score	CYP2C19	0.916
ALOX15	combined_score	ALOX5	0.912
ALOX5	combined_score	LTA4H	0.978
ALOX5	combined_score	CYP2C9	0.926
ALOX5	combined_score	LTC4S	0.988
ALOX5	combined_score	PTGS2	0.975
ALOX5	combined_score	CYP2C19	0.917
ALOX5	combined_score	ALOX5AP	0.997
ALOX5AP	combined_score	LTC4S	0.947
AMH	combined_score	SMAD1	0.922
AMH	combined_score	SMAD5	0.943
ANGPT1	combined_score	MMP2	0.949
ANGPT1	combined_score	NFKB1	0.906
ANGPT1	combined_score	KDR	0.937
ANGPT1	combined_score	PIK3CB	0.9
ANGPT1	combined_score	PLG	0.951
ANGPT1	combined_score	FN1	0.952
ANGPT1	combined_score	ITGB1	0.927
ANGPT1	combined_score	RELA	0.903
ANGPT2	combined_score	KDR	0.928
ANGPT2	combined_score	VEGFA	0.952
ANGPTL3	combined_score	ITGAV	0.938
ANGPTL3	combined_score	LPL	0.981
ANGPTL3	combined_score	ITGB3	0.942
ANGPTL3	combined_score	C19orf80	0.994
ANGPTL4	combined_score	FABP4	0.949
ANGPTL4	combined_score	PPARGC1A	0.953
ANGPTL4	combined_score	PPARG	0.952
ANGPTL4	combined_score	NCOA2	0.904
ANGPTL4	combined_score	C19orf80	0.944
ANGPTL4	combined_score	PPARA	0.969
ANGPTL4	combined_score	LPL	0.987
ANXA1	combined_score	CX3CL1	0.917
ANXA1	combined_score	UTS2	0.9
ANXA1	combined_score	BDKRB1	0.902
ANXA1	combined_score	C5	0.903
ANXA1	combined_score	GNB3	0.9
ANXA1	combined_score	NR3C1	0.937
ANXA1	combined_score	KISS1R	0.9
ANXA1	combined_score	GHSR	0.9
ANXA1	combined_score	C3	0.927
ANXA1	combined_score	MTNR1B	0.9
ANXA1	combined_score	CXCL13	0.905
ANXA1	combined_score	CXCR5	0.901
ANXA1	combined_score	CCR2	0.914
ANXA1	combined_score	CCR5	0.918
ANXA1	combined_score	CXCL16	0.909
ANXA1	combined_score	CXCL5	0.911
ANXA1	combined_score	PPBP	0.905
ANXA1	combined_score	PF4	0.914
ANXA1	combined_score	CXCL8	0.946
ANXA1	combined_score	P2RY12	0.91
ANXA1	combined_score	F2	0.911
ANXA1	combined_score	P2RY2	0.914
ANXA1	combined_score	EDNRA	0.904
ANXA1	combined_score	CXCR2	0.912
ANXA1	combined_score	F2R	0.906
ANXA1	combined_score	UTS2R	0.9
ANXA1	combined_score	EDN3	0.9
ANXA1	combined_score	UTS2B	0.9
ANXA1	combined_score	GRM8	0.9
ANXA1	combined_score	CX3CR1	0.911
ANXA1	combined_score	CCL28	0.9
ANXA1	combined_score	SUCNR1	0.902
ANXA1	combined_score	KISS1	0.9
ANXA1	combined_score	CNR1	0.902
ANXA1	combined_score	CXCR3	0.907
ANXA1	combined_score	APLN	0.9
ANXA1	combined_score	EDNRB	0.9
ANXA1	combined_score	GPER1	0.9
ANXA1	combined_score	CASR	0.9
ANXA1	combined_score	APLNR	0.9
ANXA1	combined_score	GPR55	0.9
ANXA1	combined_score	NPY	0.902
ANXA1	combined_score	CXCR6	0.902
ANXA1	combined_score	GCG	0.903
ANXA1	combined_score	HCAR2	0.904
ANXA1	combined_score	AVP	0.907
ANXA1	combined_score	EDN1	0.913
ANXA1	combined_score	CXCL12	0.917
ANXA1	combined_score	CYSLTR1	0.919
ANXA1	combined_score	CXCR4	0.923
ANXA1	combined_score	CXCL1	0.924
ANXA1	combined_score	SAA1	0.925
ANXA1	combined_score	LTB4R	0.929
ANXA1	combined_score	CCL5	0.951
ANXA1	combined_score	FPR2	0.984
ANXA1	combined_score	FPR1	0.988
ANXA5	combined_score	CASP3	0.923
AOC3	combined_score	COMT	0.909
AP1B1	combined_score	SORT1	0.911
AP1B1	combined_score	TPD52	0.9
AP1B1	combined_score	HLA-DRB1	0.9
APCS	combined_score	APOA1	0.952
APCS	combined_score	CALCA	0.902
APCS	combined_score	NPPA	0.902
APCS	combined_score	TGFBI	0.904
APCS	combined_score	MFGE8	0.912
APCS	combined_score	CST3	0.917
APCS	combined_score	HSPG2	0.917
APCS	combined_score	INS	0.926
APCS	combined_score	B2M	0.932
APCS	combined_score	APOA4	0.945
APCS	combined_score	SAA1	0.957
APH1B	combined_score	DLL4	0.923
APH1B	combined_score	SORT1	0.903
APH1B	combined_score	NOTCH2	0.929
APH1B	combined_score	CNTN1	0.9
APH1B	combined_score	NGF	0.919
APH1B	combined_score	CTNNB1	0.92
APH1B	combined_score	NOTCH3	0.935
APH1B	combined_score	NOTCH1	0.957
APLN	combined_score	CX3CL1	0.906
APLN	combined_score	BDKRB1	0.911
APLN	combined_score	C5	0.9
APLN	combined_score	GNB3	0.908
APLN	combined_score	C3	0.9
APLN	combined_score	MTNR1B	0.9
APLN	combined_score	CXCL13	0.9
APLN	combined_score	CXCR5	0.9
APLN	combined_score	CCR2	0.9
APLN	combined_score	CCR5	0.951
APLN	combined_score	CXCL16	0.9
APLN	combined_score	CXCL5	0.9
APLN	combined_score	PPBP	0.9
APLN	combined_score	PF4	0.9
APLN	combined_score	CXCL8	0.916
APLN	combined_score	P2RY12	0.901
APLN	combined_score	CXCR2	0.9
APLN	combined_score	GRM8	0.9
APLN	combined_score	CX3CR1	0.9
APLN	combined_score	CCL28	0.912
APLN	combined_score	SUCNR1	0.906
APLN	combined_score	CNR1	0.915
APLN	combined_score	CXCR3	0.9
APLN	combined_score	HCAR2	0.9
APLN	combined_score	GPR55	0.906
APLN	combined_score	CXCL1	0.9
APLN	combined_score	CXCL12	0.913
APLN	combined_score	GPER1	0.903
APLN	combined_score	NPY	0.931
APLN	combined_score	SAA1	0.902
APLN	combined_score	CXCR4	0.952
APLN	combined_score	CASR	0.9
APLN	combined_score	FPR1	0.9
APLN	combined_score	FPR2	0.9
APLN	combined_score	CXCR6	0.9
APLN	combined_score	CCL5	0.902
APLN	combined_score	APLNR	0.996
APLNR	combined_score	CX3CL1	0.911
APLNR	combined_score	BDKRB1	0.905
APLNR	combined_score	C5	0.9
APLNR	combined_score	GNB3	0.924
APLNR	combined_score	C3	0.904
APLNR	combined_score	MTNR1B	0.902
APLNR	combined_score	CXCL13	0.901
APLNR	combined_score	CXCR5	0.904
APLNR	combined_score	CCR2	0.911
APLNR	combined_score	CCR5	0.914
APLNR	combined_score	CXCL16	0.923
APLNR	combined_score	CXCL5	0.903
APLNR	combined_score	PPBP	0.901
APLNR	combined_score	PF4	0.9
APLNR	combined_score	CXCL8	0.918
APLNR	combined_score	P2RY12	0.907
APLNR	combined_score	CXCR2	0.902
APLNR	combined_score	GRM8	0.953
APLNR	combined_score	CX3CR1	0.911
APLNR	combined_score	CCL28	0.901
APLNR	combined_score	SUCNR1	0.903
APLNR	combined_score	CNR1	0.913
APLNR	combined_score	CXCR3	0.903
APLNR	combined_score	HCAR2	0.904
APLNR	combined_score	GPR55	0.901
APLNR	combined_score	CXCL1	0.902
APLNR	combined_score	CXCL12	0.933
APLNR	combined_score	GPER1	0.901
APLNR	combined_score	NPY	0.919
APLNR	combined_score	SAA1	0.9
APLNR	combined_score	CXCR4	0.918
APLNR	combined_score	CXCR6	0.915
APLNR	combined_score	CASR	0.907
APLNR	combined_score	FPR2	0.909
APLNR	combined_score	FPR1	0.903
APLNR	combined_score	CCL5	0.909
APOA1	combined_score	CETP	0.989
APOA1	combined_score	APOH	0.981
APOA1	combined_score	SERPIND1	0.968
APOA1	combined_score	LGALS1	0.919
APOA1	combined_score	TIMP1	0.932
APOA1	combined_score	PON1	0.956
APOA1	combined_score	APOC3	0.999
APOA1	combined_score	APOB	0.999
APOA1	combined_score	IGFBP5	0.909
APOA1	combined_score	PROC	0.933
APOA1	combined_score	GAS6	0.9
APOA1	combined_score	STC2	0.9
APOA1	combined_score	NCOA2	0.901
APOA1	combined_score	QSOX1	0.904
APOA1	combined_score	BMP4	0.907
APOA1	combined_score	MFGE8	0.907
APOA1	combined_score	MSR1	0.91
APOA1	combined_score	FGF23	0.91
APOA1	combined_score	JUN	0.913
APOA1	combined_score	CSF1	0.913
APOA1	combined_score	HSPG2	0.915
APOA1	combined_score	MIA3	0.916
APOA1	combined_score	RELA	0.916
APOA1	combined_score	PPARGC1A	0.917
APOA1	combined_score	LRP1	0.919
APOA1	combined_score	TNC	0.92
APOA1	combined_score	HPR	0.921
APOA1	combined_score	CD36	0.928
APOA1	combined_score	IGFBP3	0.929
APOA1	combined_score	SPP1	0.931
APOA1	combined_score	F5	0.931
APOA1	combined_score	CPT1A	0.938
APOA1	combined_score	APOC1	0.943
APOA1	combined_score	FN1	0.943
APOA1	combined_score	PLTP	0.946
APOA1	combined_score	CST3	0.946
APOA1	combined_score	C4A	0.951
APOA1	combined_score	SAA1	0.953
APOA1	combined_score	APOA5	0.953
APOA1	combined_score	PPARA	0.955
APOA1	combined_score	APOA4	0.956
APOA1	combined_score	NR1H3	0.957
APOA1	combined_score	CP	0.957
APOA1	combined_score	PCSK9	0.96
APOA1	combined_score	IGFBP1	0.965
APOA1	combined_score	C3	0.967
APOA1	combined_score	LDLR	0.97
APOA1	combined_score	SERPINA1	0.97
APOA1	combined_score	LPL	0.971
APOA1	combined_score	IL6	0.971
APOA1	combined_score	HP	0.979
APOA1	combined_score	MTTP	0.98
APOA1	combined_score	APOL1	0.982
APOA1	combined_score	LPA	0.985
APOA1	combined_score	APOC2	0.991
APOA1	combined_score	APOE	0.991
APOA1	combined_score	LCAT	0.992
APOA1	combined_score	APOA2	0.999
APOA2	combined_score	CETP	0.923
APOA2	combined_score	APOH	0.97
APOA2	combined_score	SERPIND1	0.964
APOA2	combined_score	LGALS1	0.901
APOA2	combined_score	TIMP1	0.907
APOA2	combined_score	PON1	0.946
APOA2	combined_score	APOC3	0.996
APOA2	combined_score	APOB	0.997
APOA2	combined_score	IGFBP5	0.903
APOA2	combined_score	PROC	0.926
APOA2	combined_score	FGF23	0.9
APOA2	combined_score	LRP1	0.91
APOA2	combined_score	BMP4	0.9
APOA2	combined_score	C3	0.961
APOA2	combined_score	APOE	0.985
APOA2	combined_score	LCAT	0.966
APOA2	combined_score	CP	0.946
APOA2	combined_score	PPARGC1A	0.903
APOA2	combined_score	STC2	0.905
APOA2	combined_score	TNC	0.908
APOA2	combined_score	CPT1A	0.908
APOA2	combined_score	MFGE8	0.9
APOA2	combined_score	IGFBP1	0.965
APOA2	combined_score	PCSK9	0.924
APOA2	combined_score	LPL	0.966
APOA2	combined_score	APOL1	0.949
APOA2	combined_score	LPA	0.981
APOA2	combined_score	CSF1	0.9
APOA2	combined_score	GAS6	0.9
APOA2	combined_score	MIA3	0.9
APOA2	combined_score	FN1	0.913
APOA2	combined_score	HP	0.927
APOA2	combined_score	APOA4	0.964
APOA2	combined_score	QSOX1	0.913
APOA2	combined_score	F5	0.914
APOA2	combined_score	RELA	0.9
APOA2	combined_score	NCOA2	0.904
APOA2	combined_score	SPP1	0.906
APOA2	combined_score	JUN	0.91
APOA2	combined_score	HSPG2	0.912
APOA2	combined_score	IGFBP3	0.916
APOA2	combined_score	NR1H3	0.918
APOA2	combined_score	CST3	0.926
APOA2	combined_score	IL6	0.926
APOA2	combined_score	LDLR	0.942
APOA2	combined_score	PLTP	0.943
APOA2	combined_score	PPARA	0.95
APOA2	combined_score	MTTP	0.954
APOA2	combined_score	C4A	0.955
APOA2	combined_score	APOC1	0.957
APOA2	combined_score	SERPINA1	0.96
APOA2	combined_score	APOA5	0.969
APOA2	combined_score	APOC2	0.988
APOA4	combined_score	APOC3	0.99
APOA4	combined_score	APOB	0.988
APOA4	combined_score	LRP1	0.904
APOA4	combined_score	APOE	0.94
APOA4	combined_score	LPL	0.954
APOA4	combined_score	LPA	0.953
APOA4	combined_score	APOC1	0.9
APOA4	combined_score	HSPG2	0.918
APOA4	combined_score	APOA5	0.937
APOA4	combined_score	LDLR	0.944
APOA4	combined_score	MTTP	0.96
APOA4	combined_score	APOC2	0.975
APOA5	combined_score	CETP	0.924
APOA5	combined_score	SERPIND1	0.937
APOA5	combined_score	LGALS1	0.9
APOA5	combined_score	TIMP1	0.9
APOA5	combined_score	APOC3	0.991
APOA5	combined_score	APOB	0.981
APOA5	combined_score	IGFBP5	0.9
APOA5	combined_score	PROC	0.931
APOA5	combined_score	FGF23	0.9
APOA5	combined_score	BMP4	0.9
APOA5	combined_score	C3	0.946
APOA5	combined_score	APOE	0.97
APOA5	combined_score	CP	0.91
APOA5	combined_score	STC2	0.9
APOA5	combined_score	TNC	0.9
APOA5	combined_score	MFGE8	0.9
APOA5	combined_score	IGFBP1	0.942
APOA5	combined_score	PCSK9	0.963
APOA5	combined_score	LPL	0.982
APOA5	combined_score	APOL1	0.927
APOA5	combined_score	LPA	0.917
APOA5	combined_score	CSF1	0.902
APOA5	combined_score	GAS6	0.9
APOA5	combined_score	MIA3	0.929
APOA5	combined_score	FN1	0.903
APOA5	combined_score	QSOX1	0.902
APOA5	combined_score	F5	0.913
APOA5	combined_score	IGFBP3	0.904
APOA5	combined_score	SPP1	0.9
APOA5	combined_score	CST3	0.9
APOA5	combined_score	PPARA	0.968
APOA5	combined_score	IL6	0.918
APOA5	combined_score	C4A	0.938
APOA5	combined_score	NCOA2	0.9
APOA5	combined_score	SERPINA1	0.952
APOA5	combined_score	APOC1	0.909
APOA5	combined_score	APOC2	0.98
APOB	combined_score	CD4	0.91
APOB	combined_score	CETP	0.989
APOB	combined_score	APOH	0.973
APOB	combined_score	SERPIND1	0.964
APOB	combined_score	LGALS1	0.902
APOB	combined_score	TIMP1	0.919
APOB	combined_score	PON1	0.915
APOB	combined_score	APOC3	0.996
APOB	combined_score	INS	0.9
APOB	combined_score	PTPN6	0.9
APOB	combined_score	IL7R	0.9
APOB	combined_score	STC2	0.9
APOB	combined_score	CLTCL1	0.902
APOB	combined_score	ITGB2	0.902
APOB	combined_score	PLA2G7	0.903
APOB	combined_score	GAS6	0.903
APOB	combined_score	MFGE8	0.904
APOB	combined_score	IGFBP5	0.906
APOB	combined_score	BMP4	0.906
APOB	combined_score	QSOX1	0.906
APOB	combined_score	WNT5A	0.907
APOB	combined_score	FGF23	0.91
APOB	combined_score	CSF1	0.912
APOB	combined_score	AVP	0.915
APOB	combined_score	PECAM1	0.916
APOB	combined_score	SPP1	0.919
APOB	combined_score	PLTP	0.92
APOB	combined_score	MSR1	0.921
APOB	combined_score	IGFBP3	0.921
APOB	combined_score	TNC	0.921
APOB	combined_score	SCARB2	0.925
APOB	combined_score	TLR6	0.927
APOB	combined_score	PROC	0.928
APOB	combined_score	F5	0.929
APOB	combined_score	MIA3	0.929
APOB	combined_score	C4A	0.931
APOB	combined_score	EGF	0.933
APOB	combined_score	APOL1	0.937
APOB	combined_score	SAA1	0.937
APOB	combined_score	FN1	0.938
APOB	combined_score	TLR4	0.938
APOB	combined_score	CST3	0.939
APOB	combined_score	CD36	0.942
APOB	combined_score	LIPA	0.943
APOB	combined_score	LRP1	0.945
APOB	combined_score	CP	0.949
APOB	combined_score	C3	0.95
APOB	combined_score	SORT1	0.951
APOB	combined_score	OLR1	0.952
APOB	combined_score	LCAT	0.952
APOB	combined_score	SERPINA1	0.952
APOB	combined_score	IL6	0.957
APOB	combined_score	VLDLR	0.961
APOB	combined_score	HSPG2	0.962
APOB	combined_score	APOBR	0.962
APOB	combined_score	APOC1	0.973
APOB	combined_score	IGFBP1	0.973
APOB	combined_score	LIPC	0.982
APOB	combined_score	LPL	0.986
APOB	combined_score	APOC2	0.988
APOB	combined_score	PCSK9	0.992
APOB	combined_score	LPA	0.994
APOB	combined_score	LDLR	0.996
APOB	combined_score	APOE	0.996
APOB	combined_score	MTTP	0.997
APOBR	combined_score	APOC1	0.9
APOC1	combined_score	CETP	0.932
APOC1	combined_score	APOC3	0.964
APOC1	combined_score	APOE	0.992
APOC1	combined_score	LCAT	0.926
APOC1	combined_score	LPA	0.91
APOC1	combined_score	VLDLR	0.932
APOC1	combined_score	APOC2	0.975
APOC2	combined_score	APOC3	0.993
APOC2	combined_score	LRP1	0.917
APOC2	combined_score	APOE	0.993
APOC2	combined_score	LCAT	0.905
APOC2	combined_score	LPL	0.992
APOC2	combined_score	LPA	0.952
APOC2	combined_score	HSPG2	0.917
APOC2	combined_score	LDLR	0.953
APOC3	combined_score	CETP	0.938
APOC3	combined_score	APOH	0.978
APOC3	combined_score	PLA2G7	0.908
APOC3	combined_score	LCAT	0.908
APOC3	combined_score	HSPG2	0.91
APOC3	combined_score	LRP1	0.915
APOC3	combined_score	LDLR	0.959
APOC3	combined_score	LPA	0.967
APOC3	combined_score	APOE	0.984
APOC3	combined_score	LPL	0.985
APOE	combined_score	CETP	0.942
APOE	combined_score	SERPIND1	0.925
APOE	combined_score	LGALS1	0.915
APOE	combined_score	TIMP1	0.944
APOE	combined_score	PON1	0.914
APOE	combined_score	IGFBP5	0.912
APOE	combined_score	PROC	0.916
APOE	combined_score	FGF23	0.912
APOE	combined_score	LRP1	0.989
APOE	combined_score	BMP4	0.92
APOE	combined_score	C3	0.959
APOE	combined_score	STC2	0.9
APOE	combined_score	QSOX1	0.902
APOE	combined_score	VLDLR	0.91
APOE	combined_score	TNC	0.915
APOE	combined_score	IGFBP1	0.915
APOE	combined_score	MIA3	0.919
APOE	combined_score	IGFBP3	0.92
APOE	combined_score	GAS6	0.921
APOE	combined_score	MFGE8	0.928
APOE	combined_score	F5	0.931
APOE	combined_score	MSR1	0.938
APOE	combined_score	CSF1	0.939
APOE	combined_score	C4A	0.944
APOE	combined_score	CP	0.948
APOE	combined_score	SPP1	0.949
APOE	combined_score	APOL1	0.949
APOE	combined_score	SERPINA1	0.95
APOE	combined_score	LCAT	0.951
APOE	combined_score	HSPG2	0.951
APOE	combined_score	FN1	0.952
APOE	combined_score	HP	0.953
APOE	combined_score	CST3	0.959
APOE	combined_score	LPA	0.961
APOE	combined_score	PLTP	0.965
APOE	combined_score	PCSK9	0.966
APOE	combined_score	LIPC	0.966
APOE	combined_score	IL6	0.969
APOE	combined_score	LPL	0.98
APOE	combined_score	LDLR	0.996
APOH	combined_score	TIMP3	0.9
APOH	combined_score	HP	0.9
APOH	combined_score	RARRES2	0.903
APOH	combined_score	SEPP1	0.904
APOH	combined_score	LGALS3BP	0.905
APOH	combined_score	LPA	0.93
APOH	combined_score	F2	0.962
APOL1	combined_score	SERPIND1	0.917
APOL1	combined_score	LGALS1	0.9
APOL1	combined_score	TIMP1	0.902
APOL1	combined_score	IGFBP5	0.901
APOL1	combined_score	PROC	0.9
APOL1	combined_score	FGF23	0.913
APOL1	combined_score	BMP4	0.9
APOL1	combined_score	C3	0.927
APOL1	combined_score	CP	0.912
APOL1	combined_score	STC2	0.9
APOL1	combined_score	TNC	0.9
APOL1	combined_score	MFGE8	0.9
APOL1	combined_score	IGFBP1	0.9
APOL1	combined_score	PCSK9	0.91
APOL1	combined_score	GAS6	0.9
APOL1	combined_score	MIA3	0.9
APOL1	combined_score	SPP1	0.9
APOL1	combined_score	QSOX1	0.9
APOL1	combined_score	CSF1	0.902
APOL1	combined_score	F5	0.904
APOL1	combined_score	HP	0.906
APOL1	combined_score	IGFBP3	0.907
APOL1	combined_score	C4A	0.912
APOL1	combined_score	FN1	0.913
APOL1	combined_score	IL6	0.918
APOL1	combined_score	HPR	0.919
APOL1	combined_score	CST3	0.932
APOL1	combined_score	SERPINA1	0.934
AR	combined_score	SIRT1	0.98
AR	combined_score	NR3C1	0.944
AR	combined_score	PRDX1	0.968
AR	combined_score	TP53	0.902
AR	combined_score	CTNNB1	0.984
AR	combined_score	UBE2I	0.978
AR	combined_score	NR3C2	0.945
AR	combined_score	BGLAP	0.932
AR	combined_score	PTEN	0.926
AR	combined_score	SRC	0.99
AR	combined_score	NCOA2	0.999
ARG2	combined_score	NOS2	0.981
ARG2	combined_score	NOS3	0.984
ARSB	combined_score	GRN	0.904
ARSB	combined_score	MAPK1	0.9
ARSB	combined_score	RETN	0.9
ARSB	combined_score	MPO	0.9
ARSB	combined_score	CTSC	0.914
ARSB	combined_score	C3	0.9
ARSB	combined_score	MNDA	0.9
ARSB	combined_score	FABP5	0.9
ARSB	combined_score	ELANE	0.901
ARSB	combined_score	CAP1	0.902
ARSB	combined_score	RNASE3	0.917
ARSB	combined_score	MAN2B1	0.927
ATP6V1C2	combined_score	INS	0.9
AURKA	combined_score	TUBB4A	0.908
AURKA	combined_score	PSMD6	0.909
AURKA	combined_score	CDKN1B	0.909
AURKA	combined_score	PSMA6	0.911
AURKA	combined_score	ILK	0.918
AURKA	combined_score	PAK1	0.918
AURKA	combined_score	UBE2I	0.94
AURKA	combined_score	CDKN3	0.945
AURKA	combined_score	BRCA1	0.979
AURKA	combined_score	TP53	0.995
AURKA	combined_score	CCNB2	0.999
AVP	combined_score	CD4	0.9
AVP	combined_score	UTS2	0.912
AVP	combined_score	BDKRB1	0.901
AVP	combined_score	GNB3	0.903
AVP	combined_score	KISS1R	0.916
AVP	combined_score	GHSR	0.922
AVP	combined_score	TSHB	0.914
AVP	combined_score	WNT5A	0.9
AVP	combined_score	SCARB2	0.9
AVP	combined_score	EGF	0.937
AVP	combined_score	PTH	0.956
AVP	combined_score	IL7R	0.9
AVP	combined_score	F2	0.941
AVP	combined_score	P2RY2	0.909
AVP	combined_score	EDNRA	0.934
AVP	combined_score	F2R	0.9
AVP	combined_score	UTS2R	0.925
AVP	combined_score	CALCA	0.956
AVP	combined_score	EDN3	0.927
AVP	combined_score	UTS2B	0.9
AVP	combined_score	KISS1	0.923
AVP	combined_score	EDNRB	0.929
AVP	combined_score	EDN1	0.965
AVP	combined_score	LTB4R	0.9
AVP	combined_score	FPR2	0.9
AVP	combined_score	CLTCL1	0.9
AVP	combined_score	CYSLTR1	0.902
AVP	combined_score	SAA1	0.904
AVP	combined_score	LDLR	0.915
AVP	combined_score	CASR	0.929
AVP	combined_score	GCG	0.954
B2M	combined_score	PGLYRP1	0.902
B2M	combined_score	VCL	0.915
B2M	combined_score	RETN	0.906
B2M	combined_score	NFKB1	0.924
B2M	combined_score	LTA4H	0.907
B2M	combined_score	CD160	0.904
B2M	combined_score	CTSD	0.921
B2M	combined_score	MMP8	0.907
B2M	combined_score	TNFAIP6	0.908
B2M	combined_score	PLCG1	0.903
B2M	combined_score	CANX	0.947
B2M	combined_score	CHI3L1	0.92
B2M	combined_score	ICAM1	0.944
B2M	combined_score	PIK3CB	0.9
B2M	combined_score	VCAM1	0.937
B2M	combined_score	PTX3	0.907
B2M	combined_score	PPBP	0.929
B2M	combined_score	CAMP	0.917
B2M	combined_score	HSPA5	0.923
B2M	combined_score	CD28	0.938
B2M	combined_score	CD86	0.937
B2M	combined_score	HP	0.946
B2M	combined_score	HLA-DRB1	0.919
B2M	combined_score	CHIT1	0.904
B2M	combined_score	QSOX1	0.902
B2M	combined_score	CTSS	0.962
B2M	combined_score	JUN	0.925
B2M	combined_score	MMP9	0.929
B2M	combined_score	LCN2	0.955
B2M	combined_score	HSPG2	0.92
B2M	combined_score	NEU1	0.9
B2M	combined_score	SYK	0.919
B2M	combined_score	IL2RA	0.928
B2M	combined_score	CXCL1	0.931
B2M	combined_score	CST3	0.973
B2M	combined_score	HPSE	0.904
B2M	combined_score	PTPN6	0.912
B2M	combined_score	CD44	0.946
B2M	combined_score	HFE	0.99
B2M	combined_score	ELANE	0.916
BCL2	combined_score	MAPK1	0.945
BCL2	combined_score	ITGA2B	0.9
BCL2	combined_score	MAPK3	0.947
BCL2	combined_score	STAT3	0.931
BCL2	combined_score	TP53	0.984
BCL2	combined_score	JAK1	0.904
BCL2	combined_score	ESR1	0.925
BCL2	combined_score	NR4A1	0.958
BDKRB1	combined_score	CX3CL1	0.904
BDKRB1	combined_score	UTS2	0.9
BDKRB1	combined_score	KISS1R	0.9
BDKRB1	combined_score	MTNR1B	0.9
BDKRB1	combined_score	CXCR5	0.9
BDKRB1	combined_score	CCR2	0.9
BDKRB1	combined_score	HCAR2	0.9
BDKRB1	combined_score	LTB4R	0.9
BDKRB1	combined_score	CCR5	0.9
BDKRB1	combined_score	CXCL13	0.9
BDKRB1	combined_score	CXCR3	0.9
BDKRB1	combined_score	CYSLTR1	0.9
BDKRB1	combined_score	GPER1	0.9
BDKRB1	combined_score	CX3CR1	0.9
BDKRB1	combined_score	SUCNR1	0.9
BDKRB1	combined_score	GPR55	0.9
BDKRB1	combined_score	P2RY12	0.9
BDKRB1	combined_score	UTS2B	0.9
BDKRB1	combined_score	GHSR	0.9
BDKRB1	combined_score	CCL28	0.9
BDKRB1	combined_score	CXCR6	0.9
BDKRB1	combined_score	UTS2R	0.9
BDKRB1	combined_score	PF4	0.9
BDKRB1	combined_score	P2RY2	0.9
BDKRB1	combined_score	FPR2	0.901
BDKRB1	combined_score	CASR	0.901
BDKRB1	combined_score	GRM8	0.901
BDKRB1	combined_score	CXCR2	0.901
BDKRB1	combined_score	FPR1	0.901
BDKRB1	combined_score	CXCR4	0.901
BDKRB1	combined_score	CXCL16	0.901
BDKRB1	combined_score	PPBP	0.902
BDKRB1	combined_score	GCG	0.902
BDKRB1	combined_score	KISS1	0.902
BDKRB1	combined_score	F2	0.903
BDKRB1	combined_score	C5	0.903
BDKRB1	combined_score	SAA1	0.904
BDKRB1	combined_score	NPY	0.905
BDKRB1	combined_score	CCL5	0.906
BDKRB1	combined_score	EDNRA	0.906
BDKRB1	combined_score	EDNRB	0.906
BDKRB1	combined_score	F2R	0.906
BDKRB1	combined_score	C3	0.911
BDKRB1	combined_score	CXCL8	0.912
BDKRB1	combined_score	CXCL5	0.912
BDKRB1	combined_score	CXCL1	0.912
BDKRB1	combined_score	EDN3	0.914
BDKRB1	combined_score	CNR1	0.915
BDKRB1	combined_score	CXCL12	0.917
BDKRB1	combined_score	GNB3	0.917
BDKRB1	combined_score	EDN1	0.928
BDNF	combined_score	PLCG1	0.962
BDNF	combined_score	SORT1	0.979
BDNF	combined_score	MMP7	0.922
BDNF	combined_score	STAT3	0.967
BDNF	combined_score	TP53	0.95
BDNF	combined_score	MMP3	0.927
BDNF	combined_score	PLG	0.955
BDNF	combined_score	CTNNB1	0.932
BDNF	combined_score	NGF	0.92
BDNF	combined_score	CDC42	0.945
BDNF	combined_score	CDK5	0.977
BGLAP	combined_score	PTH	0.957
BGLAP	combined_score	SPP1	0.925
BGLAP	combined_score	BMP2	0.948
BGN	combined_score	DCN	0.933
BGN	combined_score	TGFB1	0.976
BGN	combined_score	TLR2	0.955
BGN	combined_score	CD14	0.902
BGN	combined_score	TLR1	0.916
BGN	combined_score	CSGALNACT2	0.929
BGN	combined_score	HSPG2	0.977
BGN	combined_score	TLR4	0.981
BMP2	combined_score	BMP4	0.906
BMP2	combined_score	SMAD7	0.982
BMP2	combined_score	SOST	0.93
BMP2	combined_score	SMAD1	0.975
BMP2	combined_score	GREM1	0.986
BMP2	combined_score	SMAD5	0.988
BMP4	combined_score	SERPIND1	0.9
BMP4	combined_score	LGALS1	0.915
BMP4	combined_score	TIMP1	0.923
BMP4	combined_score	IGFBP5	0.925
BMP4	combined_score	PROC	0.9
BMP4	combined_score	FGF23	0.944
BMP4	combined_score	F5	0.9
BMP4	combined_score	MIA3	0.9
BMP4	combined_score	C4A	0.9
BMP4	combined_score	C3	0.902
BMP4	combined_score	MFGE8	0.903
BMP4	combined_score	CST3	0.904
BMP4	combined_score	PCSK9	0.905
BMP4	combined_score	STC2	0.906
BMP4	combined_score	QSOX1	0.908
BMP4	combined_score	SERPINA1	0.915
BMP4	combined_score	CP	0.915
BMP4	combined_score	IGFBP1	0.917
BMP4	combined_score	GAS6	0.919
BMP4	combined_score	CSF1	0.926
BMP4	combined_score	IGFBP3	0.926
BMP4	combined_score	TNC	0.941
BMP4	combined_score	IL6	0.945
BMP4	combined_score	SPP1	0.954
BMP4	combined_score	FN1	0.962
BMP4	combined_score	SMAD7	0.971
BMP4	combined_score	SMAD1	0.974
BMP4	combined_score	SMAD5	0.981
BMP4	combined_score	GREM1	0.983
BRCA1	combined_score	ERCC1	0.986
BRCA1	combined_score	TP53	0.996
BRCA1	combined_score	TERF2IP	0.973
BRCA1	combined_score	UBE2I	0.967
BRCA1	combined_score	CDK9	0.923
BRCA1	combined_score	ESR1	0.987
BSG	combined_score	MAPK1	0.922
BSG	combined_score	MAPK3	0.938
BSG	combined_score	MMP1	0.984
BSG	combined_score	ITGB1	0.97
BSG	combined_score	PPIA	0.979
C19orf80	combined_score	LPL	0.964
C1QC	combined_score	CRP	0.92
C1QC	combined_score	C4A	0.959
C3	combined_score	CX3CL1	0.926
C3	combined_score	GRN	0.92
C3	combined_score	CPB2	0.941
C3	combined_score	SERPIND1	0.929
C3	combined_score	MAPK1	0.931
C3	combined_score	LGALS1	0.904
C3	combined_score	TIMP1	0.921
C3	combined_score	RETN	0.92
C3	combined_score	C5	0.947
C3	combined_score	MPO	0.951
C3	combined_score	CTSC	0.915
C3	combined_score	GNB3	0.9
C3	combined_score	IGFBP5	0.908
C3	combined_score	PROC	0.916
C3	combined_score	FGF23	0.9
C3	combined_score	MTNR1B	0.9
C3	combined_score	CAP1	0.9
C3	combined_score	GPR55	0.9
C3	combined_score	MNDA	0.901
C3	combined_score	CCL28	0.901
C3	combined_score	HCAR2	0.902
C3	combined_score	MIA3	0.902
C3	combined_score	SUCNR1	0.902
C3	combined_score	GPER1	0.903
C3	combined_score	STC2	0.903
C3	combined_score	MAN2B1	0.904
C3	combined_score	P2RY12	0.904
C3	combined_score	CXCR6	0.905
C3	combined_score	FABP5	0.905
C3	combined_score	TNC	0.905
C3	combined_score	CNR1	0.906
C3	combined_score	PCSK9	0.907
C3	combined_score	QSOX1	0.908
C3	combined_score	GRM8	0.909
C3	combined_score	CXCL16	0.911
C3	combined_score	CXCR5	0.912
C3	combined_score	NPY	0.913
C3	combined_score	IGFBP3	0.915
C3	combined_score	CCR5	0.916
C3	combined_score	CXCL13	0.916
C3	combined_score	CXCL5	0.919
C3	combined_score	CXCR2	0.919
C3	combined_score	IGFBP1	0.921
C3	combined_score	CXCR4	0.921
C3	combined_score	PPBP	0.922
C3	combined_score	CASR	0.923
C3	combined_score	CXCR3	0.923
C3	combined_score	FPR2	0.924
C3	combined_score	GAS6	0.924
C3	combined_score	CXCL12	0.925
C3	combined_score	CCR2	0.925
C3	combined_score	PF4	0.925
C3	combined_score	CSF1	0.926
C3	combined_score	FPR1	0.926
C3	combined_score	CX3CR1	0.929
C3	combined_score	SPP1	0.93
C3	combined_score	F5	0.93
C3	combined_score	RNASE3	0.93
C3	combined_score	CXCL1	0.931
C3	combined_score	MFGE8	0.932
C3	combined_score	CCL5	0.934
C3	combined_score	SAA1	0.936
C3	combined_score	CST3	0.937
C3	combined_score	C4A	0.938
C3	combined_score	ELANE	0.943
C3	combined_score	ITGB2	0.944
C3	combined_score	PLG	0.95
C3	combined_score	CXCL8	0.954
C3	combined_score	IL6	0.958
C3	combined_score	SERPINA1	0.963
C3	combined_score	CP	0.963
C3	combined_score	FN1	0.966
C3	combined_score	CFH	0.999
C4A	combined_score	SERPIND1	0.936
C4A	combined_score	LGALS1	0.906
C4A	combined_score	TIMP1	0.913
C4A	combined_score	C5	0.924
C4A	combined_score	IGFBP5	0.915
C4A	combined_score	PROC	0.927
C4A	combined_score	FGF23	0.9
C4A	combined_score	CP	0.94
C4A	combined_score	STC2	0.9
C4A	combined_score	TNC	0.935
C4A	combined_score	MFGE8	0.907
C4A	combined_score	IGFBP1	0.913
C4A	combined_score	PCSK9	0.904
C4A	combined_score	CSF1	0.921
C4A	combined_score	GAS6	0.915
C4A	combined_score	MIA3	0.902
C4A	combined_score	FN1	0.95
C4A	combined_score	QSOX1	0.9
C4A	combined_score	F5	0.938
C4A	combined_score	MBL2	0.97
C4A	combined_score	IGFBP3	0.907
C4A	combined_score	SPP1	0.919
C4A	combined_score	CST3	0.946
C4A	combined_score	IL6	0.944
C4A	combined_score	SERPINA1	0.951
C5	combined_score	CX3CL1	0.901
C5	combined_score	CPB2	0.966
C5	combined_score	HCAR2	0.9
C5	combined_score	GNB3	0.9
C5	combined_score	GPER1	0.9
C5	combined_score	GPR55	0.9
C5	combined_score	CCL28	0.9
C5	combined_score	PF4	0.9
C5	combined_score	CNR1	0.9
C5	combined_score	MTNR1B	0.901
C5	combined_score	CXCR5	0.901
C5	combined_score	CXCL5	0.902
C5	combined_score	SUCNR1	0.902
C5	combined_score	CXCL16	0.902
C5	combined_score	CXCR6	0.902
C5	combined_score	CX3CR1	0.904
C5	combined_score	CASR	0.904
C5	combined_score	GRM8	0.904
C5	combined_score	CCR5	0.905
C5	combined_score	P2RY12	0.905
C5	combined_score	NPY	0.906
C5	combined_score	PPBP	0.906
C5	combined_score	CXCL13	0.907
C5	combined_score	CCR2	0.908
C5	combined_score	SAA1	0.908
C5	combined_score	CXCR3	0.908
C5	combined_score	CXCL12	0.91
C5	combined_score	CXCR4	0.913
C5	combined_score	FPR2	0.914
C5	combined_score	CXCR2	0.914
C5	combined_score	CXCL1	0.92
C5	combined_score	CCL5	0.922
C5	combined_score	FPR1	0.922
C5	combined_score	CXCL8	0.925
C5	combined_score	ELANE	0.927
C5	combined_score	CD59	0.936
C5	combined_score	F2	0.939
CA2	combined_score	CDH1	0.925
CA2	combined_score	CTNNB1	0.916
CACNA1C	combined_score	GNB3	0.908
CACNA1C	combined_score	INS	0.937
CACNA1C	combined_score	CACNA2D1	0.983
CALCA	combined_score	GNB3	0.9
CALCA	combined_score	TSHB	0.906
CALCA	combined_score	PTH	0.992
CALCA	combined_score	HSPG2	0.903
CALCA	combined_score	GCG	0.972
CAMP	combined_score	PGLYRP1	0.968
CAMP	combined_score	VCL	0.9
CAMP	combined_score	RETN	0.926
CAMP	combined_score	NFKB1	0.901
CAMP	combined_score	LTA4H	0.905
CAMP	combined_score	CTSD	0.915
CAMP	combined_score	MMP8	0.933
CAMP	combined_score	TNFAIP6	0.908
CAMP	combined_score	CHI3L1	0.913
CAMP	combined_score	PTX3	0.923
CAMP	combined_score	PPBP	0.929
CAMP	combined_score	QSOX1	0.9
CAMP	combined_score	NEU1	0.9
CAMP	combined_score	HPSE	0.902
CAMP	combined_score	CTSS	0.904
CAMP	combined_score	PTPN6	0.904
CAMP	combined_score	CST3	0.907
CAMP	combined_score	CHIT1	0.914
CAMP	combined_score	HP	0.922
CAMP	combined_score	MMP9	0.937
CAMP	combined_score	CXCL1	0.941
CAMP	combined_score	LCN2	0.958
CAMP	combined_score	ELANE	0.98
CANX	combined_score	EBI3	0.935
CANX	combined_score	IL12A	0.9
CANX	combined_score	HLA-DRB1	0.901
CANX	combined_score	IL27	0.918
CANX	combined_score	HSPA5	0.998
CAP1	combined_score	GRN	0.902
CAP1	combined_score	MAPK1	0.916
CAP1	combined_score	RETN	0.944
CAP1	combined_score	MPO	0.902
CAP1	combined_score	CTSC	0.902
CAP1	combined_score	FABP5	0.9
CAP1	combined_score	RNASE3	0.901
CAP1	combined_score	MNDA	0.913
CAP1	combined_score	ELANE	0.902
CAP1	combined_score	MAN2B1	0.903
CASP3	combined_score	TNFSF10	0.978
CASP3	combined_score	TRAF2	0.943
CASP3	combined_score	CDH1	0.983
CASP3	combined_score	TP53	0.944
CASP3	combined_score	PAK1	0.923
CASP3	combined_score	TNFSF12	0.937
CASP3	combined_score	UNC5B	0.918
CASP3	combined_score	NFATC2	0.921
CASP3	combined_score	SREBF1	0.935
CASP3	combined_score	ITGB1	0.94
CASP3	combined_score	TNFRSF25	0.945
CASP3	combined_score	VIM	0.951
CASP3	combined_score	RHOA	0.955
CASP3	combined_score	NGF	0.966
CASP3	combined_score	CTNNB1	0.982
CASP3	combined_score	ROCK1	0.983
CASR	combined_score	CX3CL1	0.903
CASR	combined_score	UTS2	0.9
CASR	combined_score	GNB3	0.905
CASR	combined_score	KISS1R	0.905
CASR	combined_score	GHSR	0.914
CASR	combined_score	MTNR1B	0.904
CASR	combined_score	PTH	0.957
CASR	combined_score	CXCL13	0.9
CASR	combined_score	CXCR5	0.909
CASR	combined_score	CCR2	0.921
CASR	combined_score	CCR5	0.933
CASR	combined_score	CXCL16	0.9
CASR	combined_score	CXCL5	0.9
CASR	combined_score	PPBP	0.9
CASR	combined_score	PF4	0.9
CASR	combined_score	CXCL8	0.918
CASR	combined_score	P2RY12	0.905
CASR	combined_score	F2	0.909
CASR	combined_score	P2RY2	0.912
CASR	combined_score	EDNRA	0.91
CASR	combined_score	CXCR2	0.91
CASR	combined_score	F2R	0.908
CASR	combined_score	UTS2R	0.904
CASR	combined_score	EDN3	0.904
CASR	combined_score	UTS2B	0.9
CASR	combined_score	GRM8	0.904
CASR	combined_score	CX3CR1	0.9
CASR	combined_score	CCL28	0.913
CASR	combined_score	SUCNR1	0.905
CASR	combined_score	KISS1	0.9
CASR	combined_score	CNR1	0.925
CASR	combined_score	CXCR3	0.902
CASR	combined_score	EDNRB	0.915
CASR	combined_score	EDN1	0.929
CASR	combined_score	HCAR2	0.904
CASR	combined_score	GPR55	0.901
CASR	combined_score	CXCL1	0.9
CASR	combined_score	CXCL12	0.921
CASR	combined_score	LTB4R	0.911
CASR	combined_score	GPER1	0.926
CASR	combined_score	NPY	0.913
CASR	combined_score	SAA1	0.9
CASR	combined_score	CXCR4	0.929
CASR	combined_score	GCG	0.941
CASR	combined_score	CXCR6	0.9
CASR	combined_score	CYSLTR1	0.9
CASR	combined_score	FPR1	0.902
CASR	combined_score	CCL5	0.906
CASR	combined_score	FPR2	0.908
CAT	combined_score	HMOX1	0.904
CAT	combined_score	GCLC	0.917
CAT	combined_score	TXN	0.944
CAT	combined_score	EPHX2	0.944
CAT	combined_score	NOS2	0.958
CAT	combined_score	PRDX1	0.968
CAT	combined_score	SOD1	0.996
CAT	combined_score	SOD2	0.998
CCL11	combined_score	MAPK1	0.926
CCL11	combined_score	IL5	0.912
CCL11	combined_score	MAPK3	0.934
CCL11	combined_score	STAT3	0.936
CCL11	combined_score	CCR2	0.958
CCL11	combined_score	CCR5	0.982
CCL11	combined_score	PPARA	0.902
CCL11	combined_score	P2RY2	0.905
CCL11	combined_score	F2	0.909
CCL11	combined_score	SRC	0.911
CCL11	combined_score	FPR1	0.917
CCL11	combined_score	EDN1	0.921
CCL11	combined_score	CXCR4	0.951
CCL11	combined_score	CXCL12	0.969
CCL11	combined_score	CXCR3	0.975
CCL17	combined_score	CCR5	0.9
CCL2	combined_score	CXCL1	0.902
CCL2	combined_score	VEGFA	0.914
CCL2	combined_score	CX3CR1	0.926
CCL2	combined_score	ICAM1	0.929
CCL2	combined_score	IL17A	0.93
CCL2	combined_score	RELA	0.939
CCL2	combined_score	VCAM1	0.94
CCL2	combined_score	IL1B	0.95
CCL2	combined_score	CCR5	0.967
CCL2	combined_score	TNF	0.971
CCL2	combined_score	JUN	0.978
CCL2	combined_score	CXCL8	0.98
CCL2	combined_score	STAT3	0.981
CCL2	combined_score	IL6	0.982
CCL2	combined_score	IL10	0.995
CCL2	combined_score	CCR2	0.997
CCL22	combined_score	STAT3	0.941
CCL22	combined_score	IL10	0.971
CCL28	combined_score	CX3CL1	0.91
CCL28	combined_score	GNB3	0.91
CCL28	combined_score	MTNR1B	0.907
CCL28	combined_score	CXCL13	0.939
CCL28	combined_score	CXCR5	0.959
CCL28	combined_score	CCR2	0.909
CCL28	combined_score	CCR5	0.904
CCL28	combined_score	CXCL16	0.927
CCL28	combined_score	CXCL5	0.91
CCL28	combined_score	PPBP	0.932
CCL28	combined_score	PF4	0.93
CCL28	combined_score	CXCL8	0.91
CCL28	combined_score	P2RY12	0.9
CCL28	combined_score	CXCR2	0.909
CCL28	combined_score	GRM8	0.9
CCL28	combined_score	CX3CR1	0.904
CCL28	combined_score	SAA1	0.9
CCL28	combined_score	FPR1	0.9
CCL28	combined_score	GPR55	0.9
CCL28	combined_score	FPR2	0.9
CCL28	combined_score	SUCNR1	0.9
CCL28	combined_score	HCAR2	0.902
CCL28	combined_score	GPER1	0.903
CCL28	combined_score	CXCR3	0.904
CCL28	combined_score	CXCR6	0.907
CCL28	combined_score	CXCL1	0.911
CCL28	combined_score	CXCR4	0.915
CCL28	combined_score	CCL5	0.928
CCL28	combined_score	CXCL12	0.935
CCL28	combined_score	CNR1	0.94
CCL28	combined_score	NPY	0.947
CCL5	combined_score	CX3CL1	0.974
CCL5	combined_score	GNB3	0.904
CCL5	combined_score	MTNR1B	0.9
CCL5	combined_score	STAT3	0.972
CCL5	combined_score	CXCL13	0.967
CCL5	combined_score	CXCR5	0.982
CCL5	combined_score	CCR2	0.988
CCL5	combined_score	CCR5	0.999
CCL5	combined_score	CXCL16	0.963
CCL5	combined_score	CXCL5	0.975
CCL5	combined_score	PPBP	0.973
CCL5	combined_score	PF4	0.99
CCL5	combined_score	CXCL8	0.993
CCL5	combined_score	P2RY12	0.924
CCL5	combined_score	CXCR2	0.968
CCL5	combined_score	GRM8	0.9
CCL5	combined_score	CX3CR1	0.965
CCL5	combined_score	SUCNR1	0.902
CCL5	combined_score	CNR1	0.918
CCL5	combined_score	CXCR3	0.983
CCL5	combined_score	HCAR2	0.918
CCL5	combined_score	GPR55	0.906
CCL5	combined_score	CXCL1	0.986
CCL5	combined_score	CXCL12	0.981
CCL5	combined_score	GPER1	0.905
CCL5	combined_score	NPY	0.917
CCL5	combined_score	SAA1	0.935
CCL5	combined_score	IL6	0.934
CCL5	combined_score	CXCR4	0.983
CCL5	combined_score	CXCR6	0.96
CCL5	combined_score	TNF	0.94
CCL5	combined_score	IL10	0.993
CCL5	combined_score	FPR2	0.935
CCL5	combined_score	FPR1	0.931
CCNB2	combined_score	CDKN1B	0.929
CCNB2	combined_score	CENPU	0.979
CCNB2	combined_score	CDKN3	0.919
CCNB2	combined_score	CDK5	0.931
CCR2	combined_score	CX3CL1	0.97
CCR2	combined_score	GNB3	0.917
CCR2	combined_score	MTNR1B	0.9
CCR2	combined_score	STAT3	0.949
CCR2	combined_score	CXCL13	0.952
CCR2	combined_score	CXCR5	0.916
CCR2	combined_score	GPER1	0.9
CCR2	combined_score	GRM8	0.901
CCR2	combined_score	NPY	0.907
CCR2	combined_score	SUCNR1	0.907
CCR2	combined_score	GPR55	0.909
CCR2	combined_score	HCAR2	0.91
CCR2	combined_score	P2RY12	0.915
CCR2	combined_score	CXCR6	0.915
CCR2	combined_score	SAA1	0.916
CCR2	combined_score	CXCR2	0.919
CCR2	combined_score	FPR1	0.919
CCR2	combined_score	CXCR4	0.921
CCR2	combined_score	CNR1	0.921
CCR2	combined_score	FPR2	0.923
CCR2	combined_score	CXCR3	0.926
CCR2	combined_score	CX3CR1	0.933
CCR2	combined_score	CXCL16	0.947
CCR2	combined_score	PPBP	0.948
CCR2	combined_score	CCR5	0.95
CCR2	combined_score	PF4	0.951
CCR2	combined_score	CXCL5	0.955
CCR2	combined_score	CXCL1	0.966
CCR2	combined_score	CXCL8	0.967
CCR2	combined_score	CXCL12	0.975
CCR2	combined_score	IL10	0.98
CCR5	combined_score	CX3CL1	0.964
CCR5	combined_score	CD4	0.921
CCR5	combined_score	GNB3	0.919
CCR5	combined_score	PLCG1	0.904
CCR5	combined_score	MTNR1B	0.9
CCR5	combined_score	STAT3	0.973
CCR5	combined_score	CXCL13	0.957
CCR5	combined_score	CXCR5	0.917
CCR5	combined_score	GPER1	0.9
CCR5	combined_score	GRM8	0.903
CCR5	combined_score	P2RY2	0.904
CCR5	combined_score	GPR55	0.909
CCR5	combined_score	F2	0.91
CCR5	combined_score	SUCNR1	0.91
CCR5	combined_score	P2RY12	0.91
CCR5	combined_score	HCAR2	0.911
CCR5	combined_score	SAA1	0.916
CCR5	combined_score	CX3CR1	0.917
CCR5	combined_score	CXCR2	0.918
CCR5	combined_score	NPY	0.919
CCR5	combined_score	FPR1	0.923
CCR5	combined_score	CNR1	0.923
CCR5	combined_score	FPR2	0.924
CCR5	combined_score	EDN1	0.925
CCR5	combined_score	CXCR6	0.927
CCR5	combined_score	JUN	0.928
CCR5	combined_score	CXCR3	0.928
CCR5	combined_score	PPBP	0.941
CCR5	combined_score	CXCL16	0.948
CCR5	combined_score	CXCR4	0.949
CCR5	combined_score	PF4	0.95
CCR5	combined_score	CXCL5	0.952
CCR5	combined_score	CXCL1	0.959
CCR5	combined_score	CXCL8	0.967
CCR5	combined_score	CXCL12	0.975
CCR5	combined_score	IL10	0.984
CD14	combined_score	TLR2	0.991
CD14	combined_score	IKBKB	0.904
CD14	combined_score	IKBKE	0.908
CD14	combined_score	HSPD1	0.908
CD14	combined_score	ITGA4	0.913
CD14	combined_score	ITGB1	0.935
CD14	combined_score	CD36	0.942
CD14	combined_score	TLR6	0.948
CD14	combined_score	TLR1	0.956
CD14	combined_score	ITGB2	0.979
CD14	combined_score	TLR4	0.989
CD163	combined_score	CD68	0.909
CD163	combined_score	HP	0.988
CD28	combined_score	CD4	0.974
CD28	combined_score	CD69	0.918
CD28	combined_score	ITGAV	0.91
CD28	combined_score	PAK1	0.901
CD28	combined_score	ITGB5	0.9
CD28	combined_score	ITGA2	0.937
CD28	combined_score	ITGB3	0.912
CD28	combined_score	FCGR3A	0.918
CD28	combined_score	FOXP3	0.926
CD28	combined_score	LYN	0.93
CD28	combined_score	CDC42	0.934
CD28	combined_score	HLA-DRB1	0.935
CD28	combined_score	ITGB2	0.942
CD28	combined_score	ITGB1	0.943
CD28	combined_score	SYK	0.954
CD28	combined_score	ITGA4	0.976
CD28	combined_score	CD86	0.996
CD34	combined_score	SELL	0.954
CD34	combined_score	KIT	0.93
CD34	combined_score	PTPRC	0.925
CD34	combined_score	ENG	0.928
CD34	combined_score	PECAM1	0.933
CD34	combined_score	PROM1	0.938
CD36	combined_score	FABP4	0.964
CD36	combined_score	TLR2	0.93
CD36	combined_score	ITGAV	0.93
CD36	combined_score	CYBA	0.902
CD36	combined_score	PPARGC1A	0.939
CD36	combined_score	PPARG	0.954
CD36	combined_score	ITGB5	0.905
CD36	combined_score	OLR1	0.936
CD36	combined_score	PLAUR	0.9
CD36	combined_score	PLAU	0.903
CD36	combined_score	TLR4	0.951
CD36	combined_score	CYBB	0.922
CD36	combined_score	ORMDL3	0.9
CD36	combined_score	CD59	0.908
CD36	combined_score	ITGB2	0.909
CD36	combined_score	PPARA	0.951
CD36	combined_score	TLR6	0.939
CD36	combined_score	NCOA2	0.903
CD36	combined_score	FPR2	0.909
CD4	combined_score	WNT5A	0.9
CD4	combined_score	CLTCL1	0.9
CD4	combined_score	SCARB2	0.9
CD4	combined_score	EGF	0.915
CD4	combined_score	LDLR	0.916
CD4	combined_score	PLCG1	0.918
CD4	combined_score	PTPN6	0.921
CD4	combined_score	PTPN22	0.934
CD4	combined_score	IL7R	0.949
CD4	combined_score	CD86	0.954
CD4	combined_score	SYK	0.959
CD4	combined_score	PTPRC	0.982
CD4	combined_score	CXCR4	0.983
CD4	combined_score	HLA-DRB1	0.986
CD40	combined_score	NFKB1	0.948
CD40	combined_score	TRAF2	0.995
CD40	combined_score	PIK3CB	0.905
CD40	combined_score	CD86	0.958
CD40	combined_score	CD40LG	0.999
CD40	combined_score	IL6	0.901
CD40	combined_score	IL10	0.913
CD40	combined_score	TNF	0.928
CD40	combined_score	IKBKB	0.949
CD40	combined_score	RELA	0.972
CD40LG	combined_score	NFKB1	0.938
CD40LG	combined_score	LTBR	0.937
CD40LG	combined_score	TRAF2	0.956
CD40LG	combined_score	PSMA6	0.9
CD40LG	combined_score	PIK3CB	0.902
CD40LG	combined_score	TNFSF12	0.939
CD40LG	combined_score	ICOS	0.933
CD40LG	combined_score	TNFRSF12A	0.921
CD40LG	combined_score	PSMD6	0.9
CD40LG	combined_score	TNFSF11	0.924
CD40LG	combined_score	ITGB2	0.934
CD40LG	combined_score	RELA	0.945
CD40LG	combined_score	LTA	0.948
CD40LG	combined_score	TNFSF13B	0.974
CD40LG	combined_score	TNF	0.979
CD44	combined_score	MMP2	0.963
CD44	combined_score	SELL	0.942
CD44	combined_score	MMP7	0.972
CD44	combined_score	SLC9A1	0.954
CD44	combined_score	STAT3	0.907
CD44	combined_score	TP53	0.914
CD44	combined_score	ROCK2	0.928
CD44	combined_score	SELE	0.989
CD44	combined_score	HLA-DRB1	0.925
CD44	combined_score	MMP9	0.987
CD44	combined_score	ENG	0.9
CD44	combined_score	SPP1	0.992
CD44	combined_score	ITGB1	0.93
CD44	combined_score	CDC42	0.946
CD44	combined_score	IL10	0.931
CD44	combined_score	PTPRC	0.943
CD44	combined_score	RHOA	0.971
CD59	combined_score	CTSC	0.903
CD59	combined_score	ITGAV	0.925
CD59	combined_score	CYBA	0.9
CD59	combined_score	OLR1	0.909
CD59	combined_score	PLAUR	0.943
CD59	combined_score	F8	0.915
CD59	combined_score	F5	0.905
CD59	combined_score	PLAU	0.917
CD59	combined_score	CYBB	0.904
CD59	combined_score	ORMDL3	0.919
CD59	combined_score	FPR2	0.918
CD59	combined_score	SERPINA1	0.918
CD59	combined_score	ITGB2	0.922
CD59	combined_score	INS	0.945
CD68	combined_score	PIGR	0.9
CD68	combined_score	FPR1	0.917
CD69	combined_score	SELL	0.905
CD86	combined_score	STAT3	0.954
CD86	combined_score	PAK1	0.901
CD86	combined_score	CDC42	0.917
CD86	combined_score	LYN	0.939
CD86	combined_score	HLA-DRB1	0.957
CD86	combined_score	IL10	0.992
CDC42	combined_score	NTN1	0.949
CDC42	combined_score	HGF	0.946
CDC42	combined_score	PLCG1	0.929
CDC42	combined_score	DOCK7	0.984
CDC42	combined_score	ITGAV	0.926
CDC42	combined_score	CDH1	0.985
CDC42	combined_score	KDR	0.955
CDC42	combined_score	EGF	0.966
CDC42	combined_score	FCGR2A	0.912
CDC42	combined_score	PAK1	0.999
CDC42	combined_score	CENPU	0.9
CDC42	combined_score	PIK3CB	0.968
CDC42	combined_score	PRKCE	0.951
CDC42	combined_score	EDNRA	0.908
CDC42	combined_score	ROCK2	0.974
CDC42	combined_score	MEF2C	0.92
CDC42	combined_score	CTNNB1	0.962
CDC42	combined_score	NF2	0.948
CDC42	combined_score	FN1	0.968
CDC42	combined_score	MYLK	0.966
CDC42	combined_score	MTOR	0.955
CDC42	combined_score	FCGR3A	0.903
CDC42	combined_score	NGF	0.946
CDC42	combined_score	SRC	0.988
CDC42	combined_score	SYK	0.956
CDC42	combined_score	PRKCZ	0.974
CDC42	combined_score	EDN1	0.931
CDC42	combined_score	SPP1	0.922
CDC42	combined_score	CXCL12	0.945
CDC42	combined_score	YWHAZ	0.963
CDC42	combined_score	NFATC2	0.925
CDC42	combined_score	ITGB1	0.951
CDC42	combined_score	ITGA4	0.915
CDC42	combined_score	ROCK1	0.981
CDC42	combined_score	CDH4	0.915
CDC42	combined_score	ITGB3	0.939
CDC42	combined_score	RHOA	0.939
CDC42	combined_score	CXCR4	0.946
CDC42	combined_score	PPP1R12A	0.947
CDC42	combined_score	VEGFA	0.971
CDC42	combined_score	DOCK4	0.975
CDC42	combined_score	MCF2L	0.989
CDH1	combined_score	VCL	0.987
CDH1	combined_score	MAPK1	0.973
CDH1	combined_score	HGF	0.98
CDH1	combined_score	PROC	0.913
CDH1	combined_score	SNAI1	0.997
CDH1	combined_score	MMP7	0.971
CDH1	combined_score	CDH4	0.903
CDH1	combined_score	CDH7	0.905
CDH1	combined_score	CTNNA3	0.908
CDH1	combined_score	CDH13	0.91
CDH1	combined_score	CDH5	0.92
CDH1	combined_score	PRKCZ	0.926
CDH1	combined_score	IGF2	0.943
CDH1	combined_score	PLG	0.948
CDH1	combined_score	MMP3	0.96
CDH1	combined_score	MAPK3	0.966
CDH1	combined_score	EPHA2	0.97
CDH1	combined_score	IGF1	0.971
CDH1	combined_score	IGF1R	0.974
CDH1	combined_score	NUMB	0.978
CDH1	combined_score	MMP9	0.981
CDH1	combined_score	RHOA	0.981
CDH1	combined_score	EGF	0.988
CDH1	combined_score	SRC	0.99
CDH1	combined_score	CTNNB1	0.999
CDH13	combined_score	CDH4	0.909
CDH13	combined_score	CDH7	0.915
CDH13	combined_score	CDH5	0.916
CDH13	combined_score	CTNNB1	0.939
CDH4	combined_score	MEF2C	0.904
CDH4	combined_score	CDH5	0.909
CDH4	combined_score	CTNNB1	0.938
CDH4	combined_score	CDH7	0.911
CDH5	combined_score	KDR	0.997
CDH5	combined_score	PAK1	0.911
CDH5	combined_score	SRC	0.901
CDH5	combined_score	CDH7	0.903
CDH5	combined_score	RHOA	0.961
[truncated: 3,250 more rows]

## Sheet: High confidence score
Table 2b: Protein protein interactions at High Confidence Score
#node1	Interaction	node2	combined_score
AAK1	combined_score	CD4	0.9
AAK1	combined_score	APOB	0.9
AAK1	combined_score	WNT5A	0.9
AAK1	combined_score	SCARB2	0.9
AAK1	combined_score	EGF	0.917
AAK1	combined_score	ADRB2	0.9
AAK1	combined_score	IL7R	0.9
AAK1	combined_score	AVP	0.9
AAK1	combined_score	AGTR1	0.9
AAK1	combined_score	LDLR	0.906
AAK1	combined_score	CLTCL1	0.938
ABCA1	combined_score	CETP	0.824
ABCA1	combined_score	PON1	0.753
ABCA1	combined_score	APOB	0.851
ABCA1	combined_score	APOA1	0.998
ABCA1	combined_score	APOE	0.921
ABCA1	combined_score	SCARB1	0.9
ABCA1	combined_score	LCAT	0.85
ABCA1	combined_score	NPC1	0.713
ABCA1	combined_score	PPARG	0.833
ABCA1	combined_score	HMGCR	0.725
ABCA1	combined_score	NPC1L1	0.736
ABCA1	combined_score	LPA	0.805
ABCA1	combined_score	SREBF1	0.763
ABCA1	combined_score	SREBF2	0.866
ABCA1	combined_score	CDC42	0.714
ABCA1	combined_score	ADIPOQ	0.718
ABCA1	combined_score	LDLR	0.819
ABCA1	combined_score	NCOA2	0.907
ABCA1	combined_score	PLTP	0.918
ABCA1	combined_score	PPARA	0.957
ABCA1	combined_score	NR1H3	0.985
ABCB1	combined_score	TP53	0.975
ABCB1	combined_score	NR1I2	0.843
ABCB1	combined_score	CYP2C19	0.742
ABCB1	combined_score	CD44	0.724
ABCG1	combined_score	CETP	0.759
ABCG1	combined_score	APOA1	0.81
ABCG1	combined_score	APOE	0.774
ABCG1	combined_score	SCARB1	0.923
ABCG1	combined_score	LCAT	0.782
ABCG1	combined_score	PPARG	0.735
ABCG1	combined_score	SREBF1	0.717
ABCG1	combined_score	SREBF2	0.721
ABCG1	combined_score	PLTP	0.721
ABCG1	combined_score	LDLR	0.734
ABCG1	combined_score	NR1H3	0.794
ABCG5	combined_score	APOB	0.704
ABCG5	combined_score	LDLR	0.705
ABCG5	combined_score	NR1H3	0.715
ABCG5	combined_score	SREBF2	0.727
ABCG5	combined_score	SLC9A1	0.734
ABCG5	combined_score	SCARB1	0.743
ABCG5	combined_score	NPC1L1	0.899
ABCG5	combined_score	ABCG8	0.992
ABCG8	combined_score	APOB	0.705
ABCG8	combined_score	SCARB1	0.708
ABCG8	combined_score	NOTCH3	0.795
ABCG8	combined_score	SLC9A1	0.733
ABCG8	combined_score	SREBF2	0.723
ABCG8	combined_score	NPC1L1	0.882
ABI2	combined_score	MAPK1	0.904
ABI2	combined_score	MAPK3	0.903
ABI2	combined_score	KDR	0.904
ABI2	combined_score	FCGR2A	0.9
ABI2	combined_score	SHB	0.9
ABI2	combined_score	FCGR3A	0.9
ABI2	combined_score	SYK	0.915
ABI2	combined_score	CDC42	0.95
ABO	combined_score	VWF	0.708
ACE	combined_score	SERPINE1	0.854
ACE	combined_score	APOE	0.717
ACE	combined_score	CRP	0.798
ACE	combined_score	DPP4	0.709
ACE	combined_score	MTHFR	0.716
ACE	combined_score	NPPB	0.723
ACE	combined_score	CYP11B2	0.729
ACE	combined_score	EDN1	0.792
ACE	combined_score	VEGFA	0.798
ACE	combined_score	NR3C2	0.811
ACE	combined_score	ALB	0.838
ACE	combined_score	INS	0.841
ACE	combined_score	MDK	0.871
ACE	combined_score	NOS3	0.878
ACE	combined_score	AGTR2	0.926
ACE	combined_score	AGTR1	0.928
ACE	combined_score	AGT	0.996
ACE2	combined_score	ADAM17	0.707
ACE2	combined_score	DPP4	0.942
ACE2	combined_score	AGT	0.991
ACE2	combined_score	AGTR2	0.858
ACE2	combined_score	INS	0.705
ACE2	combined_score	APLN	0.73
ACE2	combined_score	AGTR1	0.904
ACKR3	combined_score	CX3CL1	0.944
ACKR3	combined_score	BDKRB1	0.901
ACKR3	combined_score	C5	0.901
ACKR3	combined_score	GNB3	0.917
ACKR3	combined_score	C3	0.9
ACKR3	combined_score	MTNR1B	0.9
ACKR3	combined_score	AKT1	0.704
ACKR3	combined_score	PECAM1	0.717
ACKR3	combined_score	VEGFA	0.719
ACKR3	combined_score	GPR55	0.9
ACKR3	combined_score	P2RY12	0.9
ACKR3	combined_score	AGTR2	0.9
ACKR3	combined_score	AGT	0.901
ACKR3	combined_score	GPER1	0.901
ACKR3	combined_score	GRM8	0.902
ACKR3	combined_score	SUCNR1	0.902
ACKR3	combined_score	HCAR2	0.903
ACKR3	combined_score	SAA1	0.903
ACKR3	combined_score	FPR2	0.903
ACKR3	combined_score	FPR1	0.903
ACKR3	combined_score	CASR	0.904
ACKR3	combined_score	CNR1	0.904
ACKR3	combined_score	ANXA1	0.904
ACKR3	combined_score	APLN	0.907
ACKR3	combined_score	APLNR	0.908
ACKR3	combined_score	CCL28	0.908
ACKR3	combined_score	CX3CR1	0.911
ACKR3	combined_score	CXCR2	0.911
ACKR3	combined_score	NPY	0.913
ACKR3	combined_score	CCR2	0.913
ACKR3	combined_score	CCR5	0.914
ACKR3	combined_score	CXCR5	0.915
ACKR3	combined_score	CXCR3	0.915
ACKR3	combined_score	CXCR6	0.917
ACKR3	combined_score	CXCR4	0.919
ACKR3	combined_score	PPBP	0.935
ACKR3	combined_score	CXCL5	0.936
ACKR3	combined_score	PF4	0.939
ACKR3	combined_score	CXCL13	0.94
ACKR3	combined_score	CXCL16	0.941
ACKR3	combined_score	CXCL1	0.942
ACKR3	combined_score	CCL5	0.945
ACKR3	combined_score	CXCL8	0.969
ACKR3	combined_score	CXCL12	0.995
ACP5	combined_score	CTSK	0.928
ACP5	combined_score	PTH	0.792
ACP5	combined_score	TNFRSF11B	0.86
ACP5	combined_score	CSF1	0.728
ACP5	combined_score	BGLAP	0.87
ACP5	combined_score	MMP9	0.728
ACP5	combined_score	SPP1	0.816
ACP5	combined_score	TNFSF11	0.922
ACSL1	combined_score	CPT1A	0.91
ACSL1	combined_score	FADS2	0.952
ACSL1	combined_score	PPARG	0.701
ACSL1	combined_score	LPL	0.883
ACSL1	combined_score	PPARA	0.953
ACSL1	combined_score	NCOA2	0.908
ACTA2	combined_score	VCL	0.97
ACTA2	combined_score	TGFB1	0.718
ACTA2	combined_score	SORBS3	0.902
ACTA2	combined_score	NOTCH2	0.915
ACTA2	combined_score	NOTCH1	0.941
ACTA2	combined_score	ITGB5	0.92
ACTA2	combined_score	TLN1	0.919
ACTA2	combined_score	PHACTR1	0.814
ACTA2	combined_score	MYLK	0.973
ACTA2	combined_score	CAP1	0.773
ACTA2	combined_score	TPM2	0.986
ADAM10	combined_score	CX3CL1	0.737
ADAM10	combined_score	SIRT1	0.782
ADAM10	combined_score	SERPIND1	0.902
ADAM10	combined_score	LGALS1	0.9
ADAM10	combined_score	TIMP1	0.967
ADAM10	combined_score	HBEGF	0.911
ADAM10	combined_score	APOB	0.906
ADAM10	combined_score	IGFBP5	0.903
ADAM10	combined_score	PROC	0.9
ADAM10	combined_score	APOA1	0.905
ADAM10	combined_score	FGF23	0.938
ADAM10	combined_score	BMP4	0.912
ADAM10	combined_score	C3	0.917
ADAM10	combined_score	DLL4	0.989
ADAM10	combined_score	APOE	0.95
ADAM10	combined_score	JAG1	0.966
ADAM10	combined_score	NOTCH2	0.971
ADAM10	combined_score	CXCL16	0.705
ADAM10	combined_score	TIMP3	0.744
ADAM10	combined_score	ADAM17	0.863
ADAM10	combined_score	HMGCR	0.871
ADAM10	combined_score	STC2	0.9
ADAM10	combined_score	APOA2	0.9
ADAM10	combined_score	MIA3	0.9
ADAM10	combined_score	F5	0.9
ADAM10	combined_score	ORMDL3	0.9
ADAM10	combined_score	QSOX1	0.9
ADAM10	combined_score	APOL1	0.9
ADAM10	combined_score	APOA5	0.9
ADAM10	combined_score	TNC	0.901
ADAM10	combined_score	CYBA	0.901
ADAM10	combined_score	AHSG	0.903
ADAM10	combined_score	PCSK9	0.903
ADAM10	combined_score	CP	0.904
ADAM10	combined_score	SERPINA1	0.904
ADAM10	combined_score	CD59	0.906
ADAM10	combined_score	CD36	0.906
ADAM10	combined_score	CYBB	0.907
ADAM10	combined_score	C4A	0.907
ADAM10	combined_score	IGFBP1	0.908
ADAM10	combined_score	SPP1	0.909
ADAM10	combined_score	PLAUR	0.91
ADAM10	combined_score	CSF1	0.911
ADAM10	combined_score	FPR2	0.911
ADAM10	combined_score	ITGB2	0.912
ADAM10	combined_score	MFGE8	0.912
ADAM10	combined_score	CST3	0.912
ADAM10	combined_score	IGFBP3	0.912
ADAM10	combined_score	GAS6	0.913
ADAM10	combined_score	OLR1	0.913
ADAM10	combined_score	PLAU	0.92
ADAM10	combined_score	CTNNB1	0.923
ADAM10	combined_score	EPHA2	0.925
ADAM10	combined_score	ADAM8	0.929
ADAM10	combined_score	ITGAV	0.931
ADAM10	combined_score	ALB	0.933
ADAM10	combined_score	IL6	0.941
ADAM10	combined_score	FN1	0.943
ADAM10	combined_score	CDH1	0.951
ADAM10	combined_score	EGF	0.957
ADAM10	combined_score	NOTCH3	0.967
ADAM10	combined_score	NOTCH1	0.989
ADAM15	combined_score	ITGAV	0.882
ADAM15	combined_score	CDH1	0.928
ADAM15	combined_score	ITGB1	0.923
ADAM17	combined_score	TNFRSF1A	0.766
ADAM17	combined_score	TIMP1	0.715
ADAM17	combined_score	HBEGF	0.966
ADAM17	combined_score	EREG	0.957
ADAM17	combined_score	DLL4	0.95
ADAM17	combined_score	JAG1	0.977
ADAM17	combined_score	SORT1	0.917
ADAM17	combined_score	NOTCH2	0.919
ADAM17	combined_score	NOTCH3	0.911
ADAM17	combined_score	EGF	0.979
ADAM17	combined_score	TIMP3	0.993
ADAM17	combined_score	NOTCH1	0.984
ADAM17	combined_score	AKT1	0.735
ADAM17	combined_score	VEGFA	0.817
ADAM17	combined_score	RHBDF2	0.892
ADAM17	combined_score	NRG4	0.91
ADAM17	combined_score	BDNF	0.923
ADAM17	combined_score	NRG1	0.949
ADAM17	combined_score	TNF	0.979
ADAM8	combined_score	ITGAV	0.913
ADAM8	combined_score	CYBA	0.912
ADAM8	combined_score	VCAM1	0.769
ADAM8	combined_score	OLR1	0.902
ADAM8	combined_score	PLAUR	0.909
ADAM8	combined_score	PLAU	0.918
ADAM8	combined_score	CYBB	0.914
ADAM8	combined_score	ORMDL3	0.912
ADAM8	combined_score	CD59	0.9
ADAM8	combined_score	ITGB1	0.903
ADAM8	combined_score	ITGB2	0.954
ADAM8	combined_score	CD36	0.904
ADAM8	combined_score	FPR2	0.906
ADAM9	combined_score	CDH1	0.739
ADAM9	combined_score	TNF	0.711
ADAMTS1	combined_score	VEGFA	0.77
ADAMTS1	combined_score	ADAMTS4	0.907
ADAMTS1	combined_score	ADAMTS13	0.917
ADAMTS1	combined_score	ADAMTS5	0.918
ADAMTS1	combined_score	ADAMTS7	0.919
ADAMTS1	combined_score	ADAMTS3	0.921
ADAMTS1	combined_score	THBS2	0.928
ADAMTS13	combined_score	VWF	0.973
ADAMTS13	combined_score	ADAMTS5	0.921
ADAMTS13	combined_score	ADAMTS3	0.917
ADAMTS13	combined_score	HP	0.709
ADAMTS13	combined_score	F8	0.79
ADAMTS13	combined_score	THBS2	0.915
ADAMTS13	combined_score	CFH	0.709
ADAMTS13	combined_score	ADAMTS4	0.92
ADAMTS13	combined_score	ADAMTS7	0.925
ADAMTS3	combined_score	IL1B	0.762
ADAMTS3	combined_score	TIMP3	0.799
ADAMTS3	combined_score	ADAMTS5	0.923
ADAMTS3	combined_score	MMP3	0.774
ADAMTS3	combined_score	THBS2	0.91
ADAMTS3	combined_score	ADAMTS4	0.915
ADAMTS3	combined_score	COL5A1	0.918
ADAMTS3	combined_score	ADAMTS7	0.922
ADAMTS4	combined_score	IL1B	0.786
ADAMTS4	combined_score	TIMP3	0.802
ADAMTS4	combined_score	ADAMTS5	0.91
ADAMTS4	combined_score	MMP3	0.794
ADAMTS4	combined_score	THBS2	0.911
ADAMTS4	combined_score	ADAMTS7	0.916
ADAMTS5	combined_score	IL1B	0.743
ADAMTS5	combined_score	TIMP3	0.807
ADAMTS5	combined_score	MMP3	0.787
ADAMTS5	combined_score	ADAMTS7	0.92
ADAMTS5	combined_score	THBS2	0.923
ADAMTS7	combined_score	GRN	0.704
ADAMTS7	combined_score	COMP	0.763
ADAMTS7	combined_score	THBS2	0.909
ADIPOQ	combined_score	SIRT1	0.863
ADIPOQ	combined_score	HMOX1	0.754
ADIPOQ	combined_score	RETN	0.939
ADIPOQ	combined_score	NAMPT	0.86
ADIPOQ	combined_score	SERPINE1	0.792
ADIPOQ	combined_score	CCL2	0.788
ADIPOQ	combined_score	APOC3	0.707
ADIPOQ	combined_score	HBEGF	0.85
ADIPOQ	combined_score	NR3C1	0.94
ADIPOQ	combined_score	APOB	0.716
ADIPOQ	combined_score	CRP	0.952
ADIPOQ	combined_score	FABP4	0.989
ADIPOQ	combined_score	UCP1	0.872
ADIPOQ	combined_score	IL1B	0.754
ADIPOQ	combined_score	ICAM1	0.794
ADIPOQ	combined_score	PPARGC1A	0.975
ADIPOQ	combined_score	CDH13	0.91
ADIPOQ	combined_score	IL18	0.754
ADIPOQ	combined_score	PPARG	0.994
ADIPOQ	combined_score	VCAM1	0.823
ADIPOQ	combined_score	IGF1	0.849
ADIPOQ	combined_score	IRS1	0.72
ADIPOQ	combined_score	CXCL8	0.793
ADIPOQ	combined_score	LPL	0.84
ADIPOQ	combined_score	UCP2	0.84
ADIPOQ	combined_score	LEP	0.975
ADIPOQ	combined_score	ITLN1	0.71
ADIPOQ	combined_score	SOCS3	0.71
ADIPOQ	combined_score	LEPR	0.839
ADIPOQ	combined_score	GHRL	0.833
ADIPOQ	combined_score	ADIPOR1	0.995
ADIPOQ	combined_score	SERPINA12	0.703
ADIPOQ	combined_score	SREBF1	0.844
ADIPOQ	combined_score	ADIPOR2	0.994
ADIPOQ	combined_score	AGT	0.7
ADIPOQ	combined_score	PTGS2	0.768
ADIPOQ	combined_score	BGLAP	0.827
ADIPOQ	combined_score	CNR1	0.72
ADIPOQ	combined_score	RBP4	0.793
ADIPOQ	combined_score	TLR4	0.733
ADIPOQ	combined_score	EDN1	0.735
ADIPOQ	combined_score	FOXO1	0.792
ADIPOQ	combined_score	SHBG	0.708
ADIPOQ	combined_score	GPT	0.701
ADIPOQ	combined_score	INS	0.967
ADIPOQ	combined_score	IL6	0.946
ADIPOQ	combined_score	GCG	0.824
ADIPOQ	combined_score	RARRES2	0.726
ADIPOQ	combined_score	AHSG	0.795
ADIPOQ	combined_score	AKT1	0.815
ADIPOQ	combined_score	IL10	0.827
ADIPOQ	combined_score	FGF21	0.839
ADIPOQ	combined_score	NCOA2	0.907
ADIPOQ	combined_score	TNF	0.918
ADIPOR1	combined_score	CDH13	0.708
ADIPOR1	combined_score	LEP	0.71
ADIPOR1	combined_score	C1QTNF9	0.732
ADIPOR1	combined_score	INS	0.847
ADIPOR1	combined_score	ADIPOR2	0.902
ADIPOR2	combined_score	CDH13	0.709
ADIPOR2	combined_score	PPARG	0.736
ADIPOR2	combined_score	LEP	0.817
ADIPOR2	combined_score	INS	0.832
ADM	combined_score	GNB3	0.9
ADM	combined_score	TSHB	0.9
ADM	combined_score	PTH	0.927
ADM	combined_score	ADRB2	0.917
ADM	combined_score	CALCA	0.987
ADM	combined_score	ADRB3	0.912
ADM	combined_score	CFH	0.819
ADM	combined_score	EDN1	0.888
ADM	combined_score	AVP	0.963
ADM	combined_score	IL6	0.713
ADM	combined_score	GCG	0.937
ADM	combined_score	VEGFA	0.769
ADRB2	combined_score	CD4	0.903
ADRB2	combined_score	GNB3	0.961
ADRB2	combined_score	APOB	0.943
ADRB2	combined_score	TSHB	0.919
ADRB2	combined_score	IL1B	0.768
ADRB2	combined_score	WNT5A	0.918
ADRB2	combined_score	SCARB2	0.902
ADRB2	combined_score	EGF	0.928
ADRB2	combined_score	PTH	0.958
ADRB2	combined_score	CCR5	0.912
ADRB2	combined_score	CCL11	0.925
ADRB2	combined_score	GHRL	0.713
ADRB2	combined_score	NPY	0.854
ADRB2	combined_score	CLTCL1	0.9
ADRB2	combined_score	IL7R	0.902
ADRB2	combined_score	F2	0.91
ADRB2	combined_score	FPR1	0.911
ADRB2	combined_score	CXCR4	0.916
ADRB2	combined_score	AGTR2	0.918
ADRB2	combined_score	LDLR	0.919
ADRB2	combined_score	AGTR1	0.92
ADRB2	combined_score	CXCL12	0.926
ADRB2	combined_score	P2RY2	0.929
ADRB2	combined_score	AGT	0.938
ADRB2	combined_score	ADRB3	0.939
ADRB2	combined_score	AVP	0.943
ADRB2	combined_score	GCG	0.945
ADRB2	combined_score	CALCA	0.947
ADRB2	combined_score	EDN1	0.958
ADRB2	combined_score	GRK6	0.962
ADRB3	combined_score	GNB3	0.962
ADRB3	combined_score	TSHB	0.9
ADRB3	combined_score	UCP1	0.782
ADRB3	combined_score	PTH	0.928
ADRB3	combined_score	PPARG	0.717
ADRB3	combined_score	CALCA	0.949
ADRB3	combined_score	INS	0.7
ADRB3	combined_score	NPY	0.793
ADRB3	combined_score	AVP	0.945
ADRB3	combined_score	GCG	0.949
AFF3	combined_score	CDK9	0.808
AGER	combined_score	MAPK1	0.932
AGER	combined_score	CCL2	0.719
AGER	combined_score	NFKB1	0.926
AGER	combined_score	CRP	0.745
AGER	combined_score	TLR2	0.707
AGER	combined_score	MAPK3	0.945
AGER	combined_score	NOX4	0.845
AGER	combined_score	HMGB1	0.996
AGER	combined_score	S100A12	0.991
AGER	combined_score	NOX1	0.842
AGER	combined_score	TLR4	0.734
AGER	combined_score	IL6	0.78
AGER	combined_score	JAK2	0.823
AGER	combined_score	CYBB	0.87
AGER	combined_score	RELA	0.913
AGER	combined_score	SAA1	0.917
AGER	combined_score	ITGB2	0.926
AGT	combined_score	CX3CL1	0.938
AGT	combined_score	UTS2	0.917
AGT	combined_score	CPB2	0.931
AGT	combined_score	MAPK1	0.942
AGT	combined_score	BDKRB1	0.944
AGT	combined_score	RETN	0.705
AGT	combined_score	TGFB1	0.702
AGT	combined_score	C5	0.912
AGT	combined_score	GNB3	0.952
AGT	combined_score	KISS1R	0.902
AGT	combined_score	CTSD	0.938
AGT	combined_score	GHSR	0.906
AGT	combined_score	PLCG1	0.902
AGT	combined_score	C3	0.936
AGT	combined_score	MTNR1B	0.902
AGT	combined_score	MAPK3	0.962
AGT	combined_score	STAT3	0.759
AGT	combined_score	CXCL13	0.902
AGT	combined_score	CXCR5	0.901
AGT	combined_score	CCR2	0.919
AGT	combined_score	CCR5	0.913
AGT	combined_score	CXCL16	0.909
AGT	combined_score	ALB	0.706
AGT	combined_score	CXCL5	0.903
AGT	combined_score	PPBP	0.901
AGT	combined_score	PF4	0.9
AGT	combined_score	NOS3	0.787
AGT	combined_score	CCL11	0.903
AGT	combined_score	CXCL8	0.921
AGT	combined_score	P2RY12	0.909
AGT	combined_score	F2	0.961
AGT	combined_score	P2RY2	0.906
AGT	combined_score	LEP	0.717
AGT	combined_score	EDNRA	0.956
AGT	combined_score	CXCR2	0.903
AGT	combined_score	F2R	0.901
AGT	combined_score	UTS2R	0.905
AGT	combined_score	CYP11B2	0.719
AGT	combined_score	EDN3	0.913
AGT	combined_score	UTS2B	0.9
AGT	combined_score	GRM8	0.903
AGT	combined_score	FN1	0.704
AGT	combined_score	CX3CR1	0.904
AGT	combined_score	CCL28	0.9
AGT	combined_score	SUCNR1	0.911
AGT	combined_score	AKT1	0.702
AGT	combined_score	CYBB	0.704
AGT	combined_score	AHSG	0.769
AGT	combined_score	INS	0.803
AGT	combined_score	IL6	0.834
AGT	combined_score	CYSLTR1	0.9
AGT	combined_score	KISS1	0.9
AGT	combined_score	GPR55	0.9
AGT	combined_score	CXCR6	0.9
AGT	combined_score	HCAR2	0.901
AGT	combined_score	LTB4R	0.901
AGT	combined_score	FPR2	0.901
AGT	combined_score	FPR1	0.901
AGT	combined_score	NCOA2	0.902
AGT	combined_score	CXCR3	0.903
AGT	combined_score	CXCL1	0.903
AGT	combined_score	CNR1	0.906
AGT	combined_score	ANXA1	0.906
AGT	combined_score	CXCL12	0.907
AGT	combined_score	CASR	0.908
AGT	combined_score	CXCR4	0.91
AGT	combined_score	SAA1	0.918
AGT	combined_score	GPER1	0.919
AGT	combined_score	NPY	0.924
AGT	combined_score	GCG	0.929
AGT	combined_score	PPARA	0.933
AGT	combined_score	APLNR	0.939
AGT	combined_score	EDNRB	0.943
AGT	combined_score	SRC	0.946
AGT	combined_score	CCL5	0.948
AGT	combined_score	APLN	0.952
AGT	combined_score	AVP	0.957
AGT	combined_score	EDN1	0.981
AGT	combined_score	AGTR2	0.993
AGT	combined_score	AGTR1	0.996
AGTR1	combined_score	CD4	0.919
AGTR1	combined_score	UTS2	0.902
AGTR1	combined_score	BDKRB1	0.905
AGTR1	combined_score	C5	0.908
AGTR1	combined_score	GNB3	0.956
AGTR1	combined_score	APOB	0.925
AGTR1	combined_score	KISS1R	0.901
AGTR1	combined_score	GHSR	0.904
AGTR1	combined_score	PLCG1	0.938
AGTR1	combined_score	C3	0.911
AGTR1	combined_score	WNT5A	0.922
AGTR1	combined_score	SCARB2	0.903
AGTR1	combined_score	EGF	0.938
AGTR1	combined_score	PPARG	0.784
AGTR1	combined_score	NCF1	0.708
AGTR1	combined_score	NOS3	0.794
AGTR1	combined_score	IL7R	0.9
AGTR1	combined_score	CXCL8	0.926
AGTR1	combined_score	F2	0.931
AGTR1	combined_score	P2RY2	0.903
AGTR1	combined_score	EDNRA	0.928
AGTR1	combined_score	F2R	0.91
AGTR1	combined_score	UTS2R	0.902
AGTR1	combined_score	CYP11B2	0.71
AGTR1	combined_score	EDN3	0.955
AGTR1	combined_score	UTS2B	0.911
AGTR1	combined_score	KISS1	0.908
AGTR1	combined_score	AGTR2	0.915
AGTR1	combined_score	SRC	0.732
AGTR1	combined_score	ANXA1	0.904
AGTR1	combined_score	EDNRB	0.92
AGTR1	combined_score	CYBB	0.73
AGTR1	combined_score	EDN1	0.969
AGTR1	combined_score	AVP	0.935
AGTR1	combined_score	LTB4R	0.902
AGTR1	combined_score	GPER1	0.908
AGTR1	combined_score	INS	0.841
AGTR1	combined_score	NPY	0.918
AGTR1	combined_score	SAA1	0.902
AGTR1	combined_score	IL6	0.733
AGTR1	combined_score	GCG	0.926
AGTR1	combined_score	APLN	0.962
AGTR1	combined_score	AKT1	0.707
AGTR1	combined_score	VEGFA	0.739
AGTR1	combined_score	CYSLTR1	0.9
AGTR1	combined_score	CLTCL1	0.9
AGTR1	combined_score	FPR2	0.901
AGTR1	combined_score	APLNR	0.908
AGTR1	combined_score	CASR	0.917
AGTR1	combined_score	LDLR	0.927
AGTR2	combined_score	CX3CL1	0.9
AGTR2	combined_score	UTS2	0.9
AGTR2	combined_score	BDKRB1	0.908
AGTR2	combined_score	C5	0.901
AGTR2	combined_score	GNB3	0.915
AGTR2	combined_score	KISS1R	0.9
AGTR2	combined_score	GHSR	0.901
AGTR2	combined_score	PLCG1	0.902
AGTR2	combined_score	C3	0.901
AGTR2	combined_score	MTNR1B	0.901
AGTR2	combined_score	MTUS1	0.77
AGTR2	combined_score	CXCL13	0.911
AGTR2	combined_score	CXCR5	0.9
AGTR2	combined_score	CCR2	0.902
AGTR2	combined_score	CCR5	0.907
AGTR2	combined_score	CXCL16	0.9
AGTR2	combined_score	CXCL5	0.9
AGTR2	combined_score	PPBP	0.9
AGTR2	combined_score	PF4	0.901
AGTR2	combined_score	CCL11	0.908
AGTR2	combined_score	CXCL8	0.915
AGTR2	combined_score	P2RY12	0.9
AGTR2	combined_score	F2	0.913
AGTR2	combined_score	P2RY2	0.9
AGTR2	combined_score	EDNRA	0.916
AGTR2	combined_score	CXCR2	0.901
AGTR2	combined_score	F2R	0.902
AGTR2	combined_score	UTS2R	0.903
AGTR2	combined_score	EDN3	0.94
AGTR2	combined_score	UTS2B	0.9
AGTR2	combined_score	GRM8	0.905
AGTR2	combined_score	CX3CR1	0.9
AGTR2	combined_score	CCL28	0.907
AGTR2	combined_score	SUCNR1	0.902
AGTR2	combined_score	KISS1	0.902
AGTR2	combined_score	CNR1	0.923
AGTR2	combined_score	HCAR2	0.9
AGTR2	combined_score	SAA1	0.9
AGTR2	combined_score	FPR2	0.9
AGTR2	combined_score	CXCR6	0.9
AGTR2	combined_score	ANXA1	0.9
AGTR2	combined_score	CXCR3	0.901
AGTR2	combined_score	GPR55	0.901
AGTR2	combined_score	GPER1	0.902
AGTR2	combined_score	FPR1	0.902
AGTR2	combined_score	CXCL1	0.905
AGTR2	combined_score	CXCR4	0.906
AGTR2	combined_score	APLNR	0.909
AGTR2	combined_score	NPY	0.912
AGTR2	combined_score	CASR	0.912
AGTR2	combined_score	EDNRB	0.917
AGTR2	combined_score	APLN	0.921
AGTR2	combined_score	CXCL12	0.929
AGTR2	combined_score	CCL5	0.947
AGTR2	combined_score	EDN1	0.956
AGXT2	combined_score	GCLC	0.91
AGXT2	combined_score	DDAH1	0.806
AGXT2	combined_score	GPT	0.856
AGXT2	combined_score	GNMT	0.911
AGXT2	combined_score	ALDH2	0.923
AHR	combined_score	AR	0.736
AHR	combined_score	VEGFA	0.744
AHR	combined_score	IL10	0.745
AHR	combined_score	STAT3	0.749
AHR	combined_score	FOXP3	0.754
AHR	combined_score	IL22	0.769
AHR	combined_score	IL6	0.777
AHR	combined_score	STAT1	0.788
AHR	combined_score	NR1I2	0.798
AHR	combined_score	IDO1	0.811
AHR	combined_score	NFE2L2	0.834
AHR	combined_score	ESR1	0.888
AHSG	combined_score	CPB2	0.743
AHSG	combined_score	APOH	0.97
AHSG	combined_score	SERPIND1	0.964
AHSG	combined_score	LGALS1	0.907
AHSG	combined_score	TIMP1	0.92
AHSG	combined_score	TGFB1	0.911
AHSG	combined_score	HGF	0.922
AHSG	combined_score	SERPINE1	0.932
AHSG	combined_score	APOC3	0.859
AHSG	combined_score	MGP	0.749
AHSG	combined_score	APOB	0.987
AHSG	combined_score	IGFBP5	0.907
AHSG	combined_score	PROC	0.975
AHSG	combined_score	APOA1	0.996
AHSG	combined_score	FGF23	0.966
AHSG	combined_score	BMP4	0.912
AHSG	combined_score	C3	0.956
AHSG	combined_score	APOE	0.942
AHSG	combined_score	VWF	0.912
AHSG	combined_score	CP	0.964
AHSG	combined_score	STC2	0.911
AHSG	combined_score	TNC	0.908
AHSG	combined_score	EGF	0.915
AHSG	combined_score	MFGE8	0.906
AHSG	combined_score	IGFBP1	0.982
AHSG	combined_score	ALB	0.998
AHSG	combined_score	PPBP	0.907
AHSG	combined_score	PF4	0.912
AHSG	combined_score	IGF1	0.933
AHSG	combined_score	PCSK9	0.914
AHSG	combined_score	F2	0.973
AHSG	combined_score	PLG	0.958
AHSG	combined_score	APOL1	0.912
AHSG	combined_score	CSF1	0.905
AHSG	combined_score	GAS6	0.909
AHSG	combined_score	MIA3	0.9
AHSG	combined_score	FN1	0.936
AHSG	combined_score	HP	0.726
AHSG	combined_score	APOA4	0.832
AHSG	combined_score	F8	0.903
AHSG	combined_score	QSOX1	0.908
AHSG	combined_score	F5	0.921
AHSG	combined_score	APOA2	0.995
AHSG	combined_score	RBP4	0.711
AHSG	combined_score	BMP2	0.933
AHSG	combined_score	IGFBP3	0.925
AHSG	combined_score	PROS1	0.934
AHSG	combined_score	SPP1	0.966
AHSG	combined_score	CST3	0.944
AHSG	combined_score	IL6	0.947
AHSG	combined_score	IGF2	0.927
AHSG	combined_score	GC	0.903
AHSG	combined_score	VEGFC	0.908
AHSG	combined_score	VEGFA	0.919
AHSG	combined_score	C4A	0.937
AHSG	combined_score	APOA5	0.96
AHSG	combined_score	SERPINA1	0.974
AKR1B1	combined_score	ENO1	0.854
AKR1B1	combined_score	ALDH2	0.785
AKR1B1	combined_score	G6PC2	0.801
AKR1B1	combined_score	GLO1	0.809
AKR1B1	combined_score	NFAT5	0.817
AKR1B1	combined_score	TXNRD2	0.872
AKR1B1	combined_score	FABP5	0.895
AKR1B1	combined_score	AKR1B10	0.908
AKR1B10	combined_score	ALDH2	0.724
AKR1B10	combined_score	G6PC2	0.801
AKT1	combined_score	TNFRSF1A	0.707
AKT1	combined_score	SIRT1	0.944
AKT1	combined_score	MAPK1	0.905
AKT1	combined_score	HMOX1	0.889
AKT1	combined_score	AURKA	0.936
AKT1	combined_score	TRIB3	0.962
AKT1	combined_score	TIMP1	0.747
AKT1	combined_score	MMP2	0.836
AKT1	combined_score	TGFB1	0.715
AKT1	combined_score	HGF	0.848
AKT1	combined_score	SERPINE1	0.761
AKT1	combined_score	CCL2	0.794
AKT1	combined_score	NFKB1	0.962
AKT1	combined_score	KITLG	0.776
AKT1	combined_score	CDKN1B	0.995
AKT1	combined_score	GNB3	0.909
AKT1	combined_score	NR3C1	0.728
AKT1	combined_score	SELL	0.702
AKT1	combined_score	CAT	0.971
AKT1	combined_score	PLCG1	0.779
AKT1	combined_score	SNAI1	0.903
AKT1	combined_score	BMP4	0.759
AKT1	combined_score	HSPB1	0.957
AKT1	combined_score	GDF15	0.703
AKT1	combined_score	DAB2IP	0.772
AKT1	combined_score	TLR2	0.821
AKT1	combined_score	MSTN	0.818
AKT1	combined_score	CDH1	0.904
AKT1	combined_score	PDGFRB	0.941
AKT1	combined_score	SMAD7	0.707
AKT1	combined_score	ITGA2B	0.935
AKT1	combined_score	UCP1	0.726
AKT1	combined_score	MAPK3	0.907
AKT1	combined_score	NOX4	0.809
AKT1	combined_score	SELP	0.726
AKT1	combined_score	SLC9A1	0.776
AKT1	combined_score	STAT3	0.994
AKT1	combined_score	ICAM1	0.818
AKT1	combined_score	EGF	0.933
AKT1	combined_score	TP53	0.994
AKT1	combined_score	SOD1	0.963
AKT1	combined_score	NOTCH1	0.929
AKT1	combined_score	PAK1	0.98
AKT1	combined_score	IL18	0.707
AKT1	combined_score	GJA1	0.818
AKT1	combined_score	KIT	0.838
AKT1	combined_score	PIK3CB	0.986
AKT1	combined_score	NCF1	0.888
AKT1	combined_score	VCAM1	0.791
AKT1	combined_score	ALB	0.772
AKT1	combined_score	ANXA5	0.879
AKT1	combined_score	NOS3	0.999
AKT1	combined_score	IGF1	0.96
AKT1	combined_score	HSPA4	0.881
AKT1	combined_score	IRS1	0.981
AKT1	combined_score	CXCL8	0.707
AKT1	combined_score	TERT	0.985
AKT1	combined_score	CASP3	0.969
AKT1	combined_score	LEP	0.841
AKT1	combined_score	EDNRA	0.938
AKT1	combined_score	CXCR2	0.709
AKT1	combined_score	EZH2	0.949
AKT1	combined_score	HSPA5	0.884
AKT1	combined_score	CD28	0.962
AKT1	combined_score	NOS2	0.909
AKT1	combined_score	CD86	0.947
AKT1	combined_score	RARB	0.92
AKT1	combined_score	GHRL	0.71
AKT1	combined_score	SIRT6	0.833
AKT1	combined_score	MEF2C	0.946
AKT1	combined_score	JAK1	0.929
AKT1	combined_score	ESR2	0.828
AKT1	combined_score	CTNNB1	0.997
AKT1	combined_score	NF2	0.877
AKT1	combined_score	GATA2	0.805
AKT1	combined_score	FN1	0.89
AKT1	combined_score	SREBF1	0.819
AKT1	combined_score	DNMT1	0.821
AKT1	combined_score	STAT1	0.794
AKT1	combined_score	MTOR	0.999
AKT1	combined_score	PTGS2	0.854
AKT1	combined_score	FASLG	0.794
AKT1	combined_score	LMNA	0.872
AKT1	combined_score	NGF	0.858
AKT1	combined_score	CD40LG	0.947
AKT1	combined_score	JUN	0.913
AKT1	combined_score	PTEN	0.99
AKT1	combined_score	CD40	0.958
AKT1	combined_score	MMP9	0.887
AKT1	combined_score	NOX1	0.764
AKT1	combined_score	SRC	0.978
AKT1	combined_score	TLR4	0.731
AKT1	combined_score	KLF4	0.754
AKT1	combined_score	AR	0.932
AKT1	combined_score	IRS2	0.874
AKT1	combined_score	FOXP3	0.768
AKT1	combined_score	PRKCZ	0.942
AKT1	combined_score	BMP2	0.775
AKT1	combined_score	EDN1	0.98
AKT1	combined_score	FOXO1	0.998
AKT1	combined_score	IL2RA	0.94
AKT1	combined_score	IGFBP3	0.743
AKT1	combined_score	VLDLR	0.933
AKT1	combined_score	SPP1	0.783
AKT1	combined_score	CXCL12	0.829
AKT1	combined_score	YWHAZ	0.972
AKT1	combined_score	ILK	0.993
AKT1	combined_score	NFE2L2	0.854
AKT1	combined_score	INS	0.997
AKT1	combined_score	BCL2	0.941
AKT1	combined_score	TNFSF11	0.92
AKT1	combined_score	CDC42	0.939
AKT1	combined_score	RELA	0.786
AKT1	combined_score	MDK	0.802
AKT1	combined_score	IL6	0.888
AKT1	combined_score	FOXO3	0.999
AKT1	combined_score	CXCR4	0.874
AKT1	combined_score	GCG	0.776
AKT1	combined_score	IGF2	0.841
AKT1	combined_score	RELN	0.948
AKT1	combined_score	CD44	0.737
AKT1	combined_score	TNF	0.876
AKT1	combined_score	RHOA	0.987
AKT1	combined_score	ESR1	0.991
AKT1	combined_score	IL10	0.828
AKT1	combined_score	BDNF	0.86
AKT1	combined_score	PARK7	0.745
AKT1	combined_score	CDKN2A	0.764
AKT1	combined_score	BRCA1	0.776
AKT1	combined_score	ANGPT1	0.749
AKT1	combined_score	LYN	0.94
AKT1	combined_score	IKBKB	0.974
AKT1	combined_score	HIF1A	0.988
AKT1	combined_score	NR4A1	0.984
AKT1	combined_score	VIM	0.967
AKT1	combined_score	SOD2	0.973
AKT1	combined_score	TXNIP	0.706
AKT1	combined_score	VEGFC	0.732
AKT1	combined_score	FGF21	0.744
AKT1	combined_score	ITGB3	0.96
AKT1	combined_score	VEGFA	0.966
ALB	combined_score	APOH	0.888
ALB	combined_score	VCL	0.723
ALB	combined_score	SERPIND1	0.952
ALB	combined_score	LGALS1	0.916
ALB	combined_score	TIMP1	0.956
ALB	combined_score	TGFB1	0.959
ALB	combined_score	PON1	0.707
ALB	combined_score	HGF	0.979
ALB	combined_score	SERPINE1	0.979
ALB	combined_score	MPO	0.762
ALB	combined_score	CCL2	0.815
ALB	combined_score	APOC3	0.858
ALB	combined_score	APOB	0.986
ALB	combined_score	IGFBP5	0.921
ALB	combined_score	PROC	0.947
ALB	combined_score	APOA1	0.991
ALB	combined_score	FGF23	0.962
ALB	combined_score	CAT	0.865
ALB	combined_score	LRP1	0.945
ALB	combined_score	BMP4	0.955
ALB	combined_score	C3	0.972
ALB	combined_score	CD68	0.732
ALB	combined_score	APOE	0.979
ALB	combined_score	CRP	0.927
ALB	combined_score	VWF	0.973
ALB	combined_score	CDH1	0.759
ALB	combined_score	MAPK3	0.757
ALB	combined_score	KDR	0.774
ALB	combined_score	LCAT	0.953
ALB	combined_score	CP	0.98
ALB	combined_score	STAT3	0.711
ALB	combined_score	ICAM1	0.807
ALB	combined_score	STC2	0.905
ALB	combined_score	TNC	0.93
ALB	combined_score	EGF	0.98
ALB	combined_score	MFGE8	0.926
ALB	combined_score	IGFBP1	0.969
ALB	combined_score	PTH	0.862
ALB	combined_score	KIT	0.706
ALB	combined_score	VCAM1	0.788
ALB	combined_score	ESR1	0.7
ALB	combined_score	GCG	0.704
ALB	combined_score	BDNF	0.708
ALB	combined_score	NGF	0.728
ALB	combined_score	TLR4	0.733
ALB	combined_score	F3	0.734
ALB	combined_score	TXN	0.736
ALB	combined_score	SHBG	0.738
ALB	combined_score	MMP9	0.738
ALB	combined_score	SOD2	0.745
ALB	combined_score	CD34	0.758
ALB	combined_score	IL10	0.776
ALB	combined_score	RBP4	0.781
ALB	combined_score	LPA	0.795
ALB	combined_score	PTGS2	0.797
ALB	combined_score	CD44	0.798
ALB	combined_score	PTPRC	0.799
ALB	combined_score	LEP	0.803
ALB	combined_score	PECAM1	0.804
ALB	combined_score	ANXA5	0.805
ALB	combined_score	GGT1	0.805
ALB	combined_score	GGT2	0.806
ALB	combined_score	CASP3	0.835
ALB	combined_score	CXCL8	0.841
ALB	combined_score	TNF	0.851
ALB	combined_score	HP	0.879
ALB	combined_score	MIA3	0.902
ALB	combined_score	NCOA2	0.909
ALB	combined_score	QSOX1	0.912
ALB	combined_score	GPT	0.924
ALB	combined_score	F5	0.929
ALB	combined_score	PPBP	0.933
ALB	combined_score	GAS6	0.937
ALB	combined_score	PCSK9	0.938
ALB	combined_score	VEGFC	0.941
ALB	combined_score	APOL1	0.942
ALB	combined_score	PF4	0.942
ALB	combined_score	PROS1	0.943
ALB	combined_score	IGFBP3	0.948
ALB	combined_score	CSF1	0.952
ALB	combined_score	B2M	0.955
ALB	combined_score	INS	0.957
ALB	combined_score	IGF2	0.958
ALB	combined_score	F8	0.958
ALB	combined_score	C4A	0.959
ALB	combined_score	F2	0.96
ALB	combined_score	APOA5	0.963
ALB	combined_score	IGF1	0.974
ALB	combined_score	PLG	0.978
ALB	combined_score	SPP1	0.978
ALB	combined_score	CST3	0.978
ALB	combined_score	APOA2	0.981
ALB	combined_score	SERPINA1	0.983
ALB	combined_score	IL6	0.983
ALB	combined_score	VEGFA	0.986
ALB	combined_score	FN1	0.99
ALDH2	combined_score	CAT	0.959
ALDH2	combined_score	SOD2	0.722
ALDH2	combined_score	AVP	0.789
ALDH2	combined_score	COMT	0.938
ALDH2	combined_score	AOC3	0.942
ALMS1	combined_score	AURKA	0.906
ALMS1	combined_score	MARK4	0.901
ALMS1	combined_score	TUBB4A	0.9
ALOX12	combined_score	PLA2G6	0.786
ALOX12	combined_score	PLA2G10	0.799
ALOX12	combined_score	PLA2G2A	0.856
ALOX12	combined_score	ALOX15	0.905
ALOX12	combined_score	CYP2C19	0.911
ALOX12	combined_score	ALOX5	0.912
ALOX12	combined_score	CYP2C9	0.915
ALOX12	combined_score	PTGS2	0.951
ALOX15	combined_score	PLA2G3	0.723
ALOX15	combined_score	CYP2C9	0.922
ALOX15	combined_score	PLA2G6	0.815
ALOX15	combined_score	PTGS2	0.959
ALOX15	combined_score	CYP2C19	0.916
ALOX15	combined_score	ALOX5	0.912
ALOX15	combined_score	PLA2G2A	0.838
ALOX15	combined_score	PLA2G10	0.824
ALOX15	combined_score	ALOX5AP	0.705
ALOX5	combined_score	LTA4H	0.978
ALOX5	combined_score	CYP2C9	0.926
ALOX5	combined_score	LTC4S	0.988
ALOX5	combined_score	PLA2G6	0.821
ALOX5	combined_score	PTGS2	0.975
ALOX5	combined_score	CYP2C19	0.917
ALOX5	combined_score	LTB4R	0.759
ALOX5	combined_score	PLA2G10	0.824
ALOX5	combined_score	CYSLTR1	0.837
ALOX5	combined_score	PLA2G2A	0.839
ALOX5	combined_score	ALOX5AP	0.997
ALOX5AP	combined_score	LTA4H	0.734
ALOX5AP	combined_score	LTC4S	0.947
ALOX5AP	combined_score	ITGB2	0.75
ALOX5AP	combined_score	CYSLTR1	0.715
AMH	combined_score	SHBG	0.709
AMH	combined_score	CYP19A1	0.825
AMH	combined_score	SMAD1	0.922
AMH	combined_score	SMAD5	0.943
ANGPT1	combined_score	MMP2	0.949
ANGPT1	combined_score	HGF	0.72
ANGPT1	combined_score	NFKB1	0.906
ANGPT1	combined_score	DLL4	0.704
ANGPT1	combined_score	PDGFRB	0.825
ANGPT1	combined_score	KDR	0.937
ANGPT1	combined_score	FLT1	0.875
ANGPT1	combined_score	KIT	0.785
ANGPT1	combined_score	PIK3CB	0.9
ANGPT1	combined_score	NOS3	0.738
ANGPT1	combined_score	PLG	0.951
ANGPT1	combined_score	ANGPT2	0.875
ANGPT1	combined_score	FN1	0.952
ANGPT1	combined_score	ITGB1	0.927
ANGPT1	combined_score	RELA	0.903
ANGPT1	combined_score	IL6	0.714
ANGPT1	combined_score	VEGFA	0.863
ANGPT2	combined_score	PDGFRB	0.79
ANGPT2	combined_score	KDR	0.928
ANGPT2	combined_score	NOTCH1	0.707
ANGPT2	combined_score	FLT1	0.876
ANGPT2	combined_score	KIT	0.751
ANGPT2	combined_score	PGF	0.705
ANGPT2	combined_score	VEGFA	0.952
ANGPTL3	combined_score	APOC3	0.716
ANGPTL3	combined_score	APOB	0.721
ANGPTL3	combined_score	ITGAV	0.938
ANGPTL3	combined_score	ANGPTL4	0.831
ANGPTL3	combined_score	LPL	0.981
ANGPTL3	combined_score	APOA5	0.711
ANGPTL3	combined_score	GC	0.751
ANGPTL3	combined_score	ITGB3	0.942
ANGPTL3	combined_score	C19orf80	0.994
ANGPTL4	combined_score	FABP4	0.949
ANGPTL4	combined_score	PPARGC1A	0.953
ANGPTL4	combined_score	PPARG	0.952
ANGPTL4	combined_score	INS	0.774
ANGPTL4	combined_score	NCOA2	0.904
ANGPTL4	combined_score	C19orf80	0.944
ANGPTL4	combined_score	PPARA	0.969
ANGPTL4	combined_score	LPL	0.987
ANXA1	combined_score	CX3CL1	0.917
ANXA1	combined_score	UTS2	0.9
ANXA1	combined_score	BDKRB1	0.902
ANXA1	combined_score	C5	0.903
ANXA1	combined_score	GNB3	0.9
ANXA1	combined_score	NR3C1	0.937
ANXA1	combined_score	KISS1R	0.9
ANXA1	combined_score	GHSR	0.9
ANXA1	combined_score	C3	0.927
ANXA1	combined_score	MTNR1B	0.9
ANXA1	combined_score	CXCL13	0.905
ANXA1	combined_score	CXCR5	0.901
ANXA1	combined_score	CCR2	0.914
ANXA1	combined_score	CCR5	0.918
ANXA1	combined_score	CXCL16	0.909
ANXA1	combined_score	CXCL5	0.911
ANXA1	combined_score	PPBP	0.905
ANXA1	combined_score	PF4	0.914
ANXA1	combined_score	CXCL8	0.946
ANXA1	combined_score	P2RY12	0.91
ANXA1	combined_score	F2	0.911
ANXA1	combined_score	P2RY2	0.914
ANXA1	combined_score	EDNRA	0.904
ANXA1	combined_score	CXCR2	0.912
ANXA1	combined_score	F2R	0.906
ANXA1	combined_score	UTS2R	0.9
ANXA1	combined_score	EDN3	0.9
ANXA1	combined_score	UTS2B	0.9
ANXA1	combined_score	GRM8	0.9
ANXA1	combined_score	CX3CR1	0.911
ANXA1	combined_score	CCL28	0.9
ANXA1	combined_score	SUCNR1	0.902
ANXA1	combined_score	KISS1	0.9
ANXA1	combined_score	CNR1	0.902
ANXA1	combined_score	CXCR3	0.907
ANXA1	combined_score	APLN	0.9
ANXA1	combined_score	EDNRB	0.9
ANXA1	combined_score	GPER1	0.9
ANXA1	combined_score	CASR	0.9
ANXA1	combined_score	APLNR	0.9
ANXA1	combined_score	GPR55	0.9
ANXA1	combined_score	NPY	0.902
ANXA1	combined_score	CXCR6	0.902
ANXA1	combined_score	GCG	0.903
ANXA1	combined_score	HCAR2	0.904
ANXA1	combined_score	AVP	0.907
ANXA1	combined_score	EDN1	0.913
ANXA1	combined_score	CXCL12	0.917
ANXA1	combined_score	CYSLTR1	0.919
ANXA1	combined_score	CXCR4	0.923
ANXA1	combined_score	CXCL1	0.924
ANXA1	combined_score	SAA1	0.925
ANXA1	combined_score	LTB4R	0.929
ANXA1	combined_score	CCL5	0.951
ANXA1	combined_score	FPR2	0.984
ANXA1	combined_score	FPR1	0.988
ANXA5	combined_score	CDH1	0.734
ANXA5	combined_score	MAPK3	0.713
ANXA5	combined_score	KDR	0.701
ANXA5	combined_score	STAT3	0.723
ANXA5	combined_score	TP53	0.805
ANXA5	combined_score	CD44	0.703
ANXA5	combined_score	PTPRC	0.71
ANXA5	combined_score	TNF	0.734
ANXA5	combined_score	VEGFA	0.793
ANXA5	combined_score	PTGS2	0.804
ANXA5	combined_score	CASP3	0.923
AOC3	combined_score	GLO1	0.82
AOC3	combined_score	COMT	0.909
AP1B1	combined_score	SORT1	0.911
AP1B1	combined_score	CLTCL1	0.718
AP1B1	combined_score	TPD52	0.9
AP1B1	combined_score	HLA-DRB1	0.9
APCS	combined_score	APOA1	0.952
APCS	combined_score	CRP	0.717
APCS	combined_score	FCGR2A	0.873
APCS	combined_score	CALCA	0.902
APCS	combined_score	NPPA	0.902
APCS	combined_score	TGFBI	0.904
APCS	combined_score	MFGE8	0.912
APCS	combined_score	CST3	0.917
APCS	combined_score	HSPG2	0.917
APCS	combined_score	INS	0.926
APCS	combined_score	B2M	0.932
APCS	combined_score	APOA4	0.945
APCS	combined_score	SAA1	0.957
APH1B	combined_score	DLL4	0.923
APH1B	combined_score	SORT1	0.903
APH1B	combined_score	NOTCH2	0.929
APH1B	combined_score	CNTN1	0.9
APH1B	combined_score	NGF	0.919
APH1B	combined_score	CTNNB1	0.92
APH1B	combined_score	NOTCH3	0.935
APH1B	combined_score	NOTCH1	0.957
APLN	combined_score	CX3CL1	0.906
APLN	combined_score	BDKRB1	0.911
APLN	combined_score	RETN	0.7
APLN	combined_score	NAMPT	0.728
APLN	combined_score	C5	0.9
APLN	combined_score	GNB3	0.908
APLN	combined_score	C3	0.9
APLN	combined_score	MTNR1B	0.9
APLN	combined_score	CXCL13	0.9
APLN	combined_score	CXCR5	0.9
APLN	combined_score	CCR2	0.9
APLN	combined_score	CCR5	0.951
APLN	combined_score	CXCL16	0.9
APLN	combined_score	CXCL5	0.9
APLN	combined_score	PPBP	0.9
APLN	combined_score	PF4	0.9
APLN	combined_score	CXCL8	0.916
APLN	combined_score	P2RY12	0.901
APLN	combined_score	CXCR2	0.9
APLN	combined_score	SERPINA12	0.705
APLN	combined_score	GRM8	0.9
APLN	combined_score	CX3CR1	0.9
APLN	combined_score	CCL28	0.912
APLN	combined_score	SUCNR1	0.906
APLN	combined_score	CNR1	0.915
APLN	combined_score	CXCR3	0.9
APLN	combined_score	HCAR2	0.9
APLN	combined_score	GPR55	0.906
APLN	combined_score	CXCL1	0.9
APLN	combined_score	CXCL12	0.913
APLN	combined_score	GPER1	0.903
APLN	combined_score	INS	0.77
APLN	combined_score	NPY	0.931
APLN	combined_score	SAA1	0.902
APLN	combined_score	CXCR4	0.952
APLN	combined_score	CASR	0.9
APLN	combined_score	FPR1	0.9
APLN	combined_score	FPR2	0.9
APLN	combined_score	CXCR6	0.9
APLN	combined_score	CCL5	0.902
APLN	combined_score	APLNR	0.996
APLNR	combined_score	CX3CL1	0.911
APLNR	combined_score	BDKRB1	0.905
APLNR	combined_score	C5	0.9
APLNR	combined_score	GNB3	0.924
APLNR	combined_score	C3	0.904
APLNR	combined_score	MTNR1B	0.902
APLNR	combined_score	CXCL13	0.901
APLNR	combined_score	CXCR5	0.904
APLNR	combined_score	CCR2	0.911
APLNR	combined_score	CCR5	0.914
APLNR	combined_score	CXCL16	0.923
APLNR	combined_score	CXCL5	0.903
APLNR	combined_score	PPBP	0.901
APLNR	combined_score	PF4	0.9
APLNR	combined_score	CXCL8	0.918
APLNR	combined_score	P2RY12	0.907
APLNR	combined_score	CXCR2	0.902
APLNR	combined_score	GRM8	0.953
APLNR	combined_score	CX3CR1	0.911
APLNR	combined_score	CCL28	0.901
APLNR	combined_score	SUCNR1	0.903
APLNR	combined_score	CNR1	0.913
APLNR	combined_score	CXCR3	0.903
APLNR	combined_score	HCAR2	0.904
APLNR	combined_score	GPR55	0.901
APLNR	combined_score	CXCL1	0.902
APLNR	combined_score	CXCL12	0.933
APLNR	combined_score	GPER1	0.901
APLNR	combined_score	NPY	0.919
APLNR	combined_score	SAA1	0.9
APLNR	combined_score	CXCR4	0.918
APLNR	combined_score	CXCR6	0.915
APLNR	combined_score	CASR	0.907
APLNR	combined_score	FPR2	0.909
APLNR	combined_score	FPR1	0.903
APLNR	combined_score	CCL5	0.909
APOA1	combined_score	CETP	0.989
APOA1	combined_score	APOH	0.981
APOA1	combined_score	SERPIND1	0.968
APOA1	combined_score	LGALS1	0.919
APOA1	combined_score	TIMP1	0.932
APOA1	combined_score	PON1	0.956
APOA1	combined_score	APOC3	0.999
APOA1	combined_score	APOB	0.999
APOA1	combined_score	IGFBP5	0.909
APOA1	combined_score	PROC	0.933
APOA1	combined_score	VLDLR	0.712
APOA1	combined_score	VIMP	0.72
APOA1	combined_score	VCAM1	0.733
APOA1	combined_score	INS	0.736
APOA1	combined_score	SAA2	0.755
APOA1	combined_score	CRP	0.774
APOA1	combined_score	APOA1BP	0.833
APOA1	combined_score	PLA2G7	0.851
APOA1	combined_score	LIPC	0.851
APOA1	combined_score	SCARB1	0.878
APOA1	combined_score	F2	0.892
APOA1	combined_score	GAS6	0.9
APOA1	combined_score	STC2	0.9
APOA1	combined_score	NCOA2	0.901
APOA1	combined_score	QSOX1	0.904
APOA1	combined_score	BMP4	0.907
APOA1	combined_score	MFGE8	0.907
APOA1	combined_score	MSR1	0.91
APOA1	combined_score	FGF23	0.91
APOA1	combined_score	JUN	0.913
APOA1	combined_score	CSF1	0.913
APOA1	combined_score	HSPG2	0.915
APOA1	combined_score	MIA3	0.916
APOA1	combined_score	RELA	0.916
APOA1	combined_score	PPARGC1A	0.917
APOA1	combined_score	LRP1	0.919
APOA1	combined_score	TNC	0.92
APOA1	combined_score	HPR	0.921
APOA1	combined_score	CD36	0.928
APOA1	combined_score	IGFBP3	0.929
APOA1	combined_score	SPP1	0.931
APOA1	combined_score	F5	0.931
APOA1	combined_score	CPT1A	0.938
APOA1	combined_score	APOC1	0.943
APOA1	combined_score	FN1	0.943
APOA1	combined_score	PLTP	0.946
APOA1	combined_score	CST3	0.946
APOA1	combined_score	C4A	0.951
APOA1	combined_score	SAA1	0.953
APOA1	combined_score	APOA5	0.953
APOA1	combined_score	PPARA	0.955
APOA1	combined_score	APOA4	0.956
APOA1	combined_score	NR1H3	0.957
APOA1	combined_score	CP	0.957
APOA1	combined_score	PCSK9	0.96
APOA1	combined_score	IGFBP1	0.965
APOA1	combined_score	C3	0.967
APOA1	combined_score	LDLR	0.97
APOA1	combined_score	SERPINA1	0.97
APOA1	combined_score	LPL	0.971
APOA1	combined_score	IL6	0.971
APOA1	combined_score	HP	0.979
APOA1	combined_score	MTTP	0.98
APOA1	combined_score	APOL1	0.982
APOA1	combined_score	LPA	0.985
APOA1	combined_score	APOC2	0.991
APOA1	combined_score	APOE	0.991
APOA1	combined_score	LCAT	0.992
APOA1	combined_score	APOA2	0.999
APOA2	combined_score	CETP	0.923
APOA2	combined_score	APOH	0.97
APOA2	combined_score	SERPIND1	0.964
APOA2	combined_score	LGALS1	0.901
APOA2	combined_score	TIMP1	0.907
APOA2	combined_score	PON1	0.946
APOA2	combined_score	APOC3	0.996
APOA2	combined_score	APOB	0.997
APOA2	combined_score	IGFBP5	0.903
APOA2	combined_score	PROC	0.926
APOA2	combined_score	FGF23	0.9
APOA2	combined_score	LRP1	0.91
APOA2	combined_score	BMP4	0.9
APOA2	combined_score	C3	0.961
APOA2	combined_score	APOE	0.985
APOA2	combined_score	SCARB1	0.796
APOA2	combined_score	LCAT	0.966
APOA2	combined_score	CP	0.946
APOA2	combined_score	PPARGC1A	0.903
APOA2	combined_score	STC2	0.905
APOA2	combined_score	TNC	0.908
APOA2	combined_score	CPT1A	0.908
APOA2	combined_score	MFGE8	0.9
APOA2	combined_score	PLA2G7	0.824
APOA2	combined_score	IGFBP1	0.965
APOA2	combined_score	LIPC	0.751
APOA2	combined_score	PCSK9	0.924
APOA2	combined_score	F2	0.838
APOA2	combined_score	LPL	0.966
APOA2	combined_score	APOL1	0.949
APOA2	combined_score	LPA	0.981
APOA2	combined_score	CSF1	0.9
APOA2	combined_score	GAS6	0.9
APOA2	combined_score	MIA3	0.9
APOA2	combined_score	FN1	0.913
APOA2	combined_score	HP	0.927
APOA2	combined_score	APOA4	0.964
APOA2	combined_score	QSOX1	0.913
APOA2	combined_score	F5	0.914
APOA2	combined_score	VIMP	0.72
APOA2	combined_score	SAA1	0.785
APOA2	combined_score	HPR	0.865
APOA2	combined_score	RELA	0.9
APOA2	combined_score	NCOA2	0.904
APOA2	combined_score	SPP1	0.906
APOA2	combined_score	JUN	0.91
APOA2	combined_score	HSPG2	0.912
APOA2	combined_score	IGFBP3	0.916
APOA2	combined_score	NR1H3	0.918
APOA2	combined_score	CST3	0.926
APOA2	combined_score	IL6	0.926
APOA2	combined_score	LDLR	0.942
APOA2	combined_score	PLTP	0.943
APOA2	combined_score	PPARA	0.95
APOA2	combined_score	MTTP	0.954
APOA2	combined_score	C4A	0.955
APOA2	combined_score	APOC1	0.957
APOA2	combined_score	SERPINA1	0.96
APOA2	combined_score	APOA5	0.969
APOA2	combined_score	APOC2	0.988
APOA4	combined_score	CETP	0.872
APOA4	combined_score	APOH	0.893
APOA4	combined_score	PON1	0.868
APOA4	combined_score	APOC3	0.99
APOA4	combined_score	APOB	0.988
APOA4	combined_score	LRP1	0.904
APOA4	combined_score	APOE	0.94
APOA4	combined_score	LCAT	0.883
APOA4	combined_score	PLA2G7	0.779
APOA4	combined_score	LIPC	0.788
APOA4	combined_score	LPL	0.954
APOA4	combined_score	APOL1	0.836
APOA4	combined_score	LPA	0.953
APOA4	combined_score	HP	0.899
APOA4	combined_score	VIMP	0.72
APOA4	combined_score	SAA1	0.726
APOA4	combined_score	HPR	0.791
APOA4	combined_score	PLTP	0.828
APOA4	combined_score	GC	0.853
APOA4	combined_score	APOC1	0.9
APOA4	combined_score	HSPG2	0.918
APOA4	combined_score	APOA5	0.937
APOA4	combined_score	LDLR	0.944
APOA4	combined_score	MTTP	0.96
APOA4	combined_score	APOC2	0.975
APOA5	combined_score	CETP	0.924
APOA5	combined_score	APOH	0.878
APOA5	combined_score	SERPIND1	0.937
APOA5	combined_score	LGALS1	0.9
APOA5	combined_score	TIMP1	0.9
APOA5	combined_score	PON1	0.86
APOA5	combined_score	ZPR1	0.776
APOA5	combined_score	APOC3	0.991
APOA5	combined_score	APOB	0.981
APOA5	combined_score	IGFBP5	0.9
APOA5	combined_score	PROC	0.931
APOA5	combined_score	FGF23	0.9
APOA5	combined_score	BMP4	0.9
APOA5	combined_score	C3	0.946
APOA5	combined_score	APOE	0.97
APOA5	combined_score	LCAT	0.88
APOA5	combined_score	CP	0.91
APOA5	combined_score	STC2	0.9
APOA5	combined_score	TNC	0.9
APOA5	combined_score	MFGE8	0.9
APOA5	combined_score	PLA2G7	0.785
APOA5	combined_score	IGFBP1	0.942
APOA5	combined_score	LIPC	0.869
APOA5	combined_score	PCSK9	0.963
APOA5	combined_score	LPL	0.982
APOA5	combined_score	APOL1	0.927
APOA5	combined_score	LPA	0.917
APOA5	combined_score	CSF1	0.902
APOA5	combined_score	GAS6	0.9
APOA5	combined_score	MIA3	0.929
APOA5	combined_score	FN1	0.903
APOA5	combined_score	HP	0.763
APOA5	combined_score	QSOX1	0.902
APOA5	combined_score	F5	0.913
APOA5	combined_score	IGFBP3	0.904
APOA5	combined_score	VLDLR	0.725
APOA5	combined_score	SPP1	0.9
APOA5	combined_score	INS	0.741
APOA5	combined_score	VIMP	0.832
APOA5	combined_score	CST3	0.9
APOA5	combined_score	PPARA	0.968
APOA5	combined_score	IL6	0.918
APOA5	combined_score	C4A	0.938
APOA5	combined_score	NCOA2	0.9
APOA5	combined_score	SERPINA1	0.952
APOA5	combined_score	PLTP	0.862
APOA5	combined_score	HPR	0.788
APOA5	combined_score	LDLR	0.841
APOA5	combined_score	APOC1	0.909
APOA5	combined_score	APOC2	0.98
APOB	combined_score	CD4	0.91
APOB	combined_score	CPB2	0.704
APOB	combined_score	CETP	0.989
APOB	combined_score	APOH	0.973
APOB	combined_score	SERPIND1	0.964
APOB	combined_score	LGALS1	0.902
APOB	combined_score	TIMP1	0.919
APOB	combined_score	PON1	0.915
APOB	combined_score	APOC3	0.996
APOB	combined_score	HMGCR	0.709
APOB	combined_score	SCARB1	0.757
APOB	combined_score	F7	0.771
APOB	combined_score	HPR	0.791
APOB	combined_score	VIMP	0.804
APOB	combined_score	F2	0.825
APOB	combined_score	PLG	0.835
APOB	combined_score	CRP	0.843
APOB	combined_score	HP	0.885
APOB	combined_score	INS	0.9
APOB	combined_score	PTPN6	0.9
APOB	combined_score	IL7R	0.9
APOB	combined_score	STC2	0.9
APOB	combined_score	CLTCL1	0.902
APOB	combined_score	ITGB2	0.902
APOB	combined_score	PLA2G7	0.903
APOB	combined_score	GAS6	0.903
APOB	combined_score	MFGE8	0.904
APOB	combined_score	IGFBP5	0.906
APOB	combined_score	BMP4	0.906
APOB	combined_score	QSOX1	0.906
APOB	combined_score	WNT5A	0.907
APOB	combined_score	FGF23	0.91
APOB	combined_score	CSF1	0.912
APOB	combined_score	AVP	0.915
APOB	combined_score	PECAM1	0.916
APOB	combined_score	SPP1	0.919
APOB	combined_score	PLTP	0.92
APOB	combined_score	MSR1	0.921
APOB	combined_score	IGFBP3	0.921
APOB	combined_score	TNC	0.921
APOB	combined_score	SCARB2	0.925
APOB	combined_score	TLR6	0.927
APOB	combined_score	PROC	0.928
APOB	combined_score	F5	0.929
APOB	combined_score	MIA3	0.929
APOB	combined_score	C4A	0.931
APOB	combined_score	EGF	0.933
APOB	combined_score	APOL1	0.937
APOB	combined_score	SAA1	0.937
APOB	combined_score	FN1	0.938
APOB	combined_score	TLR4	0.938
APOB	combined_score	CST3	0.939
APOB	combined_score	CD36	0.942
APOB	combined_score	LIPA	0.943
APOB	combined_score	LRP1	0.945
APOB	combined_score	CP	0.949
APOB	combined_score	C3	0.95
APOB	combined_score	SORT1	0.951
APOB	combined_score	OLR1	0.952
APOB	combined_score	LCAT	0.952
APOB	combined_score	SERPINA1	0.952
APOB	combined_score	IL6	0.957
APOB	combined_score	VLDLR	0.961
APOB	combined_score	HSPG2	0.962
APOB	combined_score	APOBR	0.962
APOB	combined_score	APOC1	0.973
APOB	combined_score	IGFBP1	0.973
APOB	combined_score	LIPC	0.982
APOB	combined_score	LPL	0.986
APOB	combined_score	APOC2	0.988
APOB	combined_score	PCSK9	0.992
APOB	combined_score	LPA	0.994
APOB	combined_score	LDLR	0.996
APOB	combined_score	APOE	0.996
APOB	combined_score	MTTP	0.997
APOBR	combined_score	APOC1	0.9
APOC1	combined_score	CETP	0.932
APOC1	combined_score	APOH	0.877
APOC1	combined_score	PON1	0.872
APOC1	combined_score	APOC3	0.964
APOC1	combined_score	PEPD	0.746
APOC1	combined_score	APOE	0.992
APOC1	combined_score	LCAT	0.926
APOC1	combined_score	PLA2G7	0.819
APOC1	combined_score	LIPC	0.755
APOC1	combined_score	LPL	0.818
APOC1	combined_score	APOL1	0.858
APOC1	combined_score	LPA	0.91
APOC1	combined_score	HP	0.848
APOC1	combined_score	VLDLR	0.932
APOC1	combined_score	VIMP	0.72
APOC1	combined_score	SAA1	0.721
APOC1	combined_score	PLTP	0.87
APOC1	combined_score	HPR	0.784
APOC1	combined_score	LDLR	0.787
APOC1	combined_score	APOC2	0.975
APOC2	combined_score	CETP	0.893
APOC2	combined_score	APOH	0.875
APOC2	combined_score	PON1	0.852
APOC2	combined_score	APOC3	0.993
APOC2	combined_score	LRP1	0.917
APOC2	combined_score	PEPD	0.715
APOC2	combined_score	APOE	0.993
APOC2	combined_score	LCAT	0.905
APOC2	combined_score	PLA2G7	0.814
APOC2	combined_score	LIPC	0.77
APOC2	combined_score	LPL	0.992
APOC2	combined_score	APOL1	0.853
APOC2	combined_score	LPA	0.952
APOC2	combined_score	HP	0.815
APOC2	combined_score	HSPG2	0.917
APOC2	combined_score	VLDLR	0.746
APOC2	combined_score	VIMP	0.72
APOC2	combined_score	SAA1	0.727
APOC2	combined_score	PLTP	0.88
APOC2	combined_score	HPR	0.783
APOC2	combined_score	LDLR	0.953
APOC3	combined_score	CETP	0.938
APOC3	combined_score	APOH	0.978
APOC3	combined_score	PON1	0.894
APOC3	combined_score	VIMP	0.72
APOC3	combined_score	SAA1	0.731
APOC3	combined_score	VLDLR	0.736
APOC3	combined_score	LIPC	0.822
APOC3	combined_score	F2	0.83
APOC3	combined_score	MTTP	0.834
APOC3	combined_score	HPR	0.837
APOC3	combined_score	APOL1	0.858
APOC3	combined_score	FOXO1	0.86
APOC3	combined_score	INS	0.861
APOC3	combined_score	PLTP	0.874
APOC3	combined_score	HP	0.875
APOC3	combined_score	PLA2G7	0.908
APOC3	combined_score	LCAT	0.908
APOC3	combined_score	HSPG2	0.91
APOC3	combined_score	LRP1	0.915
APOC3	combined_score	LDLR	0.959
APOC3	combined_score	LPA	0.967
APOC3	combined_score	APOE	0.984
APOC3	combined_score	LPL	0.985
APOE	combined_score	CETP	0.942
APOE	combined_score	APOH	0.879
APOE	combined_score	SERPIND1	0.925
APOE	combined_score	LGALS1	0.915
APOE	combined_score	TIMP1	0.944
APOE	combined_score	PON1	0.914
APOE	combined_score	IGFBP5	0.912
APOE	combined_score	PROC	0.916
APOE	combined_score	FGF23	0.912
APOE	combined_score	LRP1	0.989
APOE	combined_score	BMP4	0.92
APOE	combined_score	C3	0.959
APOE	combined_score	NOS3	0.707
APOE	combined_score	NR1H3	0.715
APOE	combined_score	VIMP	0.729
APOE	combined_score	IL1B	0.731
APOE	combined_score	VCAM1	0.74
APOE	combined_score	TLR2	0.746
APOE	combined_score	SORT1	0.746
APOE	combined_score	RELN	0.747
APOE	combined_score	IL10	0.751
APOE	combined_score	SAA1	0.756
APOE	combined_score	LEP	0.775
APOE	combined_score	PPARG	0.776
APOE	combined_score	HPR	0.782
APOE	combined_score	MMP9	0.789
APOE	combined_score	TNF	0.793
APOE	combined_score	BDNF	0.81
APOE	combined_score	MMP3	0.821
APOE	combined_score	INS	0.848
APOE	combined_score	PLA2G7	0.854
APOE	combined_score	SCARB1	0.873
APOE	combined_score	PTGS2	0.89
APOE	combined_score	STC2	0.9
APOE	combined_score	QSOX1	0.902
APOE	combined_score	VLDLR	0.91
APOE	combined_score	TNC	0.915
APOE	combined_score	IGFBP1	0.915
APOE	combined_score	MIA3	0.919
APOE	combined_score	IGFBP3	0.92
APOE	combined_score	GAS6	0.921
APOE	combined_score	MFGE8	0.928
APOE	combined_score	F5	0.931
APOE	combined_score	MSR1	0.938
APOE	combined_score	CSF1	0.939
APOE	combined_score	C4A	0.944
APOE	combined_score	CP	0.948
APOE	combined_score	SPP1	0.949
APOE	combined_score	APOL1	0.949
APOE	combined_score	SERPINA1	0.95
APOE	combined_score	LCAT	0.951
APOE	combined_score	HSPG2	0.951
APOE	combined_score	FN1	0.952
APOE	combined_score	HP	0.953
APOE	combined_score	CST3	0.959
APOE	combined_score	LPA	0.961
APOE	combined_score	PLTP	0.965
APOE	combined_score	PCSK9	0.966
APOE	combined_score	LIPC	0.966
APOE	combined_score	IL6	0.969
APOE	combined_score	LPL	0.98
APOE	combined_score	LDLR	0.996
APOH	combined_score	CETP	0.791
APOH	combined_score	C4A	0.709
APOH	combined_score	PLG	0.713
APOH	combined_score	VIMP	0.72
APOH	combined_score	PLA2G7	0.738
APOH	combined_score	SERPIND1	0.761
APOH	combined_score	PLTP	0.789
APOH	combined_score	LDLR	0.79
APOH	combined_score	HPR	0.796
APOH	combined_score	LCAT	0.805
APOH	combined_score	APOL1	0.822
APOH	combined_score	GC	0.825
APOH	combined_score	PON1	0.845
APOH	combined_score	LPL	0.856
APOH	combined_score	TIMP3	0.9
APOH	combined_score	HP	0.9
APOH	combined_score	RARRES2	0.903
APOH	combined_score	SEPP1	0.904
APOH	combined_score	LGALS3BP	0.905
APOH	combined_score	LPA	0.93
APOH	combined_score	F2	0.962
APOL1	combined_score	CETP	0.818
APOL1	combined_score	SERPIND1	0.917
APOL1	combined_score	LGALS1	0.9
APOL1	combined_score	TIMP1	0.902
APOL1	combined_score	PON1	0.858
APOL1	combined_score	IGFBP5	0.901
APOL1	combined_score	PROC	0.9
APOL1	combined_score	FGF23	0.913
APOL1	combined_score	BMP4	0.9
APOL1	combined_score	C3	0.927
APOL1	combined_score	LCAT	0.846
APOL1	combined_score	CP	0.912
APOL1	combined_score	STC2	0.9
APOL1	combined_score	TNC	0.9
APOL1	combined_score	MFGE8	0.9
APOL1	combined_score	PLA2G7	0.744
APOL1	combined_score	IGFBP1	0.9
APOL1	combined_score	PCSK9	0.91
APOL1	combined_score	VIMP	0.72
APOL1	combined_score	PLTP	0.831
APOL1	combined_score	LPA	0.861
APOL1	combined_score	GAS6	0.9
APOL1	combined_score	MIA3	0.9
APOL1	combined_score	SPP1	0.9
APOL1	combined_score	QSOX1	0.9
APOL1	combined_score	CSF1	0.902
APOL1	combined_score	F5	0.904
APOL1	combined_score	HP	0.906
APOL1	combined_score	IGFBP3	0.907
APOL1	combined_score	C4A	0.912
APOL1	combined_score	FN1	0.913
APOL1	combined_score	IL6	0.918
APOL1	combined_score	HPR	0.919
APOL1	combined_score	CST3	0.932
APOL1	combined_score	SERPINA1	0.934
AQP1	combined_score	AVP	0.727
AQP9	combined_score	FPR1	0.718
AQP9	combined_score	MNDA	0.818
AR	combined_score	SIRT1	0.98
AR	combined_score	MAPK1	0.782
AR	combined_score	NR3C1	0.944
AR	combined_score	CDH1	0.781
AR	combined_score	PRDX1	0.968
AR	combined_score	STAT3	0.836
AR	combined_score	KLKB1	0.749
AR	combined_score	EGF	0.81
AR	combined_score	IGF1R	0.783
AR	combined_score	TP53	0.902
AR	combined_score	IGF1	0.822
AR	combined_score	CASP3	0.746
AR	combined_score	EZH2	0.863
AR	combined_score	CTNNB1	0.984
AR	combined_score	UBE2I	0.978
AR	combined_score	SREBF1	0.76
AR	combined_score	NR3C2	0.945
AR	combined_score	BGLAP	0.932
AR	combined_score	JUN	0.736
AR	combined_score	PTEN	0.926
AR	combined_score	MMP9	0.717
AR	combined_score	CDK9	0.842
AR	combined_score	SRC	0.99
AR	combined_score	SHBG	0.742
AR	combined_score	VEGFA	0.742
AR	combined_score	TPD52	0.754
AR	combined_score	PARK7	0.757
AR	combined_score	RELA	0.763
AR	combined_score	BRCA1	0.764
AR	combined_score	FOXO3	0.778
AR	combined_score	IL6	0.787
AR	combined_score	TGFB1I1	0.845
AR	combined_score	FOXO1	0.871
AR	combined_score	CYP19A1	0.879
AR	combined_score	NCOA2	0.999
ARG2	combined_score	NOS2	0.981
ARG2	combined_score	NOS3	0.984
ARSB	combined_score	GRN	0.904
ARSB	combined_score	MAPK1	0.9
ARSB	combined_score	RETN	0.9
ARSB	combined_score	MPO	0.9
ARSB	combined_score	CTSC	0.914
ARSB	combined_score	C3	0.9
ARSB	combined_score	NEU1	0.724
ARSB	combined_score	MNDA	0.9
ARSB	combined_score	FABP5	0.9
ARSB	combined_score	ELANE	0.901
ARSB	combined_score	CAP1	0.902
ARSB	combined_score	RNASE3	0.917
ARSB	combined_score	MAN2B1	0.927
ATP6V1C2	combined_score	INS	0.9
AURKA	combined_score	FN1	0.891
AURKA	combined_score	TUBB4A	0.908
AURKA	combined_score	PSMD6	0.909
AURKA	combined_score	CDKN1B	0.909
AURKA	combined_score	PSMA6	0.911
AURKA	combined_score	ILK	0.918
AURKA	combined_score	PAK1	0.918
AURKA	combined_score	UBE2I	0.94
AURKA	combined_score	CDKN3	0.945
AURKA	combined_score	BRCA1	0.979
AURKA	combined_score	TP53	0.995
AURKA	combined_score	CCNB2	0.999
AVP	combined_score	CD4	0.9
AVP	combined_score	UTS2	0.912
AVP	combined_score	BDKRB1	0.901
AVP	combined_score	GNB3	0.903
AVP	combined_score	KISS1R	0.916
AVP	combined_score	GHSR	0.922
AVP	combined_score	TSHB	0.914
AVP	combined_score	WNT5A	0.9
AVP	combined_score	SCARB2	0.9
AVP	combined_score	EGF	0.937
AVP	combined_score	PTH	0.956
AVP	combined_score	IL7R	0.9
AVP	combined_score	F2	0.941
AVP	combined_score	P2RY2	0.909
AVP	combined_score	EDNRA	0.934
AVP	combined_score	F2R	0.9
AVP	combined_score	UTS2R	0.925
AVP	combined_score	CALCA	0.956
AVP	combined_score	EDN3	0.927
AVP	combined_score	UTS2B	0.9
AVP	combined_score	KISS1	0.923
AVP	combined_score	EDNRB	0.929
AVP	combined_score	EDN1	0.965
AVP	combined_score	INS	0.798
AVP	combined_score	LTB4R	0.9
AVP	combined_score	FPR2	0.9
AVP	combined_score	CLTCL1	0.9
AVP	combined_score	CYSLTR1	0.902
AVP	combined_score	SAA1	0.904
AVP	combined_score	LDLR	0.915
AVP	combined_score	CASR	0.929
AVP	combined_score	GCG	0.954
B2M	combined_score	PGLYRP1	0.902
B2M	combined_score	VCL	0.915
B2M	combined_score	RETN	0.906
B2M	combined_score	NFKB1	0.924
B2M	combined_score	LTA4H	0.907
B2M	combined_score	CD160	0.904
B2M	combined_score	CTSD	0.921
B2M	combined_score	MMP8	0.907
B2M	combined_score	TNFAIP6	0.908
B2M	combined_score	PLCG1	0.903
B2M	combined_score	CANX	0.947
B2M	combined_score	CHI3L1	0.92
B2M	combined_score	ICAM1	0.944
B2M	combined_score	PIK3CB	0.9
B2M	combined_score	VCAM1	0.937
B2M	combined_score	PTX3	0.907
B2M	combined_score	PPBP	0.929
B2M	combined_score	CAMP	0.917
B2M	combined_score	HSPA5	0.923
B2M	combined_score	CD28	0.938
B2M	combined_score	CD86	0.937
B2M	combined_score	UBE2I	0.708
B2M	combined_score	HP	0.946
B2M	combined_score	HLA-DRB1	0.919
B2M	combined_score	CHIT1	0.904
B2M	combined_score	QSOX1	0.902
B2M	combined_score	CTSS	0.962
B2M	combined_score	JUN	0.925
B2M	combined_score	MMP9	0.929
B2M	combined_score	LCN2	0.955
B2M	combined_score	HSPG2	0.92
B2M	combined_score	NEU1	0.9
B2M	combined_score	SYK	0.919
B2M	combined_score	IL2RA	0.928
B2M	combined_score	CXCL1	0.931
B2M	combined_score	CST3	0.973
B2M	combined_score	HPSE	0.904
B2M	combined_score	PTPN6	0.912
B2M	combined_score	CD44	0.946
B2M	combined_score	HFE	0.99
B2M	combined_score	HNRNPC	0.838
B2M	combined_score	ELANE	0.916
BCL2	combined_score	MAPK1	0.945
BCL2	combined_score	C5	0.733
BCL2	combined_score	ITGA2B	0.9
BCL2	combined_score	MAPK3	0.947
BCL2	combined_score	STAT3	0.931
BCL2	combined_score	TP53	0.984
BCL2	combined_score	SOD1	0.88
BCL2	combined_score	CD34	0.742
BCL2	combined_score	CASP3	0.763
BCL2	combined_score	JAK1	0.904
BCL2	combined_score	ESR1	0.925
BCL2	combined_score	NR4A1	0.958
BCO1	combined_score	SCARB1	0.779
BDKRB1	combined_score	CX3CL1	0.904
BDKRB1	combined_score	UTS2	0.9
BDKRB1	combined_score	KISS1R	0.9
BDKRB1	combined_score	MTNR1B	0.9
BDKRB1	combined_score	CXCR5	0.9
BDKRB1	combined_score	CCR2	0.9
BDKRB1	combined_score	HCAR2	0.9
BDKRB1	combined_score	LTB4R	0.9
BDKRB1	combined_score	CCR5	0.9
BDKRB1	combined_score	CXCL13	0.9
BDKRB1	combined_score	CXCR3	0.9
BDKRB1	combined_score	CYSLTR1	0.9
BDKRB1	combined_score	GPER1	0.9
BDKRB1	combined_score	CX3CR1	0.9
BDKRB1	combined_score	SUCNR1	0.9
BDKRB1	combined_score	GPR55	0.9
BDKRB1	combined_score	P2RY12	0.9
BDKRB1	combined_score	UTS2B	0.9
BDKRB1	combined_score	GHSR	0.9
BDKRB1	combined_score	CCL28	0.9
BDKRB1	combined_score	CXCR6	0.9
BDKRB1	combined_score	UTS2R	0.9
BDKRB1	combined_score	PF4	0.9
BDKRB1	combined_score	P2RY2	0.9
BDKRB1	combined_score	FPR2	0.901
BDKRB1	combined_score	CASR	0.901
BDKRB1	combined_score	GRM8	0.901
BDKRB1	combined_score	CXCR2	0.901
BDKRB1	combined_score	FPR1	0.901
BDKRB1	combined_score	CXCR4	0.901
BDKRB1	combined_score	CXCL16	0.901
BDKRB1	combined_score	PPBP	0.902
BDKRB1	combined_score	GCG	0.902
BDKRB1	combined_score	KISS1	0.902
BDKRB1	combined_score	F2	0.903
BDKRB1	combined_score	C5	0.903
BDKRB1	combined_score	SAA1	0.904
BDKRB1	combined_score	NPY	0.905
BDKRB1	combined_score	CCL5	0.906
BDKRB1	combined_score	EDNRA	0.906
BDKRB1	combined_score	EDNRB	0.906
BDKRB1	combined_score	F2R	0.906
BDKRB1	combined_score	C3	0.911
BDKRB1	combined_score	CXCL8	0.912
BDKRB1	combined_score	CXCL5	0.912
BDKRB1	combined_score	CXCL1	0.912
BDKRB1	combined_score	EDN3	0.914
BDKRB1	combined_score	CNR1	0.915
BDKRB1	combined_score	CXCL12	0.917
BDKRB1	combined_score	GNB3	0.917
BDKRB1	combined_score	EDN1	0.928
BDNF	combined_score	CX3CL1	0.713
BDNF	combined_score	SIRT1	0.77
BDNF	combined_score	MAPK1	0.75
BDNF	combined_score	NR3C1	0.802
BDNF	combined_score	PLCG1	0.962
BDNF	combined_score	SORT1	0.979
BDNF	combined_score	MMP7	0.922
BDNF	combined_score	SLC6A4	0.792
BDNF	combined_score	PDGFRB	0.721
BDNF	combined_score	IL1B	0.798
BDNF	combined_score	KDR	0.768
BDNF	combined_score	STAT3	0.967
BDNF	combined_score	IGF1R	0.796
BDNF	combined_score	TP53	0.95
BDNF	combined_score	FLT1	0.704
BDNF	combined_score	KIT	0.712
BDNF	combined_score	NOS3	0.795
BDNF	combined_score	MMP3	0.927
BDNF	combined_score	IGF1	0.894
BDNF	combined_score	PLG	0.955
BDNF	combined_score	LEP	0.812
BDNF	combined_score	CTNNB1	0.932
BDNF	combined_score	NR4A2	0.73
BDNF	combined_score	EPHA2	0.748
BDNF	combined_score	COMT	0.733
BDNF	combined_score	CNR1	0.769
BDNF	combined_score	NGF	0.92
BDNF	combined_score	JUN	0.735
BDNF	combined_score	MMP9	0.7
BDNF	combined_score	FNDC5	0.776
BDNF	combined_score	INS	0.715
BDNF	combined_score	CDC42	0.945
BDNF	combined_score	NPY	0.82
BDNF	combined_score	NRG1	0.788
BDNF	combined_score	IL6	0.811
BDNF	combined_score	TNF	0.805
BDNF	combined_score	VEGFA	0.871
BDNF	combined_score	CDK5	0.977
BGLAP	combined_score	MGP	0.734
BGLAP	combined_score	FGF23	0.702
BGLAP	combined_score	BMP4	0.793
BGLAP	combined_score	CYP27A1	0.72
BGLAP	combined_score	CTSK	0.71
BGLAP	combined_score	PTH	0.957
BGLAP	combined_score	TNFRSF11B	0.892
BGLAP	combined_score	SOST	0.797
BGLAP	combined_score	IGF1	0.737
BGLAP	combined_score	LEP	0.829
BGLAP	combined_score	CALCA	0.709
BGLAP	combined_score	GDF2	0.723
BGLAP	combined_score	VDR	0.819
BGLAP	combined_score	INS	0.853
BGLAP	combined_score	TNFSF11	0.866
BGLAP	combined_score	SPP1	0.925
BGLAP	combined_score	BMP2	0.948
BGN	combined_score	DCN	0.933
BGN	combined_score	TGFB1	0.976
BGN	combined_score	TLR2	0.955
BGN	combined_score	CD14	0.902
BGN	combined_score	LPHN2	0.74
BGN	combined_score	VEGFA	0.703
BGN	combined_score	COL5A1	0.711
BGN	combined_score	ELN	0.807
BGN	combined_score	FN1	0.807
BGN	combined_score	TLR1	0.916
BGN	combined_score	CSGALNACT2	0.929
BGN	combined_score	HSPG2	0.977
BGN	combined_score	TLR4	0.981
BMP2	combined_score	DCN	0.705
BMP2	combined_score	HGF	0.719
BMP2	combined_score	MGP	0.733
BMP2	combined_score	BMP4	0.906
BMP2	combined_score	SMAD7	0.982
BMP2	combined_score	EGF	0.725
BMP2	combined_score	NOTCH1	0.71
BMP2	combined_score	PTH	0.817
BMP2	combined_score	SOST	0.93
BMP2	combined_score	ENG	0.821
BMP2	combined_score	IL6	0.722
BMP2	combined_score	TNFSF11	0.823
BMP2	combined_score	VEGFA	0.844
BMP2	combined_score	SPP1	0.88
BMP2	combined_score	SMAD1	0.975
BMP2	combined_score	GREM1	0.986
BMP2	combined_score	SMAD5	0.988
BMP4	combined_score	SERPIND1	0.9
BMP4	combined_score	LGALS1	0.915
BMP4	combined_score	TIMP1	0.923
BMP4	combined_score	KITLG	0.749
BMP4	combined_score	IGFBP5	0.925
BMP4	combined_score	PROC	0.9
BMP4	combined_score	FGF23	0.944
BMP4	combined_score	STAT3	0.727
BMP4	combined_score	CDH5	0.729
BMP4	combined_score	FOXF1	0.747
BMP4	combined_score	KIT	0.748
BMP4	combined_score	CDH1	0.755
BMP4	combined_score	NOTCH1	0.768
BMP4	combined_score	GATA2	0.778
BMP4	combined_score	CTNNB1	0.824
BMP4	combined_score	DKK1	0.824
BMP4	combined_score	VEGFA	0.84
BMP4	combined_score	WNT5A	0.854
BMP4	combined_score	F5	0.9
BMP4	combined_score	MIA3	0.9
BMP4	combined_score	C4A	0.9
BMP4	combined_score	C3	0.902
BMP4	combined_score	MFGE8	0.903
BMP4	combined_score	CST3	0.904
BMP4	combined_score	PCSK9	0.905
BMP4	combined_score	STC2	0.906
BMP4	combined_score	QSOX1	0.908
BMP4	combined_score	SERPINA1	0.915
BMP4	combined_score	CP	0.915
BMP4	combined_score	IGFBP1	0.917
BMP4	combined_score	GAS6	0.919
BMP4	combined_score	CSF1	0.926
BMP4	combined_score	IGFBP3	0.926
BMP4	combined_score	TNC	0.941
BMP4	combined_score	IL6	0.945
BMP4	combined_score	SPP1	0.954
BMP4	combined_score	FN1	0.962
BMP4	combined_score	SMAD7	0.971
BMP4	combined_score	SMAD1	0.974
BMP4	combined_score	SMAD5	0.981
BMP4	combined_score	GREM1	0.983
BRAP	combined_score	BRCA1	0.82
BRCA1	combined_score	ERCC1	0.986
BRCA1	combined_score	MARK4	0.726
BRCA1	combined_score	TP53	0.996
BRCA1	combined_score	CENPU	0.792
BRCA1	combined_score	VCAM1	0.72
BRCA1	combined_score	TERF2IP	0.973
BRCA1	combined_score	CASP3	0.707
BRCA1	combined_score	EZH2	0.775
BRCA1	combined_score	UBE2I	0.967
BRCA1	combined_score	JUN	0.7
[truncated: 6,316 more rows]

## Sheet: Medium confidence score
Table 2c: Protein protein interactions at Medium Confidence Score
#node1	Interaction	node2	combined_score
AAK1	combined_score	CD4	0.9
AAK1	combined_score	APOB	0.9
AAK1	combined_score	WNT5A	0.9
AAK1	combined_score	SCARB2	0.9
AAK1	combined_score	EGF	0.917
AAK1	combined_score	ADRB2	0.9
AAK1	combined_score	IL7R	0.9
AAK1	combined_score	AP1B1	0.443
AAK1	combined_score	CAP1	0.43
AAK1	combined_score	AVP	0.9
AAK1	combined_score	NUMB	0.686
AAK1	combined_score	AGTR1	0.9
AAK1	combined_score	LDLR	0.906
AAK1	combined_score	CLTCL1	0.938
ABCA1	combined_score	CETP	0.824
ABCA1	combined_score	SIRT1	0.469
ABCA1	combined_score	PON1	0.753
ABCA1	combined_score	MPO	0.48
ABCA1	combined_score	CCL2	0.534
ABCA1	combined_score	APOC3	0.592
ABCA1	combined_score	APOB	0.851
ABCA1	combined_score	APOA1	0.998
ABCA1	combined_score	LRP1	0.694
ABCA1	combined_score	CANX	0.664
ABCA1	combined_score	HSPB1	0.429
ABCA1	combined_score	CD68	0.493
ABCA1	combined_score	APOE	0.921
ABCA1	combined_score	CRP	0.437
ABCA1	combined_score	FABP4	0.429
ABCA1	combined_score	SORT1	0.4
ABCA1	combined_score	BCO1	0.486
ABCA1	combined_score	CYP27A1	0.671
ABCA1	combined_score	TLR2	0.646
ABCA1	combined_score	ABCG5	0.423
ABCA1	combined_score	OSBPL8	0.592
ABCA1	combined_score	LIPG	0.669
ABCA1	combined_score	SCARB1	0.9
ABCA1	combined_score	MSR1	0.432
ABCA1	combined_score	IL1B	0.649
ABCA1	combined_score	SLC9A1	0.448
ABCA1	combined_score	LCAT	0.85
ABCA1	combined_score	ICAM1	0.422
ABCA1	combined_score	CPT1A	0.64
ABCA1	combined_score	NPC1	0.713
ABCA1	combined_score	ABCG8	0.411
ABCA1	combined_score	PLIN2	0.456
ABCA1	combined_score	PPARG	0.833
ABCA1	combined_score	HMGCR	0.725
ABCA1	combined_score	NPC1L1	0.736
ABCA1	combined_score	CXCL16	0.663
ABCA1	combined_score	VCAM1	0.526
ABCA1	combined_score	ALB	0.534
ABCA1	combined_score	NOS3	0.466
ABCA1	combined_score	LIPC	0.691
ABCA1	combined_score	ANGPTL4	0.594
ABCA1	combined_score	IGF1	0.543
ABCA1	combined_score	PCSK9	0.597
ABCA1	combined_score	CXCL8	0.597
ABCA1	combined_score	OLR1	0.568
ABCA1	combined_score	LPL	0.681
ABCA1	combined_score	CYP7B1	0.489
ABCA1	combined_score	LEP	0.449
ABCA1	combined_score	EZH2	0.521
ABCA1	combined_score	LPA	0.805
ABCA1	combined_score	FADS1	0.449
ABCA1	combined_score	NR1I2	0.469
ABCA1	combined_score	LIPA	0.495
ABCA1	combined_score	ZNF202	0.416
ABCA1	combined_score	PRKAA1	0.439
ABCA1	combined_score	DHCR7	0.429
ABCA1	combined_score	SREBF1	0.763
ABCA1	combined_score	MYLIP	0.653
ABCA1	combined_score	APOA4	0.518
ABCA1	combined_score	TFEB	0.435
ABCA1	combined_score	SREBF2	0.866
ABCA1	combined_score	ABCG1	0.456
ABCA1	combined_score	GALNT2	0.488
ABCA1	combined_score	CFH	0.435
ABCA1	combined_score	SOAT1	0.642
ABCA1	combined_score	APOA2	0.674
ABCA1	combined_score	SCD	0.565
ABCA1	combined_score	ANGPTL3	0.504
ABCA1	combined_score	MMP9	0.621
ABCA1	combined_score	TLR4	0.518
ABCA1	combined_score	RELA	0.402
ABCA1	combined_score	JAK2	0.403
ABCA1	combined_score	IRS2	0.403
ABCA1	combined_score	IL10	0.416
ABCA1	combined_score	ACSL1	0.417
ABCA1	combined_score	TMCO1	0.422
ABCA1	combined_score	EDNRB	0.437
ABCA1	combined_score	AKT1	0.467
ABCA1	combined_score	IL33	0.481
ABCA1	combined_score	VLDLR	0.494
ABCA1	combined_score	NCEH1	0.503
ABCA1	combined_score	APOC1	0.515
ABCA1	combined_score	RHOA	0.543
ABCA1	combined_score	APOC2	0.546
ABCA1	combined_score	IL6	0.546
ABCA1	combined_score	MTTP	0.577
ABCA1	combined_score	APOA5	0.594
ABCA1	combined_score	INS	0.644
ABCA1	combined_score	TNF	0.689
ABCA1	combined_score	CDC42	0.714
ABCA1	combined_score	ADIPOQ	0.718
ABCA1	combined_score	LDLR	0.819
ABCA1	combined_score	NCOA2	0.907
ABCA1	combined_score	PLTP	0.918
ABCA1	combined_score	PPARA	0.957
ABCA1	combined_score	NR1H3	0.985
ABCB1	combined_score	ERCC1	0.523
ABCB1	combined_score	PON1	0.504
ABCB1	combined_score	LGALS3	0.426
ABCB1	combined_score	CYP2C9	0.684
ABCB1	combined_score	SLC6A4	0.416
ABCB1	combined_score	CDH1	0.412
ABCB1	combined_score	MAPK3	0.447
ABCB1	combined_score	KDR	0.433
ABCB1	combined_score	WNT5A	0.466
ABCB1	combined_score	STAT3	0.648
ABCB1	combined_score	EGF	0.443
ABCB1	combined_score	TP53	0.975
ABCB1	combined_score	NOTCH1	0.412
ABCB1	combined_score	AKR1B1	0.541
ABCB1	combined_score	HMGCR	0.472
ABCB1	combined_score	KIT	0.459
ABCB1	combined_score	ALB	0.573
ABCB1	combined_score	ANXA5	0.513
ABCB1	combined_score	MGMT	0.434
ABCB1	combined_score	P2RY12	0.573
ABCB1	combined_score	CD34	0.445
ABCB1	combined_score	CASP3	0.541
ABCB1	combined_score	GSTM1	0.499
ABCB1	combined_score	HSPA5	0.591
ABCB1	combined_score	NR1I2	0.843
ABCB1	combined_score	IL17A	0.491
ABCB1	combined_score	CTNNB1	0.612
ABCB1	combined_score	COMT	0.574
ABCB1	combined_score	PTGS2	0.514
ABCB1	combined_score	FASLG	0.509
ABCB1	combined_score	JUN	0.415
ABCB1	combined_score	CYP2C19	0.742
ABCB1	combined_score	PTEN	0.57
ABCB1	combined_score	SRC	0.646
ABCB1	combined_score	TLR4	0.519
ABCB1	combined_score	MTHFR	0.564
ABCB1	combined_score	VKORC1	0.53
ABCB1	combined_score	INS	0.625
ABCB1	combined_score	GSTP1	0.56
ABCB1	combined_score	IL6	0.641
ABCB1	combined_score	FOXO3	0.549
ABCB1	combined_score	CD44	0.724
ABCB1	combined_score	TNF	0.583
ABCB1	combined_score	ESR1	0.46
ABCB1	combined_score	BRCA1	0.416
ABCB1	combined_score	PROM1	0.575
ABCB1	combined_score	AKT1	0.594
ABCB1	combined_score	VEGFA	0.509
ABCD1	combined_score	GPT	0.471
ABCD1	combined_score	ACSL1	0.644
ABCD1	combined_score	CAT	0.645
ABCG1	combined_score	CETP	0.759
ABCG1	combined_score	PON1	0.503
ABCG1	combined_score	CCL2	0.418
ABCG1	combined_score	APOC3	0.406
ABCG1	combined_score	APOB	0.672
ABCG1	combined_score	APOA1	0.81
ABCG1	combined_score	CD68	0.436
ABCG1	combined_score	APOE	0.774
ABCG1	combined_score	CYP27A1	0.573
ABCG1	combined_score	ABCG5	0.53
ABCG1	combined_score	LIPG	0.51
ABCG1	combined_score	SCARB1	0.923
ABCG1	combined_score	LCAT	0.782
ABCG1	combined_score	CPT1A	0.613
ABCG1	combined_score	NPC1	0.679
ABCG1	combined_score	PPARG	0.735
ABCG1	combined_score	HMGCR	0.62
ABCG1	combined_score	NPC1L1	0.603
ABCG1	combined_score	CXCL16	0.603
ABCG1	combined_score	VCAM1	0.429
ABCG1	combined_score	ALB	0.428
ABCG1	combined_score	NOS3	0.445
ABCG1	combined_score	PCSK9	0.415
ABCG1	combined_score	OLR1	0.527
ABCG1	combined_score	LPL	0.561
ABCG1	combined_score	CYP7B1	0.403
ABCG1	combined_score	LPA	0.683
ABCG1	combined_score	LIPA	0.441
ABCG1	combined_score	SREBF1	0.717
ABCG1	combined_score	MYLIP	0.644
ABCG1	combined_score	SREBF2	0.721
ABCG1	combined_score	ALOX15	0.414
ABCG1	combined_score	PPARA	0.421
ABCG1	combined_score	IL6	0.442
ABCG1	combined_score	APOC2	0.45
ABCG1	combined_score	APOC1	0.451
ABCG1	combined_score	SCD	0.459
ABCG1	combined_score	NCEH1	0.471
ABCG1	combined_score	INS	0.512
ABCG1	combined_score	SOAT1	0.566
ABCG1	combined_score	APOA2	0.579
ABCG1	combined_score	TLR4	0.65
ABCG1	combined_score	PLTP	0.721
ABCG1	combined_score	LDLR	0.734
ABCG1	combined_score	NR1H3	0.794
ABCG5	combined_score	CETP	0.568
ABCG5	combined_score	APOC3	0.544
ABCG5	combined_score	APOB	0.704
ABCG5	combined_score	APOA1	0.66
ABCG5	combined_score	APOE	0.604
ABCG5	combined_score	BCO1	0.452
ABCG5	combined_score	CYP27A1	0.667
ABCG5	combined_score	LIPG	0.412
ABCG5	combined_score	NR4A1	0.439
ABCG5	combined_score	INS	0.44
ABCG5	combined_score	SCD	0.453
ABCG5	combined_score	APOC2	0.455
ABCG5	combined_score	NPC1	0.464
ABCG5	combined_score	PPARA	0.474
ABCG5	combined_score	FABP2	0.48
ABCG5	combined_score	LPL	0.483
ABCG5	combined_score	LIPC	0.49
ABCG5	combined_score	MYLIP	0.493
ABCG5	combined_score	APOA4	0.493
ABCG5	combined_score	FADS2	0.533
ABCG5	combined_score	LCAT	0.535
ABCG5	combined_score	ELOVL2	0.536
ABCG5	combined_score	FADS1	0.536
ABCG5	combined_score	NR1I2	0.539
ABCG5	combined_score	APOA5	0.543
ABCG5	combined_score	PLTP	0.586
ABCG5	combined_score	DHCR7	0.588
ABCG5	combined_score	CYP7B1	0.601
ABCG5	combined_score	PCSK9	0.618
ABCG5	combined_score	SREBF1	0.684
ABCG5	combined_score	HMGCR	0.686
ABCG5	combined_score	MTTP	0.691
ABCG5	combined_score	LDLR	0.705
ABCG5	combined_score	NR1H3	0.715
ABCG5	combined_score	SREBF2	0.727
ABCG5	combined_score	SLC9A1	0.734
ABCG5	combined_score	SCARB1	0.743
ABCG5	combined_score	NPC1L1	0.899
ABCG5	combined_score	ABCG8	0.992
ABCG8	combined_score	CETP	0.54
ABCG8	combined_score	APOC3	0.648
ABCG8	combined_score	APOB	0.705
ABCG8	combined_score	APOA1	0.639
ABCG8	combined_score	APOE	0.585
ABCG8	combined_score	CYP27A1	0.662
ABCG8	combined_score	SCARB1	0.708
ABCG8	combined_score	NOTCH3	0.795
ABCG8	combined_score	SLC9A1	0.733
ABCG8	combined_score	LCAT	0.503
ABCG8	combined_score	INS	0.41
ABCG8	combined_score	LPA	0.421
ABCG8	combined_score	SCD	0.435
ABCG8	combined_score	MYLIP	0.441
ABCG8	combined_score	PPARA	0.458
ABCG8	combined_score	APOC2	0.476
ABCG8	combined_score	LPL	0.477
ABCG8	combined_score	FADS1	0.485
ABCG8	combined_score	FADS2	0.49
ABCG8	combined_score	NR1I2	0.535
ABCG8	combined_score	PLTP	0.56
ABCG8	combined_score	PCSK9	0.584
ABCG8	combined_score	CYP7B1	0.592
ABCG8	combined_score	APOA4	0.6
ABCG8	combined_score	APOA5	0.611
ABCG8	combined_score	MTTP	0.651
ABCG8	combined_score	SREBF1	0.657
ABCG8	combined_score	HMGCR	0.671
ABCG8	combined_score	LDLR	0.673
ABCG8	combined_score	NR1H3	0.698
ABCG8	combined_score	SREBF2	0.723
ABCG8	combined_score	NPC1L1	0.882
ABI2	combined_score	MAPK1	0.904
ABI2	combined_score	MAPK3	0.903
ABI2	combined_score	KDR	0.904
ABI2	combined_score	FCGR2A	0.9
ABI2	combined_score	GNMT	0.642
ABI2	combined_score	SHB	0.9
ABI2	combined_score	FCGR3A	0.9
ABI2	combined_score	SYK	0.915
ABI2	combined_score	CDC42	0.95
ABO	combined_score	VWF	0.708
ABO	combined_score	SELP	0.441
ABO	combined_score	ICAM1	0.42
ABO	combined_score	F2	0.448
ABO	combined_score	SELE	0.447
ABO	combined_score	F8	0.669
ABO	combined_score	COL5A1	0.57
ABO	combined_score	ADAMTS13	0.587
ACE	combined_score	CETP	0.483
ACE	combined_score	MAPK1	0.406
ACE	combined_score	HMOX1	0.42
ACE	combined_score	BDKRB1	0.558
ACE	combined_score	TIMP1	0.515
ACE	combined_score	MMP2	0.563
ACE	combined_score	PLAT	0.592
ACE	combined_score	RETN	0.421
ACE	combined_score	TGFB1	0.619
ACE	combined_score	PON1	0.526
ACE	combined_score	HGF	0.57
ACE	combined_score	SERPINE1	0.854
ACE	combined_score	MPO	0.552
ACE	combined_score	CCL2	0.592
ACE	combined_score	GNB3	0.571
ACE	combined_score	APOB	0.596
ACE	combined_score	CTSD	0.462
ACE	combined_score	APOA1	0.521
ACE	combined_score	FGF23	0.491
ACE	combined_score	CAT	0.593
ACE	combined_score	C3	0.419
ACE	combined_score	KLF2	0.462
ACE	combined_score	CD68	0.404
ACE	combined_score	APOE	0.717
ACE	combined_score	F12	0.458
ACE	combined_score	CRP	0.798
ACE	combined_score	CYP2C9	0.413
ACE	combined_score	MSTN	0.448
ACE	combined_score	TRHDE	0.422
ACE	combined_score	VWF	0.607
ACE	combined_score	CYBA	0.51
ACE	combined_score	SLC6A4	0.42
ACE	combined_score	ITGA2B	0.428
ACE	combined_score	MAPK3	0.536
ACE	combined_score	NOX4	0.514
ACE	combined_score	IL1B	0.441
ACE	combined_score	SELP	0.673
ACE	combined_score	KDR	0.504
ACE	combined_score	KLKB1	0.54
ACE	combined_score	ICAM1	0.593
ACE	combined_score	EGF	0.43
ACE	combined_score	PTH	0.669
ACE	combined_score	DDAH1	0.41
ACE	combined_score	AKR1B1	0.539
ACE	combined_score	NAT2	0.424
ACE	combined_score	PPARG	0.563
ACE	combined_score	HMGCR	0.556
ACE	combined_score	NCF1	0.501
ACE	combined_score	CYP2C19	0.403
ACE	combined_score	NOX1	0.404
ACE	combined_score	NOS2	0.407
ACE	combined_score	SLC12A1	0.412
ACE	combined_score	APLN	0.414
ACE	combined_score	SOD2	0.415
ACE	combined_score	GGT2	0.418
ACE	combined_score	B2M	0.42
ACE	combined_score	CASP3	0.423
ACE	combined_score	IRS1	0.423
ACE	combined_score	FGF21	0.424
ACE	combined_score	APOL1	0.424
ACE	combined_score	NPY	0.431
ACE	combined_score	GGT1	0.436
ACE	combined_score	AGER	0.44
ACE	combined_score	MMP1	0.441
ACE	combined_score	KL	0.442
ACE	combined_score	CD34	0.445
ACE	combined_score	CXCL8	0.45
ACE	combined_score	LPL	0.451
ACE	combined_score	LDLR	0.457
ACE	combined_score	ESR1	0.457
ACE	combined_score	THBD	0.46
ACE	combined_score	SPP1	0.465
ACE	combined_score	PECAM1	0.471
ACE	combined_score	CALCA	0.482
ACE	combined_score	MMP3	0.488
ACE	combined_score	LCN2	0.508
ACE	combined_score	VDR	0.511
ACE	combined_score	IL10	0.518
ACE	combined_score	EDNRA	0.52
ACE	combined_score	EDNRB	0.52
ACE	combined_score	CHIT1	0.522
ACE	combined_score	CYP19A1	0.525
ACE	combined_score	P2RY12	0.527
ACE	combined_score	SELE	0.532
ACE	combined_score	DDAH2	0.533
ACE	combined_score	IGF1	0.541
ACE	combined_score	ADM	0.542
ACE	combined_score	CYBB	0.547
ACE	combined_score	ECE1	0.552
ACE	combined_score	GCG	0.555
ACE	combined_score	AKT1	0.557
ACE	combined_score	F3	0.558
ACE	combined_score	PTGS2	0.56
ACE	combined_score	ADRB3	0.566
ACE	combined_score	ADAM17	0.569
ACE	combined_score	OLR1	0.58
ACE	combined_score	GPT	0.584
ACE	combined_score	F2	0.584
ACE	combined_score	ZMPSTE24	0.586
ACE	combined_score	ELN	0.589
ACE	combined_score	LPA	0.592
ACE	combined_score	VCAM1	0.594
ACE	combined_score	LEP	0.599
ACE	combined_score	UCP2	0.601
ACE	combined_score	FN1	0.604
ACE	combined_score	MMP9	0.608
ACE	combined_score	NPPA	0.609
ACE	combined_score	AVP	0.63
ACE	combined_score	ADIPOQ	0.636
ACE	combined_score	ADRB2	0.643
ACE	combined_score	COMT	0.647
ACE	combined_score	TNF	0.659
ACE	combined_score	CST3	0.671
ACE	combined_score	PLG	0.693
ACE	combined_score	IL6	0.695
ACE	combined_score	DPP4	0.709
ACE	combined_score	MTHFR	0.716
ACE	combined_score	NPPB	0.723
ACE	combined_score	CYP11B2	0.729
ACE	combined_score	EDN1	0.792
ACE	combined_score	VEGFA	0.798
ACE	combined_score	NR3C2	0.811
ACE	combined_score	ALB	0.838
ACE	combined_score	INS	0.841
ACE	combined_score	MDK	0.871
ACE	combined_score	NOS3	0.878
ACE	combined_score	AGTR2	0.926
ACE	combined_score	AGTR1	0.928
ACE	combined_score	AGT	0.996
ACE2	combined_score	LTA4H	0.536
ACE2	combined_score	CAT	0.576
ACE2	combined_score	APOE	0.428
ACE2	combined_score	CRP	0.456
ACE2	combined_score	MAPK3	0.433
ACE2	combined_score	NOX4	0.44
ACE2	combined_score	NPC1	0.564
ACE2	combined_score	NCF1	0.409
ACE2	combined_score	ALB	0.518
ACE2	combined_score	ITGA2	0.429
ACE2	combined_score	NOS3	0.564
ACE2	combined_score	IRS1	0.504
ACE2	combined_score	ADAM17	0.707
ACE2	combined_score	CYP11B2	0.412
ACE2	combined_score	GHRL	0.429
ACE2	combined_score	NR3C2	0.437
ACE2	combined_score	DPP4	0.942
ACE2	combined_score	AGT	0.991
ACE2	combined_score	AGTR2	0.858
ACE2	combined_score	ECE1	0.445
ACE2	combined_score	CYBB	0.441
ACE2	combined_score	EDN1	0.689
ACE2	combined_score	ITGB1	0.419
ACE2	combined_score	INS	0.705
ACE2	combined_score	IL6	0.5
ACE2	combined_score	HIF1A	0.429
ACE2	combined_score	APLNR	0.543
ACE2	combined_score	APLN	0.73
ACE2	combined_score	AGTR1	0.904
ACKR3	combined_score	CX3CL1	0.944
ACKR3	combined_score	BDKRB1	0.901
ACKR3	combined_score	C5	0.901
ACKR3	combined_score	CCL2	0.494
ACKR3	combined_score	GNB3	0.917
ACKR3	combined_score	HBEGF	0.493
ACKR3	combined_score	C3	0.9
ACKR3	combined_score	MTNR1B	0.9
ACKR3	combined_score	MAPK3	0.472
ACKR3	combined_score	CD34	0.411
ACKR3	combined_score	TNF	0.414
ACKR3	combined_score	PPARG	0.418
ACKR3	combined_score	AR	0.467
ACKR3	combined_score	IL17A	0.546
ACKR3	combined_score	SRC	0.564
ACKR3	combined_score	TLR4	0.588
ACKR3	combined_score	AKT1	0.704
ACKR3	combined_score	PECAM1	0.717
ACKR3	combined_score	VEGFA	0.719
ACKR3	combined_score	GPR55	0.9
ACKR3	combined_score	P2RY12	0.9
ACKR3	combined_score	AGTR2	0.9
ACKR3	combined_score	AGT	0.901
ACKR3	combined_score	GPER1	0.901
ACKR3	combined_score	GRM8	0.902
ACKR3	combined_score	SUCNR1	0.902
ACKR3	combined_score	HCAR2	0.903
ACKR3	combined_score	SAA1	0.903
ACKR3	combined_score	FPR2	0.903
ACKR3	combined_score	FPR1	0.903
ACKR3	combined_score	CASR	0.904
ACKR3	combined_score	CNR1	0.904
ACKR3	combined_score	ANXA1	0.904
ACKR3	combined_score	APLN	0.907
ACKR3	combined_score	APLNR	0.908
ACKR3	combined_score	CCL28	0.908
ACKR3	combined_score	CX3CR1	0.911
ACKR3	combined_score	CXCR2	0.911
ACKR3	combined_score	NPY	0.913
ACKR3	combined_score	CCR2	0.913
ACKR3	combined_score	CCR5	0.914
ACKR3	combined_score	CXCR5	0.915
ACKR3	combined_score	CXCR3	0.915
ACKR3	combined_score	CXCR6	0.917
ACKR3	combined_score	CXCR4	0.919
ACKR3	combined_score	PPBP	0.935
ACKR3	combined_score	CXCL5	0.936
ACKR3	combined_score	PF4	0.939
ACKR3	combined_score	CXCL13	0.94
ACKR3	combined_score	CXCL16	0.941
ACKR3	combined_score	CXCL1	0.942
ACKR3	combined_score	CCL5	0.945
ACKR3	combined_score	CXCL8	0.969
ACKR3	combined_score	CXCL12	0.995
ACP5	combined_score	MAPK1	0.473
ACP5	combined_score	FGF23	0.51
ACP5	combined_score	CD68	0.544
ACP5	combined_score	CYP27A1	0.582
ACP5	combined_score	ITGAV	0.648
ACP5	combined_score	IL1B	0.539
ACP5	combined_score	CTSK	0.928
ACP5	combined_score	PTH	0.792
ACP5	combined_score	CA2	0.579
ACP5	combined_score	ALB	0.456
ACP5	combined_score	TNFRSF11B	0.86
ACP5	combined_score	SOST	0.676
ACP5	combined_score	IGF1	0.49
ACP5	combined_score	LEP	0.422
ACP5	combined_score	CSF1	0.728
ACP5	combined_score	CALCA	0.669
ACP5	combined_score	IL17A	0.442
ACP5	combined_score	CHIT1	0.465
ACP5	combined_score	PTGS2	0.413
ACP5	combined_score	BGLAP	0.87
ACP5	combined_score	JUN	0.44
ACP5	combined_score	MMP9	0.728
ACP5	combined_score	SRC	0.516
ACP5	combined_score	DKK1	0.522
ACP5	combined_score	BMP2	0.572
ACP5	combined_score	SPP1	0.816
ACP5	combined_score	NFATC2	0.488
ACP5	combined_score	INS	0.428
ACP5	combined_score	TNFSF11	0.922
ACP5	combined_score	IL6	0.583
ACP5	combined_score	TNF	0.573
ACP5	combined_score	ESR1	0.436
ACP5	combined_score	PTPRC	0.417
ACP5	combined_score	CDKN2A	0.547
ACP5	combined_score	AKT1	0.453
ACP5	combined_score	ITGB3	0.477
ACP5	combined_score	VEGFA	0.426
ACSL1	combined_score	CYP26B1	0.435
ACSL1	combined_score	PNPLA3	0.676
ACSL1	combined_score	FABP4	0.552
ACSL1	combined_score	LIPG	0.669
ACSL1	combined_score	KLKB1	0.478
ACSL1	combined_score	PPARGC1A	0.408
ACSL1	combined_score	CPT1A	0.91
ACSL1	combined_score	PLIN2	0.534
ACSL1	combined_score	FADS2	0.952
ACSL1	combined_score	PPARG	0.701
ACSL1	combined_score	HMGCR	0.409
ACSL1	combined_score	FABP5	0.434
ACSL1	combined_score	LIPC	0.67
ACSL1	combined_score	LPL	0.883
ACSL1	combined_score	FADS1	0.474
ACSL1	combined_score	ADIPOR1	0.489
ACSL1	combined_score	SREBF1	0.543
ACSL1	combined_score	CNR1	0.406
ACSL1	combined_score	SCD	0.689
ACSL1	combined_score	PPAP2B	0.408
ACSL1	combined_score	CEL	0.625
ACSL1	combined_score	FABP3	0.557
ACSL1	combined_score	TLR4	0.527
ACSL1	combined_score	INS	0.473
ACSL1	combined_score	PPARA	0.953
ACSL1	combined_score	ADIPOQ	0.468
ACSL1	combined_score	CD36	0.524
ACSL1	combined_score	NCOA2	0.908
ACTA2	combined_score	DCN	0.477
ACTA2	combined_score	VCL	0.97
ACTA2	combined_score	TIMP1	0.511
ACTA2	combined_score	MMP2	0.448
ACTA2	combined_score	TGFB1	0.718
ACTA2	combined_score	SERPINE1	0.419
ACTA2	combined_score	TNNT2	0.54
ACTA2	combined_score	SORBS3	0.902
ACTA2	combined_score	CAT	0.463
ACTA2	combined_score	SNAI1	0.423
ACTA2	combined_score	LGALS3	0.445
ACTA2	combined_score	NOTCH2	0.915
ACTA2	combined_score	VWF	0.533
ACTA2	combined_score	CDH1	0.482
ACTA2	combined_score	PDGFRB	0.571
ACTA2	combined_score	LUM	0.406
ACTA2	combined_score	TP53	0.426
ACTA2	combined_score	KCNMB1	0.439
ACTA2	combined_score	NOTCH1	0.941
ACTA2	combined_score	MYO1E	0.451
ACTA2	combined_score	NCF1	0.469
ACTA2	combined_score	ALB	0.524
ACTA2	combined_score	ITGB5	0.92
ACTA2	combined_score	CD34	0.469
ACTA2	combined_score	CASP3	0.447
ACTA2	combined_score	TLN1	0.919
ACTA2	combined_score	BGN	0.439
ACTA2	combined_score	PHACTR1	0.814
ACTA2	combined_score	CDH5	0.453
ACTA2	combined_score	FN1	0.623
ACTA2	combined_score	ELN	0.566
ACTA2	combined_score	MYLK	0.973
ACTA2	combined_score	STAT1	0.493
ACTA2	combined_score	CSRP1	0.582
ACTA2	combined_score	COL5A1	0.468
ACTA2	combined_score	CAP1	0.773
ACTA2	combined_score	KLF4	0.4
ACTA2	combined_score	ANXA1	0.401
ACTA2	combined_score	TPM2	0.986
ACTA2	combined_score	YWHAZ	0.43
ACTA2	combined_score	ITGB1	0.429
ACTA2	combined_score	INS	0.438
ACTA2	combined_score	GSTP1	0.441
ACTA2	combined_score	MYO5A	0.46
ACTA2	combined_score	CDC42	0.461
ACTA2	combined_score	MDK	0.42
ACTA2	combined_score	IL6	0.417
ACTA2	combined_score	TNF	0.489
ACTA2	combined_score	RHOA	0.514
ACTA2	combined_score	GC	0.447
ACTA2	combined_score	PECAM1	0.582
ACTA2	combined_score	VIM	0.598
ACTA2	combined_score	B2M	0.677
ADAM10	combined_score	CX3CL1	0.737
ADAM10	combined_score	SIRT1	0.782
ADAM10	combined_score	SERPIND1	0.902
ADAM10	combined_score	LGALS1	0.9
ADAM10	combined_score	XBP1	0.461
ADAM10	combined_score	TIMP1	0.967
ADAM10	combined_score	MMP2	0.495
ADAM10	combined_score	HBEGF	0.911
ADAM10	combined_score	APOB	0.906
ADAM10	combined_score	IGFBP5	0.903
ADAM10	combined_score	PROC	0.9
ADAM10	combined_score	APOA1	0.905
ADAM10	combined_score	FGF23	0.938
ADAM10	combined_score	KLRK1	0.4
ADAM10	combined_score	EREG	0.451
ADAM10	combined_score	BMP4	0.912
ADAM10	combined_score	C3	0.917
ADAM10	combined_score	DLL4	0.989
ADAM10	combined_score	APOE	0.95
ADAM10	combined_score	JAG1	0.966
ADAM10	combined_score	NOTCH2	0.971
ADAM10	combined_score	MMP7	0.504
ADAM10	combined_score	ECE1	0.406
ADAM10	combined_score	ADAMTS1	0.407
ADAM10	combined_score	AGER	0.412
ADAM10	combined_score	ADAMTS5	0.416
ADAM10	combined_score	PPARA	0.421
ADAM10	combined_score	CXCR6	0.422
ADAM10	combined_score	ADAMTS3	0.428
ADAM10	combined_score	IRS1	0.432
ADAM10	combined_score	ADAM9	0.434
ADAM10	combined_score	AR	0.441
ADAM10	combined_score	SPPL2B	0.448
ADAM10	combined_score	ADAMTS4	0.449
ADAM10	combined_score	IL6R	0.451
ADAM10	combined_score	MAPK3	0.452
ADAM10	combined_score	CTSB	0.456
ADAM10	combined_score	RARB	0.466
ADAM10	combined_score	SRC	0.469
ADAM10	combined_score	CD44	0.479
ADAM10	combined_score	TNF	0.486
ADAM10	combined_score	KL	0.489
ADAM10	combined_score	AKT1	0.492
ADAM10	combined_score	MMP3	0.495
ADAM10	combined_score	CX3CR1	0.5
ADAM10	combined_score	RHBDF2	0.525
ADAM10	combined_score	SPPL2A	0.534
ADAM10	combined_score	APH1B	0.593
ADAM10	combined_score	MMP14	0.597
ADAM10	combined_score	MMP9	0.643
ADAM10	combined_score	INS	0.655
ADAM10	combined_score	CXCL16	0.705
ADAM10	combined_score	TIMP3	0.744
ADAM10	combined_score	ADAM17	0.863
ADAM10	combined_score	HMGCR	0.871
ADAM10	combined_score	STC2	0.9
ADAM10	combined_score	APOA2	0.9
ADAM10	combined_score	MIA3	0.9
ADAM10	combined_score	F5	0.9
ADAM10	combined_score	ORMDL3	0.9
ADAM10	combined_score	QSOX1	0.9
ADAM10	combined_score	APOL1	0.9
ADAM10	combined_score	APOA5	0.9
ADAM10	combined_score	TNC	0.901
ADAM10	combined_score	CYBA	0.901
ADAM10	combined_score	AHSG	0.903
ADAM10	combined_score	PCSK9	0.903
ADAM10	combined_score	CP	0.904
ADAM10	combined_score	SERPINA1	0.904
ADAM10	combined_score	CD59	0.906
ADAM10	combined_score	CD36	0.906
ADAM10	combined_score	CYBB	0.907
ADAM10	combined_score	C4A	0.907
ADAM10	combined_score	IGFBP1	0.908
ADAM10	combined_score	SPP1	0.909
ADAM10	combined_score	PLAUR	0.91
ADAM10	combined_score	CSF1	0.911
ADAM10	combined_score	FPR2	0.911
ADAM10	combined_score	ITGB2	0.912
ADAM10	combined_score	MFGE8	0.912
ADAM10	combined_score	CST3	0.912
ADAM10	combined_score	IGFBP3	0.912
ADAM10	combined_score	GAS6	0.913
ADAM10	combined_score	OLR1	0.913
ADAM10	combined_score	PLAU	0.92
ADAM10	combined_score	CTNNB1	0.923
ADAM10	combined_score	EPHA2	0.925
ADAM10	combined_score	ADAM8	0.929
ADAM10	combined_score	ITGAV	0.931
ADAM10	combined_score	ALB	0.933
ADAM10	combined_score	IL6	0.941
ADAM10	combined_score	FN1	0.943
ADAM10	combined_score	CDH1	0.951
ADAM10	combined_score	EGF	0.957
ADAM10	combined_score	NOTCH3	0.967
ADAM10	combined_score	NOTCH1	0.989
ADAM15	combined_score	CX3CL1	0.437
ADAM15	combined_score	MAPK1	0.4
ADAM15	combined_score	HBEGF	0.466
ADAM15	combined_score	ITGAV	0.882
ADAM15	combined_score	CDH1	0.928
ADAM15	combined_score	MAPK3	0.439
ADAM15	combined_score	EGF	0.41
ADAM15	combined_score	TIMP3	0.419
ADAM15	combined_score	ITGB5	0.481
ADAM15	combined_score	MMP14	0.5
ADAM15	combined_score	ITGB3	0.535
ADAM15	combined_score	VEGFA	0.563
ADAM15	combined_score	MMP9	0.59
ADAM15	combined_score	SRC	0.617
ADAM15	combined_score	ITGB1	0.923
ADAM17	combined_score	CX3CL1	0.557
ADAM17	combined_score	TNFRSF1A	0.766
ADAM17	combined_score	MAPK1	0.654
ADAM17	combined_score	TIMP1	0.715
ADAM17	combined_score	MMP2	0.574
ADAM17	combined_score	CCL2	0.422
ADAM17	combined_score	HBEGF	0.966
ADAM17	combined_score	SELL	0.562
ADAM17	combined_score	MMP8	0.54
ADAM17	combined_score	EREG	0.957
ADAM17	combined_score	DLL4	0.95
ADAM17	combined_score	JAG1	0.977
ADAM17	combined_score	CRP	0.4
ADAM17	combined_score	SORT1	0.917
ADAM17	combined_score	NOTCH2	0.919
ADAM17	combined_score	MMP7	0.55
ADAM17	combined_score	CDH1	0.475
ADAM17	combined_score	ARG2	0.604
ADAM17	combined_score	MAPK3	0.533
ADAM17	combined_score	IL1B	0.587
ADAM17	combined_score	NOTCH3	0.911
ADAM17	combined_score	KDR	0.483
ADAM17	combined_score	STAT3	0.441
ADAM17	combined_score	ICAM1	0.441
ADAM17	combined_score	EGF	0.979
ADAM17	combined_score	TIMP3	0.993
ADAM17	combined_score	TP53	0.649
ADAM17	combined_score	NOTCH1	0.984
ADAM17	combined_score	MMP10	0.458
ADAM17	combined_score	ADAMTS5	0.468
ADAM17	combined_score	CXCL16	0.546
ADAM17	combined_score	TNFSF12	0.473
ADAM17	combined_score	ALB	0.63
ADAM17	combined_score	MMP3	0.623
ADAM17	combined_score	CXCL8	0.675
ADAM17	combined_score	MMP14	0.616
ADAM17	combined_score	F2	0.588
ADAM17	combined_score	ADAM9	0.401
ADAM17	combined_score	CXCR6	0.402
ADAM17	combined_score	CASP3	0.408
ADAM17	combined_score	IL10	0.431
ADAM17	combined_score	TLR4	0.445
ADAM17	combined_score	MMP12	0.459
ADAM17	combined_score	CX3CR1	0.461
ADAM17	combined_score	FN1	0.466
ADAM17	combined_score	KL	0.473
ADAM17	combined_score	INS	0.473
ADAM17	combined_score	CD44	0.483
ADAM17	combined_score	ADAMTS4	0.5
ADAM17	combined_score	AGT	0.537
ADAM17	combined_score	ITGB1	0.541
ADAM17	combined_score	HIF1A	0.545
ADAM17	combined_score	IL6R	0.561
ADAM17	combined_score	IL6	0.566
ADAM17	combined_score	TNFSF11	0.575
ADAM17	combined_score	MMP1	0.587
ADAM17	combined_score	PTGS2	0.591
ADAM17	combined_score	CD163	0.593
ADAM17	combined_score	GPT	0.595
ADAM17	combined_score	MMP9	0.617
ADAM17	combined_score	SRC	0.674
ADAM17	combined_score	AKT1	0.735
ADAM17	combined_score	VEGFA	0.817
ADAM17	combined_score	RHBDF2	0.892
ADAM17	combined_score	NRG4	0.91
ADAM17	combined_score	BDNF	0.923
ADAM17	combined_score	NRG1	0.949
ADAM17	combined_score	TNF	0.979
ADAM33	combined_score	HSPA12B	0.455
ADAM33	combined_score	KCNMB1	0.408
ADAM33	combined_score	PLA2G7	0.469
ADAM33	combined_score	LTC4S	0.44
ADAM33	combined_score	ADRB2	0.41
ADAM33	combined_score	INS	0.462
ADAM33	combined_score	VEGFA	0.611
ADAM33	combined_score	ORMDL3	0.668
ADAM8	combined_score	SELPLG	0.583
ADAM8	combined_score	ITGAV	0.913
ADAM8	combined_score	CYBA	0.912
ADAM8	combined_score	CP	0.645
ADAM8	combined_score	NCF1	0.614
ADAM8	combined_score	VCAM1	0.769
ADAM8	combined_score	OLR1	0.902
ADAM8	combined_score	PLAUR	0.909
ADAM8	combined_score	MMP9	0.659
ADAM8	combined_score	PLAU	0.918
ADAM8	combined_score	SRC	0.552
ADAM8	combined_score	CYBB	0.914
ADAM8	combined_score	ORMDL3	0.912
ADAM8	combined_score	CD59	0.9
ADAM8	combined_score	ITGB1	0.903
ADAM8	combined_score	ITGB2	0.954
ADAM8	combined_score	CD36	0.904
ADAM8	combined_score	PALLD	0.54
ADAM8	combined_score	MMP12	0.408
ADAM8	combined_score	FPR2	0.906
ADAM9	combined_score	CX3CL1	0.414
ADAM9	combined_score	HBEGF	0.576
ADAM9	combined_score	ITGAV	0.638
ADAM9	combined_score	CDH1	0.739
ADAM9	combined_score	EGF	0.481
ADAM9	combined_score	TIMP3	0.406
ADAM9	combined_score	NOTCH1	0.449
ADAM9	combined_score	CXCL16	0.4
ADAM9	combined_score	ITGB5	0.623
ADAM9	combined_score	MMP14	0.491
ADAM9	combined_score	ESR2	0.409
ADAM9	combined_score	KL	0.414
ADAM9	combined_score	TNF	0.711
ADAMTS1	combined_score	TIMP1	0.562
ADAMTS1	combined_score	MMP2	0.497
ADAMTS1	combined_score	COMP	0.477
ADAMTS1	combined_score	TFPI2	0.461
ADAMTS1	combined_score	MMP8	0.401
ADAMTS1	combined_score	EGF	0.593
ADAMTS1	combined_score	TIMP3	0.633
ADAMTS1	combined_score	MMP1	0.483
ADAMTS1	combined_score	FN1	0.487
ADAMTS1	combined_score	MMP14	0.504
ADAMTS1	combined_score	MMP9	0.505
ADAMTS1	combined_score	HAS2	0.528
ADAMTS1	combined_score	COL18A1	0.557
ADAMTS1	combined_score	MMP3	0.573
ADAMTS1	combined_score	VEGFC	0.58
ADAMTS1	combined_score	VEGFA	0.77
ADAMTS1	combined_score	ADAMTS4	0.907
ADAMTS1	combined_score	ADAMTS13	0.917
ADAMTS1	combined_score	ADAMTS5	0.918
ADAMTS1	combined_score	ADAMTS7	0.919
ADAMTS1	combined_score	ADAMTS3	0.921
ADAMTS1	combined_score	THBS2	0.928
ADAMTS13	combined_score	COMP	0.439
ADAMTS13	combined_score	SERPINE1	0.428
ADAMTS13	combined_score	C5	0.416
ADAMTS13	combined_score	TFPI	0.414
ADAMTS13	combined_score	C3	0.547
ADAMTS13	combined_score	CRP	0.435
ADAMTS13	combined_score	VWF	0.973
ADAMTS13	combined_score	IL1B	0.449
ADAMTS13	combined_score	SELP	0.558
ADAMTS13	combined_score	NOTCH1	0.54
ADAMTS13	combined_score	ADAMTS5	0.921
ADAMTS13	combined_score	ADAMTS3	0.917
ADAMTS13	combined_score	ALB	0.434
ADAMTS13	combined_score	PF4	0.4
ADAMTS13	combined_score	F2	0.583
ADAMTS13	combined_score	PLG	0.551
ADAMTS13	combined_score	RHBDF2	0.452
ADAMTS13	combined_score	F3	0.633
ADAMTS13	combined_score	HP	0.709
ADAMTS13	combined_score	F8	0.79
ADAMTS13	combined_score	THBS2	0.915
ADAMTS13	combined_score	CFH	0.709
ADAMTS13	combined_score	ADAMTS4	0.92
ADAMTS13	combined_score	VEGFA	0.57
ADAMTS13	combined_score	IL6	0.608
ADAMTS13	combined_score	THBD	0.669
ADAMTS13	combined_score	ADAMTS7	0.925
ADAMTS3	combined_score	DCN	0.515
ADAMTS3	combined_score	OSM	0.444
ADAMTS3	combined_score	TIMP1	0.597
ADAMTS3	combined_score	MMP2	0.567
ADAMTS3	combined_score	COMP	0.526
ADAMTS3	combined_score	MMP8	0.502
ADAMTS3	combined_score	GDF15	0.645
ADAMTS3	combined_score	MMP7	0.473
ADAMTS3	combined_score	IL1B	0.762
ADAMTS3	combined_score	TNC	0.448
ADAMTS3	combined_score	TIMP3	0.799
ADAMTS3	combined_score	MMP10	0.452
ADAMTS3	combined_score	ADAMTS5	0.923
ADAMTS3	combined_score	MMP12	0.41
ADAMTS3	combined_score	FN1	0.454
ADAMTS3	combined_score	VEGFC	0.468
ADAMTS3	combined_score	IL17A	0.509
ADAMTS3	combined_score	PTGS2	0.513
ADAMTS3	combined_score	TNF	0.514
ADAMTS3	combined_score	BGN	0.526
ADAMTS3	combined_score	MMP14	0.536
ADAMTS3	combined_score	MMP9	0.588
ADAMTS3	combined_score	IL6	0.671
ADAMTS3	combined_score	MMP1	0.675
ADAMTS3	combined_score	TSPAN2	0.681
ADAMTS3	combined_score	MMP3	0.774
ADAMTS3	combined_score	THBS2	0.91
ADAMTS3	combined_score	ADAMTS4	0.915
ADAMTS3	combined_score	COL5A1	0.918
ADAMTS3	combined_score	ADAMTS7	0.922
ADAMTS4	combined_score	DCN	0.548
ADAMTS4	combined_score	OSM	0.692
ADAMTS4	combined_score	TIMP1	0.675
ADAMTS4	combined_score	MMP2	0.577
ADAMTS4	combined_score	COMP	0.572
ADAMTS4	combined_score	MMP8	0.571
ADAMTS4	combined_score	MMP7	0.546
ADAMTS4	combined_score	IL37	0.441
ADAMTS4	combined_score	IL1B	0.786
ADAMTS4	combined_score	TNC	0.417
ADAMTS4	combined_score	TIMP3	0.802
ADAMTS4	combined_score	CTSK	0.402
ADAMTS4	combined_score	MMP10	0.452
ADAMTS4	combined_score	ADAMTS5	0.91
ADAMTS4	combined_score	MMP3	0.794
ADAMTS4	combined_score	CXCL8	0.418
ADAMTS4	combined_score	MMP14	0.57
ADAMTS4	combined_score	MMP1	0.676
ADAMTS4	combined_score	BGN	0.56
ADAMTS4	combined_score	IL17A	0.542
ADAMTS4	combined_score	FN1	0.657
ADAMTS4	combined_score	ELN	0.44
ADAMTS4	combined_score	THBS2	0.911
ADAMTS4	combined_score	PTGS2	0.476
ADAMTS4	combined_score	TSPAN2	0.42
ADAMTS4	combined_score	COL5A1	0.427
ADAMTS4	combined_score	MMP12	0.478
ADAMTS4	combined_score	ZMPSTE24	0.496
ADAMTS4	combined_score	TNF	0.519
ADAMTS4	combined_score	MMP9	0.608
ADAMTS4	combined_score	SERPINA1	0.647
ADAMTS4	combined_score	IL6	0.681
ADAMTS4	combined_score	ADAMTS7	0.916
ADAMTS5	combined_score	DCN	0.528
ADAMTS5	combined_score	OSM	0.447
ADAMTS5	combined_score	TIMP1	0.602
ADAMTS5	combined_score	MMP2	0.574
ADAMTS5	combined_score	RETN	0.467
ADAMTS5	combined_score	COMP	0.479
ADAMTS5	combined_score	IGFBP5	0.433
ADAMTS5	combined_score	MMP8	0.567
ADAMTS5	combined_score	MMP7	0.54
ADAMTS5	combined_score	IL1B	0.743
ADAMTS5	combined_score	TIMP3	0.807
ADAMTS5	combined_score	LUM	0.405
ADAMTS5	combined_score	CTSK	0.428
ADAMTS5	combined_score	MMP10	0.475
ADAMTS5	combined_score	IL18	0.476
ADAMTS5	combined_score	SOX6	0.42
ADAMTS5	combined_score	HAS2	0.434
ADAMTS5	combined_score	BMP2	0.435
ADAMTS5	combined_score	PTGS2	0.455
ADAMTS5	combined_score	FN1	0.471
ADAMTS5	combined_score	IL6	0.484
ADAMTS5	combined_score	TNF	0.54
ADAMTS5	combined_score	MMP14	0.553
ADAMTS5	combined_score	BGN	0.569
ADAMTS5	combined_score	MMP9	0.609
ADAMTS5	combined_score	MMP1	0.677
ADAMTS5	combined_score	MMP3	0.787
ADAMTS5	combined_score	ADAMTS7	0.92
ADAMTS5	combined_score	THBS2	0.923
ADAMTS7	combined_score	GRN	0.704
ADAMTS7	combined_score	COMP	0.763
ADAMTS7	combined_score	ADTRP	0.443
ADAMTS7	combined_score	SORT1	0.436
ADAMTS7	combined_score	PHACTR1	0.471
ADAMTS7	combined_score	MIA3	0.422
ADAMTS7	combined_score	IL17A	0.457
ADAMTS7	combined_score	ZC3HC1	0.418
ADAMTS7	combined_score	THBS2	0.909
ADAMTS7	combined_score	IL6R	0.453
ADAMTS7	combined_score	PPAP2B	0.599
ADAMTS7	combined_score	KIAA1462	0.541
ADAMTS7	combined_score	TNF	0.568
ADIPOQ	combined_score	CETP	0.45
ADIPOQ	combined_score	SIRT1	0.863
ADIPOQ	combined_score	MIF	0.422
ADIPOQ	combined_score	OSM	0.587
ADIPOQ	combined_score	HMOX1	0.754
ADIPOQ	combined_score	PNPLA3	0.553
ADIPOQ	combined_score	TIMP1	0.685
ADIPOQ	combined_score	MMP2	0.434
ADIPOQ	combined_score	RETN	0.939
ADIPOQ	combined_score	PON1	0.45
ADIPOQ	combined_score	HGF	0.42
ADIPOQ	combined_score	NAMPT	0.86
ADIPOQ	combined_score	SERPINE1	0.792
ADIPOQ	combined_score	MPO	0.473
ADIPOQ	combined_score	CCL2	0.788
ADIPOQ	combined_score	APOC3	0.707
ADIPOQ	combined_score	IFNG	0.42
ADIPOQ	combined_score	HBEGF	0.85
ADIPOQ	combined_score	AGXT2	0.48
ADIPOQ	combined_score	NR3C1	0.94
ADIPOQ	combined_score	APOB	0.716
ADIPOQ	combined_score	APOA1	0.642
ADIPOQ	combined_score	CAT	0.51
ADIPOQ	combined_score	SNAI1	0.468
ADIPOQ	combined_score	CD68	0.558
ADIPOQ	combined_score	APOE	0.633
ADIPOQ	combined_score	CRP	0.952
ADIPOQ	combined_score	FABP4	0.989
ADIPOQ	combined_score	IL1RN	0.445
ADIPOQ	combined_score	TLR2	0.431
ADIPOQ	combined_score	MSTN	0.651
ADIPOQ	combined_score	VWF	0.487
ADIPOQ	combined_score	UCP1	0.872
ADIPOQ	combined_score	MAPK3	0.525
ADIPOQ	combined_score	NOX4	0.598
ADIPOQ	combined_score	IL1B	0.754
ADIPOQ	combined_score	SELP	0.443
ADIPOQ	combined_score	STAT3	0.532
ADIPOQ	combined_score	ICAM1	0.794
ADIPOQ	combined_score	PPARGC1A	0.975
ADIPOQ	combined_score	EGF	0.414
ADIPOQ	combined_score	CPT1A	0.49
ADIPOQ	combined_score	CDH13	0.91
ADIPOQ	combined_score	TP53	0.407
ADIPOQ	combined_score	IGFBP1	0.548
ADIPOQ	combined_score	PLIN2	0.43
ADIPOQ	combined_score	IL18	0.754
ADIPOQ	combined_score	PTH	0.526
ADIPOQ	combined_score	PPARG	0.994
ADIPOQ	combined_score	HMGCR	0.422
ADIPOQ	combined_score	CCR2	0.443
ADIPOQ	combined_score	CXCL16	0.488
ADIPOQ	combined_score	VCAM1	0.823
ADIPOQ	combined_score	ALB	0.673
ADIPOQ	combined_score	FABP5	0.415
ADIPOQ	combined_score	TNFRSF11B	0.558
ADIPOQ	combined_score	NOS3	0.675
ADIPOQ	combined_score	MMP3	0.634
ADIPOQ	combined_score	ANGPTL4	0.68
ADIPOQ	combined_score	IGF1	0.849
ADIPOQ	combined_score	PCSK9	0.516
ADIPOQ	combined_score	IRS1	0.72
ADIPOQ	combined_score	CXCL8	0.793
ADIPOQ	combined_score	PLG	0.621
ADIPOQ	combined_score	OLR1	0.569
ADIPOQ	combined_score	LPL	0.84
ADIPOQ	combined_score	CD34	0.426
ADIPOQ	combined_score	CASP3	0.438
ADIPOQ	combined_score	CMKLR1	0.657
ADIPOQ	combined_score	UCP2	0.84
ADIPOQ	combined_score	LEP	0.975
ADIPOQ	combined_score	LPA	0.578
ADIPOQ	combined_score	ITLN1	0.71
ADIPOQ	combined_score	STK11	0.557
ADIPOQ	combined_score	NOS2	0.58
ADIPOQ	combined_score	BGN	0.534
ADIPOQ	combined_score	FAM132A	0.406
ADIPOQ	combined_score	SOCS3	0.71
ADIPOQ	combined_score	LEPR	0.839
ADIPOQ	combined_score	SELE	0.587
ADIPOQ	combined_score	F3	0.597
ADIPOQ	combined_score	GHRL	0.833
ADIPOQ	combined_score	SIRT6	0.4
ADIPOQ	combined_score	NLRP3	0.493
ADIPOQ	combined_score	ADIPOR1	0.995
ADIPOQ	combined_score	SERPINA12	0.703
ADIPOQ	combined_score	ADRB3	0.687
ADIPOQ	combined_score	IL17A	0.44
ADIPOQ	combined_score	CTNNB1	0.557
ADIPOQ	combined_score	SREBF1	0.844
ADIPOQ	combined_score	HP	0.485
ADIPOQ	combined_score	ADIPOR2	0.994
ADIPOQ	combined_score	DNMT1	0.47
ADIPOQ	combined_score	DPP4	0.572
ADIPOQ	combined_score	SREBF2	0.433
ADIPOQ	combined_score	MTOR	0.518
ADIPOQ	combined_score	AGT	0.7
ADIPOQ	combined_score	KISS1	0.576
ADIPOQ	combined_score	PTGS2	0.768
ADIPOQ	combined_score	BGLAP	0.827
ADIPOQ	combined_score	CNR1	0.72
ADIPOQ	combined_score	SCD	0.592
ADIPOQ	combined_score	JUN	0.474
ADIPOQ	combined_score	RBP4	0.793
ADIPOQ	combined_score	MMP9	0.595
ADIPOQ	combined_score	LCN2	0.518
ADIPOQ	combined_score	ANGPTL2	0.637
ADIPOQ	combined_score	FNDC5	0.642
ADIPOQ	combined_score	TLR4	0.733
ADIPOQ	combined_score	IRS2	0.588
ADIPOQ	combined_score	NPPB	0.442
ADIPOQ	combined_score	BMP2	0.598
ADIPOQ	combined_score	EDN1	0.735
ADIPOQ	combined_score	FOXO1	0.792
ADIPOQ	combined_score	KL	0.415
ADIPOQ	combined_score	SHBG	0.708
ADIPOQ	combined_score	IGFBP3	0.531
ADIPOQ	combined_score	JAK2	0.405
ADIPOQ	combined_score	RYR3	0.421
ADIPOQ	combined_score	HCAR2	0.434
ADIPOQ	combined_score	GPT	0.701
ADIPOQ	combined_score	SPP1	0.526
ADIPOQ	combined_score	CYP19A1	0.529
ADIPOQ	combined_score	INS	0.967
ADIPOQ	combined_score	CST3	0.672
ADIPOQ	combined_score	TNFSF11	0.685
ADIPOQ	combined_score	GGT1	0.494
ADIPOQ	combined_score	NPY	0.579
ADIPOQ	combined_score	SAA1	0.401
ADIPOQ	combined_score	PPARA	0.673
ADIPOQ	combined_score	IL6	0.946
ADIPOQ	combined_score	GGT2	0.494
ADIPOQ	combined_score	FOXO3	0.582
ADIPOQ	combined_score	GCG	0.824
ADIPOQ	combined_score	IGF2	0.4
ADIPOQ	combined_score	SOD2	0.403
ADIPOQ	combined_score	PECAM1	0.416
ADIPOQ	combined_score	ESR1	0.472
ADIPOQ	combined_score	CCL5	0.478
ADIPOQ	combined_score	CD36	0.48
ADIPOQ	combined_score	AGTR1	0.491
ADIPOQ	combined_score	NR1H3	0.553
ADIPOQ	combined_score	CDK5	0.562
ADIPOQ	combined_score	VEGFC	0.587
ADIPOQ	combined_score	VEGFA	0.63
ADIPOQ	combined_score	APLN	0.67
ADIPOQ	combined_score	LDLR	0.689
ADIPOQ	combined_score	RARRES2	0.726
ADIPOQ	combined_score	AHSG	0.795
ADIPOQ	combined_score	AKT1	0.815
ADIPOQ	combined_score	IL10	0.827
ADIPOQ	combined_score	FGF21	0.839
ADIPOQ	combined_score	NCOA2	0.907
ADIPOQ	combined_score	TNF	0.918
ADIPOR1	combined_score	SIRT1	0.484
ADIPOR1	combined_score	RETN	0.634
ADIPOR1	combined_score	NAMPT	0.549
ADIPOR1	combined_score	CCL2	0.422
ADIPOR1	combined_score	LTBR	0.438
ADIPOR1	combined_score	CRP	0.444
ADIPOR1	combined_score	MAPK3	0.409
ADIPOR1	combined_score	STAT3	0.623
ADIPOR1	combined_score	PPARGC1A	0.412
ADIPOR1	combined_score	CDH13	0.708
ADIPOR1	combined_score	PPARG	0.561
ADIPOR1	combined_score	NOS3	0.682
ADIPOR1	combined_score	MMP3	0.492
ADIPOR1	combined_score	IGF1	0.462
ADIPOR1	combined_score	IRS1	0.51
ADIPOR1	combined_score	LPL	0.44
ADIPOR1	combined_score	UCP2	0.426
ADIPOR1	combined_score	LEP	0.71
ADIPOR1	combined_score	ITLN1	0.422
ADIPOR1	combined_score	STK11	0.465
ADIPOR1	combined_score	LEPR	0.652
ADIPOR1	combined_score	FOXO1	0.41
ADIPOR1	combined_score	AGT	0.411
ADIPOR1	combined_score	IRS2	0.412
ADIPOR1	combined_score	NR4A1	0.424
ADIPOR1	combined_score	RARRES2	0.431
ADIPOR1	combined_score	GPT	0.446
ADIPOR1	combined_score	SCD	0.467
ADIPOR1	combined_score	TNF	0.475
ADIPOR1	combined_score	TMEM258	0.493
ADIPOR1	combined_score	AKT1	0.507
ADIPOR1	combined_score	IL6	0.533
ADIPOR1	combined_score	SREBF1	0.536
ADIPOR1	combined_score	PPARA	0.593
ADIPOR1	combined_score	C1QTNF9	0.732
ADIPOR1	combined_score	INS	0.847
ADIPOR1	combined_score	ADIPOR2	0.902
ADIPOR2	combined_score	SIRT1	0.434
ADIPOR2	combined_score	RETN	0.63
ADIPOR2	combined_score	NAMPT	0.529
ADIPOR2	combined_score	CCL2	0.42
ADIPOR2	combined_score	CRP	0.44
ADIPOR2	combined_score	UCP1	0.593
ADIPOR2	combined_score	STAT3	0.593
ADIPOR2	combined_score	CDH13	0.709
ADIPOR2	combined_score	PPARG	0.736
ADIPOR2	combined_score	NOS3	0.466
ADIPOR2	combined_score	IGF1	0.469
ADIPOR2	combined_score	IRS1	0.477
ADIPOR2	combined_score	LPL	0.426
ADIPOR2	combined_score	UCP2	0.433
ADIPOR2	combined_score	LEP	0.817
ADIPOR2	combined_score	STK11	0.422
ADIPOR2	combined_score	LEPR	0.646
ADIPOR2	combined_score	SREBF1	0.534
ADIPOR2	combined_score	RARRES2	0.434
ADIPOR2	combined_score	C1QTNF9	0.446
ADIPOR2	combined_score	TNF	0.448
ADIPOR2	combined_score	AKT1	0.466
ADIPOR2	combined_score	SCD	0.496
ADIPOR2	combined_score	IL6	0.53
ADIPOR2	combined_score	PPARA	0.639
ADIPOR2	combined_score	INS	0.832
ADM	combined_score	HMOX1	0.585
ADM	combined_score	HGF	0.411
ADM	combined_score	SERPINE1	0.405
ADM	combined_score	CCL2	0.427
ADM	combined_score	GNB3	0.9
ADM	combined_score	KLF2	0.433
ADM	combined_score	GDF15	0.462
ADM	combined_score	LGALS3	0.413
ADM	combined_score	CRP	0.557
ADM	combined_score	TSHB	0.9
ADM	combined_score	MAPK3	0.599
ADM	combined_score	IL1B	0.414
ADM	combined_score	PTH	0.927
ADM	combined_score	ALB	0.418
ADM	combined_score	NOS3	0.472
ADM	combined_score	ADRB2	0.917
ADM	combined_score	CXCL8	0.426
ADM	combined_score	SOCS1	0.462
ADM	combined_score	CALCA	0.987
ADM	combined_score	ADRB3	0.912
ADM	combined_score	AGT	0.459
ADM	combined_score	CFH	0.819
ADM	combined_score	PTEN	0.448
ADM	combined_score	NPPB	0.553
ADM	combined_score	NPPA	0.556
ADM	combined_score	EDN1	0.888
ADM	combined_score	AVP	0.963
ADM	combined_score	INS	0.511
ADM	combined_score	NPY	0.459
ADM	combined_score	IL6	0.713
ADM	combined_score	GCG	0.937
ADM	combined_score	TNF	0.439
ADM	combined_score	AKT1	0.418
ADM	combined_score	HIF1A	0.444
ADM	combined_score	VEGFA	0.769
ADRB2	combined_score	CD4	0.903
ADRB2	combined_score	GNB3	0.961
ADRB2	combined_score	NR3C1	0.478
ADRB2	combined_score	APOB	0.943
ADRB2	combined_score	TSHB	0.919
ADRB2	combined_score	DAB2IP	0.4
ADRB2	combined_score	VWF	0.55
ADRB2	combined_score	SLC6A4	0.527
ADRB2	combined_score	UCP1	0.511
ADRB2	combined_score	MAPK3	0.479
ADRB2	combined_score	IL1B	0.768
ADRB2	combined_score	WNT5A	0.918
ADRB2	combined_score	ICAM1	0.529
ADRB2	combined_score	SCARB2	0.902
ADRB2	combined_score	EGF	0.928
ADRB2	combined_score	CACNA1C	0.531
ADRB2	combined_score	PTH	0.958
ADRB2	combined_score	PPARG	0.416
ADRB2	combined_score	CCR5	0.912
ADRB2	combined_score	ALB	0.416
ADRB2	combined_score	NOS3	0.539
ADRB2	combined_score	CCL11	0.925
ADRB2	combined_score	CD14	0.418
ADRB2	combined_score	IRS1	0.494
ADRB2	combined_score	AKT1	0.458
ADRB2	combined_score	IL6	0.459
ADRB2	combined_score	TNF	0.461
ADRB2	combined_score	LEP	0.476
ADRB2	combined_score	PDE4D	0.513
ADRB2	combined_score	EZH2	0.52
ADRB2	combined_score	COMT	0.558
ADRB2	combined_score	SRC	0.597
ADRB2	combined_score	BDNF	0.639
ADRB2	combined_score	KCNJ5	0.647
ADRB2	combined_score	INS	0.668
ADRB2	combined_score	GHRL	0.713
ADRB2	combined_score	NPY	0.854
ADRB2	combined_score	CLTCL1	0.9
ADRB2	combined_score	IL7R	0.902
ADRB2	combined_score	F2	0.91
ADRB2	combined_score	FPR1	0.911
ADRB2	combined_score	CXCR4	0.916
ADRB2	combined_score	AGTR2	0.918
ADRB2	combined_score	LDLR	0.919
ADRB2	combined_score	AGTR1	0.92
ADRB2	combined_score	CXCL12	0.926
ADRB2	combined_score	P2RY2	0.929
ADRB2	combined_score	AGT	0.938
ADRB2	combined_score	ADRB3	0.939
ADRB2	combined_score	AVP	0.943
ADRB2	combined_score	GCG	0.945
ADRB2	combined_score	CALCA	0.947
ADRB2	combined_score	EDN1	0.958
ADRB2	combined_score	GRK6	0.962
ADRB3	combined_score	MAPK1	0.542
ADRB3	combined_score	GNB3	0.962
ADRB3	combined_score	TSHB	0.9
ADRB3	combined_score	SLC6A4	0.448
ADRB3	combined_score	UCP1	0.782
ADRB3	combined_score	MAPK3	0.433
ADRB3	combined_score	PPARGC1A	0.561
ADRB3	combined_score	PTH	0.928
ADRB3	combined_score	PPARG	0.717
ADRB3	combined_score	NOS3	0.549
ADRB3	combined_score	LPL	0.429
ADRB3	combined_score	UCP2	0.549
ADRB3	combined_score	LEP	0.596
ADRB3	combined_score	CALCA	0.949
ADRB3	combined_score	AKT1	0.407
ADRB3	combined_score	IL6	0.412
ADRB3	combined_score	AGTR2	0.441
ADRB3	combined_score	COMT	0.473
ADRB3	combined_score	SRC	0.525
ADRB3	combined_score	EDN1	0.597
ADRB3	combined_score	INS	0.7
ADRB3	combined_score	NPY	0.793
ADRB3	combined_score	AVP	0.945
ADRB3	combined_score	GCG	0.949
ADTRP	combined_score	KIAA1462	0.429
ADTRP	combined_score	PHACTR1	0.447
ADTRP	combined_score	ZNF202	0.502
ADTRP	combined_score	MIA3	0.53
ADTRP	combined_score	TFPI	0.53
AFF3	combined_score	UTS2	0.536
AFF3	combined_score	PTPN22	0.548
AFF3	combined_score	HLA-DRB1	0.416
AFF3	combined_score	CDK9	0.808
AFF3	combined_score	IL2RA	0.422
AFF3	combined_score	TNFAIP3	0.43
AGER	combined_score	MAPK1	0.932
AGER	combined_score	MMP2	0.624
AGER	combined_score	SERPINE1	0.44
AGER	combined_score	MPO	0.448
AGER	combined_score	CCL2	0.719
AGER	combined_score	NFKB1	0.926
AGER	combined_score	LRP1	0.641
AGER	combined_score	APOE	0.558
AGER	combined_score	CRP	0.745
AGER	combined_score	TLR2	0.707
AGER	combined_score	VWF	0.403
AGER	combined_score	MAPK3	0.945
AGER	combined_score	NOX4	0.845
AGER	combined_score	IL1B	0.5
AGER	combined_score	TYRO3	0.416
AGER	combined_score	ICAM1	0.53
AGER	combined_score	IL18	0.4
AGER	combined_score	AKR1B1	0.448
AGER	combined_score	VCAM1	0.53
AGER	combined_score	ALB	0.543
AGER	combined_score	NOS3	0.4
AGER	combined_score	CXCL8	0.541
AGER	combined_score	CASP3	0.429
AGER	combined_score	SELE	0.4
AGER	combined_score	NLRP3	0.441
AGER	combined_score	HMGB1	0.996
AGER	combined_score	PIGR	0.474
AGER	combined_score	TLR1	0.602
AGER	combined_score	PTGS2	0.418
AGER	combined_score	S100A12	0.991
AGER	combined_score	S100A9	0.488
AGER	combined_score	SFTPD	0.69
AGER	combined_score	MMP9	0.539
AGER	combined_score	NOX1	0.842
AGER	combined_score	TLR4	0.734
AGER	combined_score	FPR2	0.412
AGER	combined_score	THBD	0.416
AGER	combined_score	PRKCZ	0.445
AGER	combined_score	AKT1	0.471
AGER	combined_score	IL10	0.473
AGER	combined_score	RHOA	0.487
AGER	combined_score	VEGFA	0.53
AGER	combined_score	INS	0.551
AGER	combined_score	TNF	0.578
AGER	combined_score	TLR7	0.585
AGER	combined_score	TLR6	0.588
AGER	combined_score	IL6	0.78
AGER	combined_score	JAK2	0.823
AGER	combined_score	CYBB	0.87
AGER	combined_score	RELA	0.913
AGER	combined_score	SAA1	0.917
AGER	combined_score	ITGB2	0.926
AGT	combined_score	CX3CL1	0.938
AGT	combined_score	UTS2	0.917
AGT	combined_score	CPB2	0.931
AGT	combined_score	APOH	0.472
AGT	combined_score	SIRT1	0.515
AGT	combined_score	MAPK1	0.942
AGT	combined_score	BDKRB1	0.944
AGT	combined_score	TIMP1	0.564
AGT	combined_score	MMP2	0.63
AGT	combined_score	RETN	0.705
AGT	combined_score	TGFB1	0.702
AGT	combined_score	NAMPT	0.477
AGT	combined_score	C5	0.912
AGT	combined_score	CCL2	0.562
AGT	combined_score	APOC3	0.423
AGT	combined_score	GNB3	0.952
AGT	combined_score	APOB	0.526
AGT	combined_score	KISS1R	0.902
AGT	combined_score	CTSD	0.938
AGT	combined_score	APOA1	0.53
AGT	combined_score	FGF23	0.473
AGT	combined_score	CAT	0.541
AGT	combined_score	GHSR	0.906
AGT	combined_score	PLCG1	0.902
AGT	combined_score	C3	0.936
AGT	combined_score	APOE	0.647
AGT	combined_score	CRP	0.679
AGT	combined_score	MTNR1B	0.902
AGT	combined_score	HNF1A	0.417
AGT	combined_score	VWF	0.52
AGT	combined_score	CYBA	0.667
AGT	combined_score	MAPK3	0.962
AGT	combined_score	NOX4	0.699
AGT	combined_score	CP	0.447
AGT	combined_score	STAT3	0.759
AGT	combined_score	ICAM1	0.469
AGT	combined_score	EGF	0.519
AGT	combined_score	IGF1R	0.402
AGT	combined_score	TP53	0.652
AGT	combined_score	HABP2	0.435
AGT	combined_score	IL18	0.421
AGT	combined_score	PTH	0.502
AGT	combined_score	GJA1	0.503
AGT	combined_score	DDAH1	0.517
AGT	combined_score	NAT2	0.464
AGT	combined_score	CXCL13	0.902
AGT	combined_score	PPARG	0.572
AGT	combined_score	NCF1	0.67
AGT	combined_score	CXCR5	0.901
AGT	combined_score	CCR2	0.919
AGT	combined_score	CCR5	0.913
AGT	combined_score	CXCL16	0.909
AGT	combined_score	VCAM1	0.65
AGT	combined_score	ALB	0.706
AGT	combined_score	CXCL5	0.903
AGT	combined_score	PPBP	0.901
AGT	combined_score	PF4	0.9
AGT	combined_score	NOS3	0.787
AGT	combined_score	CCL11	0.903
AGT	combined_score	IGF1	0.57
AGT	combined_score	IRS1	0.572
AGT	combined_score	CXCL8	0.921
AGT	combined_score	P2RY12	0.909
AGT	combined_score	F2	0.961
AGT	combined_score	PLG	0.652
AGT	combined_score	LPL	0.441
AGT	combined_score	P2RY2	0.906
AGT	combined_score	CASP3	0.414
AGT	combined_score	AQP1	0.601
AGT	combined_score	LEP	0.717
AGT	combined_score	EDNRA	0.956
AGT	combined_score	ROCK2	0.579
AGT	combined_score	CXCR2	0.903
AGT	combined_score	F2R	0.901
AGT	combined_score	LPA	0.51
AGT	combined_score	UTS2R	0.905
AGT	combined_score	ITLN1	0.413
AGT	combined_score	CYP11B2	0.719
AGT	combined_score	F3	0.455
AGT	combined_score	EDN3	0.913
AGT	combined_score	UTS2B	0.9
AGT	combined_score	GRM8	0.903
AGT	combined_score	FN1	0.704
AGT	combined_score	HP	0.528
AGT	combined_score	NR3C2	0.614
AGT	combined_score	CX3CR1	0.904
AGT	combined_score	ELN	0.667
AGT	combined_score	CCL28	0.9
AGT	combined_score	SUCNR1	0.911
AGT	combined_score	XDH	0.4
AGT	combined_score	F5	0.402
AGT	combined_score	PDE1A	0.402
AGT	combined_score	SLC12A1	0.414
AGT	combined_score	SHBG	0.435
AGT	combined_score	LCN2	0.44
AGT	combined_score	F7	0.455
AGT	combined_score	CST3	0.458
AGT	combined_score	APOA2	0.459
AGT	combined_score	NFE2L2	0.469
AGT	combined_score	MTHFR	0.472
AGT	combined_score	FOXO1	0.473
AGT	combined_score	NPPB	0.474
AGT	combined_score	GC	0.494
AGT	combined_score	ENG	0.508
AGT	combined_score	ECE1	0.516
AGT	combined_score	LDLR	0.524
AGT	combined_score	IL10	0.525
AGT	combined_score	NPPA	0.585
AGT	combined_score	VEGFA	0.591
AGT	combined_score	JAK2	0.597
AGT	combined_score	TLR4	0.601
AGT	combined_score	RBP4	0.623
AGT	combined_score	SPP1	0.63
AGT	combined_score	DDAH2	0.658
AGT	combined_score	TNF	0.666
AGT	combined_score	MMP9	0.667
AGT	combined_score	PTGS2	0.676
AGT	combined_score	NOX1	0.681
AGT	combined_score	AKT1	0.702
AGT	combined_score	CYBB	0.704
AGT	combined_score	AHSG	0.769
AGT	combined_score	INS	0.803
AGT	combined_score	IL6	0.834
AGT	combined_score	CYSLTR1	0.9
AGT	combined_score	KISS1	0.9
AGT	combined_score	GPR55	0.9
AGT	combined_score	CXCR6	0.9
AGT	combined_score	HCAR2	0.901
AGT	combined_score	LTB4R	0.901
AGT	combined_score	FPR2	0.901
AGT	combined_score	FPR1	0.901
AGT	combined_score	NCOA2	0.902
AGT	combined_score	CXCR3	0.903
AGT	combined_score	CXCL1	0.903
AGT	combined_score	CNR1	0.906
AGT	combined_score	ANXA1	0.906
AGT	combined_score	CXCL12	0.907
AGT	combined_score	CASR	0.908
AGT	combined_score	CXCR4	0.91
AGT	combined_score	SAA1	0.918
AGT	combined_score	GPER1	0.919
AGT	combined_score	NPY	0.924
AGT	combined_score	GCG	0.929
AGT	combined_score	PPARA	0.933
AGT	combined_score	APLNR	0.939
AGT	combined_score	EDNRB	0.943
AGT	combined_score	SRC	0.946
AGT	combined_score	CCL5	0.948
AGT	combined_score	APLN	0.952
AGT	combined_score	AVP	0.957
AGT	combined_score	EDN1	0.981
AGT	combined_score	AGTR2	0.993
AGT	combined_score	AGTR1	0.996
AGTR1	combined_score	CD4	0.919
AGTR1	combined_score	UTS2	0.902
AGTR1	combined_score	SIRT1	0.587
AGTR1	combined_score	MAPK1	0.588
AGTR1	combined_score	BDKRB1	0.905
AGTR1	combined_score	MMP2	0.467
AGTR1	combined_score	TGFB1	0.53
AGTR1	combined_score	SERPINE1	0.571
AGTR1	combined_score	C5	0.908
AGTR1	combined_score	CCL2	0.573
AGTR1	combined_score	GNB3	0.956
AGTR1	combined_score	APOB	0.925
AGTR1	combined_score	IGFBP5	0.451
AGTR1	combined_score	KISS1R	0.901
AGTR1	combined_score	CAT	0.425
AGTR1	combined_score	GHSR	0.904
AGTR1	combined_score	PLCG1	0.938
AGTR1	combined_score	C3	0.911
AGTR1	combined_score	ALOX12	0.466
AGTR1	combined_score	APOE	0.521
AGTR1	combined_score	CRP	0.452
AGTR1	combined_score	CYBA	0.525
AGTR1	combined_score	MTUS1	0.499
AGTR1	combined_score	MAPK3	0.584
AGTR1	combined_score	NOX4	0.552
AGTR1	combined_score	IL1B	0.601
AGTR1	combined_score	WNT5A	0.922
AGTR1	combined_score	ICAM1	0.434
AGTR1	combined_score	SCARB2	0.903
AGTR1	combined_score	EGF	0.938
AGTR1	combined_score	PAK1	0.454
AGTR1	combined_score	NAT2	0.402
AGTR1	combined_score	PPARG	0.784
AGTR1	combined_score	NCF1	0.708
AGTR1	combined_score	VCAM1	0.49
AGTR1	combined_score	ALB	0.565
AGTR1	combined_score	NOS3	0.794
AGTR1	combined_score	IGF1	0.411
AGTR1	combined_score	IL7R	0.9
AGTR1	combined_score	CXCL8	0.926
AGTR1	combined_score	F2	0.931
AGTR1	combined_score	PLG	0.413
AGTR1	combined_score	OLR1	0.637
AGTR1	combined_score	P2RY2	0.903
AGTR1	combined_score	CASP3	0.63
AGTR1	combined_score	LEP	0.426
AGTR1	combined_score	EDNRA	0.928
AGTR1	combined_score	F2R	0.91
AGTR1	combined_score	UTS2R	0.902
AGTR1	combined_score	CYP11B2	0.71
AGTR1	combined_score	EDN3	0.955
AGTR1	combined_score	UTS2B	0.911
AGTR1	combined_score	FN1	0.502
AGTR1	combined_score	NR3C2	0.668
AGTR1	combined_score	ELN	0.432
AGTR1	combined_score	KISS1	0.908
AGTR1	combined_score	PTGS2	0.633
AGTR1	combined_score	AGTR2	0.915
AGTR1	combined_score	MMP9	0.442
AGTR1	combined_score	NOX1	0.64
AGTR1	combined_score	ANGPTL2	0.468
AGTR1	combined_score	SRC	0.732
AGTR1	combined_score	DDAH2	0.444
AGTR1	combined_score	NPPA	0.437
AGTR1	combined_score	MTHFR	0.424
AGTR1	combined_score	ANXA1	0.904
AGTR1	combined_score	EDNRB	0.92
AGTR1	combined_score	CYBB	0.73
AGTR1	combined_score	EDN1	0.969
AGTR1	combined_score	AVP	0.935
AGTR1	combined_score	JAK2	0.596
AGTR1	combined_score	LTB4R	0.902
AGTR1	combined_score	GPER1	0.908
AGTR1	combined_score	INS	0.841
AGTR1	combined_score	TNFSF11	0.47
AGTR1	combined_score	NPY	0.918
AGTR1	combined_score	SAA1	0.902
AGTR1	combined_score	ELAVL1	0.445
AGTR1	combined_score	IL6	0.733
AGTR1	combined_score	GCG	0.926
AGTR1	combined_score	APLN	0.962
AGTR1	combined_score	TNF	0.473
AGTR1	combined_score	RHOA	0.431
AGTR1	combined_score	GRK6	0.421
AGTR1	combined_score	ALOX15	0.48
AGTR1	combined_score	HIF1A	0.514
AGTR1	combined_score	AKT1	0.707
AGTR1	combined_score	VEGFA	0.739
AGTR1	combined_score	CYSLTR1	0.9
AGTR1	combined_score	CLTCL1	0.9
AGTR1	combined_score	FPR2	0.901
AGTR1	combined_score	APLNR	0.908
AGTR1	combined_score	CASR	0.917
AGTR1	combined_score	LDLR	0.927
AGTR2	combined_score	CX3CL1	0.9
AGTR2	combined_score	UTS2	0.9
AGTR2	combined_score	BDKRB1	0.908
AGTR2	combined_score	C5	0.901
AGTR2	combined_score	GNB3	0.915
AGTR2	combined_score	KISS1R	0.9
AGTR2	combined_score	GHSR	0.901
AGTR2	combined_score	PLCG1	0.902
AGTR2	combined_score	C3	0.901
AGTR2	combined_score	MTNR1B	0.901
AGTR2	combined_score	MTUS1	0.77
AGTR2	combined_score	MAPK3	0.432
AGTR2	combined_score	TIMP3	0.651
AGTR2	combined_score	CXCL13	0.911
AGTR2	combined_score	CXCR5	0.9
AGTR2	combined_score	CCR2	0.902
AGTR2	combined_score	CCR5	0.907
AGTR2	combined_score	CXCL16	0.9
AGTR2	combined_score	ALB	0.42
AGTR2	combined_score	CXCL5	0.9
AGTR2	combined_score	PPBP	0.9
AGTR2	combined_score	PF4	0.901
AGTR2	combined_score	NOS3	0.535
AGTR2	combined_score	CCL11	0.908
AGTR2	combined_score	CXCL8	0.915
AGTR2	combined_score	P2RY12	0.9
AGTR2	combined_score	F2	0.913
AGTR2	combined_score	P2RY2	0.9
AGTR2	combined_score	EDNRA	0.916
AGTR2	combined_score	CXCR2	0.901
AGTR2	combined_score	F2R	0.902
AGTR2	combined_score	UTS2R	0.903
AGTR2	combined_score	CYP11B2	0.481
AGTR2	combined_score	EDN3	0.94
AGTR2	combined_score	UTS2B	0.9
AGTR2	combined_score	GRM8	0.905
AGTR2	combined_score	NR3C2	0.44
AGTR2	combined_score	CX3CR1	0.9
AGTR2	combined_score	CCL28	0.907
AGTR2	combined_score	SUCNR1	0.902
AGTR2	combined_score	KISS1	0.902
AGTR2	combined_score	F5	0.41
AGTR2	combined_score	CNR1	0.923
AGTR2	combined_score	AKT1	0.405
AGTR2	combined_score	VEGFA	0.429
AGTR2	combined_score	INS	0.511
AGTR2	combined_score	HCAR2	0.9
AGTR2	combined_score	SAA1	0.9
AGTR2	combined_score	FPR2	0.9
AGTR2	combined_score	CXCR6	0.9
AGTR2	combined_score	ANXA1	0.9
AGTR2	combined_score	CXCR3	0.901
AGTR2	combined_score	GPR55	0.901
AGTR2	combined_score	GPER1	0.902
AGTR2	combined_score	FPR1	0.902
AGTR2	combined_score	CXCL1	0.905
AGTR2	combined_score	CXCR4	0.906
AGTR2	combined_score	APLNR	0.909
AGTR2	combined_score	NPY	0.912
AGTR2	combined_score	CASR	0.912
AGTR2	combined_score	EDNRB	0.917
AGTR2	combined_score	APLN	0.921
AGTR2	combined_score	CXCL12	0.929
AGTR2	combined_score	CCL5	0.947
AGTR2	combined_score	EDN1	0.956
AGXT2	combined_score	GCLC	0.91
AGXT2	combined_score	METRNL	0.454
AGXT2	combined_score	ILK	0.471
AGXT2	combined_score	CPS1	0.538
AGXT2	combined_score	FNDC5	0.555
AGXT2	combined_score	GLS2	0.616
AGXT2	combined_score	XDH	0.665
AGXT2	combined_score	DDAH2	0.697
AGXT2	combined_score	DDAH1	0.806
AGXT2	combined_score	GPT	0.856
AGXT2	combined_score	GNMT	0.911
AGXT2	combined_score	ALDH2	0.923
AHR	combined_score	TBX21	0.578
AHR	combined_score	OSM	0.463
AHR	combined_score	HMOX1	0.485
AHR	combined_score	CCL2	0.616
AHR	combined_score	IL5	0.4
AHR	combined_score	NR3C1	0.594
AHR	combined_score	CAT	0.412
AHR	combined_score	GC	0.423
AHR	combined_score	TLR4	0.429
AHR	combined_score	JUN	0.43
AHR	combined_score	CYP2C19	0.431
AHR	combined_score	TSPO	0.443
AHR	combined_score	AKT1	0.447
AHR	combined_score	GSTM1	0.456
AHR	combined_score	VDR	0.473
AHR	combined_score	NOTCH1	0.481
AHR	combined_score	F3	0.493
AHR	combined_score	ALB	0.498
AHR	combined_score	PPARA	0.499
AHR	combined_score	SPP1	0.501
AHR	combined_score	FGF21	0.503
AHR	combined_score	CYP2C9	0.503
AHR	combined_score	GPR29	0.503
AHR	combined_score	NOS2	0.505
AHR	combined_score	IL23R	0.505
AHR	combined_score	EREG	0.506
AHR	combined_score	GSTP1	0.51
AHR	combined_score	INS	0.51
AHR	combined_score	MMP1	0.518
AHR	combined_score	RUNX3	0.518
AHR	combined_score	ESR2	0.519
AHR	combined_score	CYP19A1	0.534
AHR	combined_score	BRCA1	0.538
AHR	combined_score	TP53	0.54
AHR	combined_score	MMP9	0.56
AHR	combined_score	CTNNB1	0.573
AHR	combined_score	NLRP3	0.576
AHR	combined_score	ICAM1	0.576
AHR	combined_score	NCOA2	0.588
AHR	combined_score	RELA	0.597
AHR	combined_score	SRC	0.628
AHR	combined_score	IL1B	0.663
AHR	combined_score	IL17A	0.671
AHR	combined_score	PPARG	0.677
AHR	combined_score	PTGS2	0.69
AHR	combined_score	CXCL8	0.691
AHR	combined_score	TNF	0.695
AHR	combined_score	AR	0.736
AHR	combined_score	VEGFA	0.744
AHR	combined_score	IL10	0.745
AHR	combined_score	STAT3	0.749
AHR	combined_score	FOXP3	0.754
AHR	combined_score	IL22	0.769
AHR	combined_score	IL6	0.777
AHR	combined_score	STAT1	0.788
AHR	combined_score	NR1I2	0.798
AHR	combined_score	IDO1	0.811
AHR	combined_score	NFE2L2	0.834
AHR	combined_score	ESR1	0.888
AHRR	combined_score	HDAC5	0.532
AHRR	combined_score	ESR1	0.498
AHRR	combined_score	NCOA2	0.525
AHSG	combined_score	DCN	0.53
AHSG	combined_score	CPB2	0.743
AHSG	combined_score	APOH	0.97
AHSG	combined_score	SERPIND1	0.964
AHSG	combined_score	LGALS1	0.907
AHSG	combined_score	TIMP1	0.92
AHSG	combined_score	TGFB1	0.911
AHSG	combined_score	HGF	0.922
AHSG	combined_score	SERPINE1	0.932
AHSG	combined_score	APOC3	0.859
AHSG	combined_score	MGP	0.749
AHSG	combined_score	APOB	0.987
AHSG	combined_score	IGFBP5	0.907
AHSG	combined_score	PROC	0.975
AHSG	combined_score	APOA1	0.996
AHSG	combined_score	FGF23	0.966
AHSG	combined_score	BMP4	0.912
AHSG	combined_score	C3	0.956
AHSG	combined_score	APOE	0.942
AHSG	combined_score	F12	0.526
AHSG	combined_score	CRP	0.693
AHSG	combined_score	VWF	0.912
AHSG	combined_score	CP	0.964
AHSG	combined_score	KLKB1	0.561
AHSG	combined_score	STC2	0.911
AHSG	combined_score	TNC	0.908
AHSG	combined_score	EGF	0.915
AHSG	combined_score	MFGE8	0.906
AHSG	combined_score	TM4SF5	0.533
AHSG	combined_score	LECT2	0.432
AHSG	combined_score	IGFBP1	0.982
AHSG	combined_score	HABP2	0.653
AHSG	combined_score	PTH	0.64
AHSG	combined_score	ALB	0.998
AHSG	combined_score	PPBP	0.907
AHSG	combined_score	PF4	0.912
AHSG	combined_score	TNFRSF11B	0.696
AHSG	combined_score	IGF1	0.933
AHSG	combined_score	PCSK9	0.914
AHSG	combined_score	F2	0.973
AHSG	combined_score	PLG	0.958
AHSG	combined_score	LEP	0.474
AHSG	combined_score	APOL1	0.912
AHSG	combined_score	LPA	0.613
AHSG	combined_score	CSF1	0.905
AHSG	combined_score	P2RX7	0.593
AHSG	combined_score	GAS6	0.909
AHSG	combined_score	MIA3	0.9
AHSG	combined_score	SERPINA12	0.506
AHSG	combined_score	PROZ	0.687
AHSG	combined_score	FN1	0.936
AHSG	combined_score	HP	0.726
AHSG	combined_score	APOA4	0.832
AHSG	combined_score	F8	0.903
AHSG	combined_score	QSOX1	0.908
AHSG	combined_score	F5	0.921
AHSG	combined_score	APOA2	0.995
AHSG	combined_score	BGLAP	0.541
AHSG	combined_score	ANGPTL3	0.646
AHSG	combined_score	RBP4	0.711
AHSG	combined_score	MMP9	0.552
AHSG	combined_score	MBL2	0.696
AHSG	combined_score	TLR4	0.426
AHSG	combined_score	BMP2	0.933
AHSG	combined_score	KL	0.521
AHSG	combined_score	IGFBP3	0.925
AHSG	combined_score	PROS1	0.934
AHSG	combined_score	SPP1	0.966
AHSG	combined_score	INS	0.659
AHSG	combined_score	CST3	0.944
AHSG	combined_score	IL6	0.947
AHSG	combined_score	GCG	0.477
AHSG	combined_score	IGF2	0.927
AHSG	combined_score	FGF21	0.521
AHSG	combined_score	SEPP1	0.524
AHSG	combined_score	HGFAC	0.564
AHSG	combined_score	TNF	0.621
AHSG	combined_score	GC	0.903
AHSG	combined_score	VEGFC	0.908
AHSG	combined_score	VEGFA	0.919
AHSG	combined_score	C4A	0.937
AHSG	combined_score	APOA5	0.96
AHSG	combined_score	SERPINA1	0.974
AKR1B1	combined_score	GCLC	0.535
AKR1B1	combined_score	ENO1	0.854
AKR1B1	combined_score	CAT	0.641
AKR1B1	combined_score	ALDH2	0.785
AKR1B1	combined_score	MAPK3	0.41
AKR1B1	combined_score	ICAM1	0.638
AKR1B1	combined_score	TP53	0.409
AKR1B1	combined_score	SOD1	0.51
AKR1B1	combined_score	CASP3	0.4
AKR1B1	combined_score	GSTA4	0.402
AKR1B1	combined_score	HSPA4	0.413
AKR1B1	combined_score	PTGES	0.416
AKR1B1	combined_score	PCMT1	0.436
AKR1B1	combined_score	TXN	0.477
AKR1B1	combined_score	NOS3	0.486
AKR1B1	combined_score	VEGFA	0.491
AKR1B1	combined_score	XDH	0.497
AKR1B1	combined_score	TNF	0.504
AKR1B1	combined_score	SIRT6	0.516
AKR1B1	combined_score	AKT1	0.535
AKR1B1	combined_score	ELANE	0.554
AKR1B1	combined_score	ALB	0.576
AKR1B1	combined_score	SOD2	0.578
AKR1B1	combined_score	FN1	0.618
AKR1B1	combined_score	GSTP1	0.646
AKR1B1	combined_score	PTGS2	0.661
AKR1B1	combined_score	INS	0.669
AKR1B1	combined_score	G6PC2	0.801
AKR1B1	combined_score	GLO1	0.809
AKR1B1	combined_score	NFAT5	0.817
AKR1B1	combined_score	TXNRD2	0.872
AKR1B1	combined_score	FABP5	0.895
AKR1B1	combined_score	AKR1B10	0.908
AKR1B10	combined_score	GCLC	0.587
AKR1B10	combined_score	CAT	0.445
AKR1B10	combined_score	ALDH2	0.724
AKR1B10	combined_score	EGF	0.497
AKR1B10	combined_score	TXNRD1	0.493
AKR1B10	combined_score	G6PC2	0.801
AKT1	combined_score	CX3CL1	0.435
AKT1	combined_score	ERCC1	0.429
AKT1	combined_score	DCN	0.403
AKT1	combined_score	TNFRSF1A	0.707
AKT1	combined_score	NTN1	0.593
AKT1	combined_score	TBX21	0.42
AKT1	combined_score	VCL	0.695
AKT1	combined_score	SIRT1	0.944
AKT1	combined_score	MIF	0.478
AKT1	combined_score	OSM	0.449
AKT1	combined_score	MAPK1	0.905
AKT1	combined_score	XBP1	0.554
AKT1	combined_score	HMOX1	0.889
AKT1	combined_score	AURKA	0.936
AKT1	combined_score	TRIB3	0.962
AKT1	combined_score	TIMP1	0.747
AKT1	combined_score	MMP2	0.836
AKT1	combined_score	MAZ	0.558
AKT1	combined_score	RETN	0.532
AKT1	combined_score	TGFB1	0.715
AKT1	combined_score	HGF	0.848
AKT1	combined_score	NAMPT	0.663
AKT1	combined_score	SERPINE1	0.761
AKT1	combined_score	MPO	0.567
AKT1	combined_score	CCL2	0.794
AKT1	combined_score	HDAC5	0.41
AKT1	combined_score	NFKB1	0.962
AKT1	combined_score	KITLG	0.776
AKT1	combined_score	CD69	0.453
AKT1	combined_score	CDKN1B	0.995
AKT1	combined_score	IFNG	0.53
AKT1	combined_score	GNB3	0.909
AKT1	combined_score	GCLC	0.426
AKT1	combined_score	DAP	0.439
AKT1	combined_score	HBEGF	0.6
AKT1	combined_score	IL5	0.641
AKT1	combined_score	NR3C1	0.728
AKT1	combined_score	APOB	0.43
AKT1	combined_score	IGFBP5	0.454
AKT1	combined_score	ENO1	0.476
AKT1	combined_score	SELL	0.702
AKT1	combined_score	CTSD	0.481
AKT1	combined_score	MMP8	0.437
AKT1	combined_score	APOA1	0.425
AKT1	combined_score	SORBS3	0.522
AKT1	combined_score	KLRK1	0.624
AKT1	combined_score	CAT	0.971
AKT1	combined_score	TNFSF10	0.547
AKT1	combined_score	LRP1	0.41
AKT1	combined_score	PLCG1	0.779
AKT1	combined_score	SNAI1	0.903
AKT1	combined_score	SOX4	0.424
AKT1	combined_score	EREG	0.511
AKT1	combined_score	BMP4	0.759
AKT1	combined_score	CANX	0.491
AKT1	combined_score	TRAF2	0.476
AKT1	combined_score	KLF2	0.499
AKT1	combined_score	HSPB1	0.957
AKT1	combined_score	DLL4	0.492
AKT1	combined_score	CD68	0.477
AKT1	combined_score	APOE	0.589
AKT1	combined_score	GDF15	0.703
AKT1	combined_score	SESN2	0.697
AKT1	combined_score	LGALS3	0.686
AKT1	combined_score	JAG1	0.606
AKT1	combined_score	CRP	0.545
AKT1	combined_score	FABP4	0.472
AKT1	combined_score	SORT1	0.4
AKT1	combined_score	NOTCH2	0.584
AKT1	combined_score	DAB2IP	0.772
AKT1	combined_score	TLR2	0.821
AKT1	combined_score	MMP7	0.569
AKT1	combined_score	MSTN	0.818
AKT1	combined_score	LRP6	0.491
AKT1	combined_score	VWF	0.528
AKT1	combined_score	CYBA	0.606
AKT1	combined_score	SCARB1	0.437
AKT1	combined_score	CDH1	0.904
AKT1	combined_score	PDGFRB	0.941
AKT1	combined_score	SEMA7A	0.414
AKT1	combined_score	SMAD7	0.707
AKT1	combined_score	ITGA2B	0.935
AKT1	combined_score	OGN	0.529
AKT1	combined_score	UCP1	0.726
AKT1	combined_score	MAPK3	0.907
AKT1	combined_score	EEF2K	0.441
AKT1	combined_score	NOX4	0.809
AKT1	combined_score	IL1B	0.675
AKT1	combined_score	NOTCH3	0.572
AKT1	combined_score	SELP	0.726
AKT1	combined_score	KDR	0.458
AKT1	combined_score	SLC9A1	0.776
AKT1	combined_score	WNT5A	0.632
AKT1	combined_score	STAT3	0.994
AKT1	combined_score	ICAM1	0.818
AKT1	combined_score	PPARGC1A	0.66
AKT1	combined_score	EGF	0.933
AKT1	combined_score	NRP1	0.503
AKT1	combined_score	CPT1A	0.409
[truncated: 20,695 more rows]
