# Supplementary material for: Network analysis of atherosclerotic genes elucidates druggable targets
Source: BMC Med Genomics. 2022 Mar 3;15:42. doi: 10.1186/s12920-022-01195-y (PMC8893053; doi:10.1186/s12920-022-01195-y)
Supplement: Supplementary file 3 — Additional file 3. Topological parameter of all the clustered nodes obtained by MCODE. [file 12920_2022_1195_MOESM3_ESM.xlsx]

## Sheet: CLUSTER1
Name	MCODE CLUSTER	MCODE-SCORE	AVG.SHORTESTPATHLENGTH	BETWEENESSCENTRALITY	DEGREE
NLRP3	["Cluster 1"]	35.2976	2.05626	0.00119634	84
TNFSF13B	["Cluster 1"]	34.9474	2.17336	0.00026879	65
TLR7	["Cluster 1"]	41.0904	1.97015	0.00266963	138
PROM1	["Cluster 1"]	35.3182	2.062	0.00154933	70
SELE	["Cluster 1"]	35.533	1.98163	0.00245104	128
IFNG	["Cluster 1"]	40.6944	1.91389	0.00287972	161
IL6R	["Cluster 1"]	34.1091	2.10563	0.00044857	69
IL17A	["Cluster 1"]	42.4575	1.88289	0.00423165	182
IL15	["Cluster 1"]	34.435	2.04592	0.00064169	104
MMP1	["Cluster 1"]	40.4458	1.99541	0.00236145	111
ENG	["Cluster 1"]	35.4887	2.0333	0.00075278	87
ELN	["Cluster 1"]	35.1461	2.02181	0.00250751	87
TLR1	["Cluster 1"]	40.1116	1.97589	0.00224349	135
ELANE	["Cluster 1"]	36.4782	2.00344	0.00287868	110
TLR6	["Cluster 1"]	36.3436	1.99426	0.00157833	119
FLT1	["Cluster 1"]	33.9746	2.01952	0.00064728	91
PTPRC	["Cluster 1"]	38.6968	1.87141	0.00586487	186
CD34	["Cluster 1"]	38.413	1.94948	0.00199514	138
CD68	["Cluster 1"]	37.9381	1.95867	0.00219888	132
MPO	["Cluster 1"]	35.4505	1.94948	0.00322323	139
HIF1A	["Cluster 1"]	35.6604	1.97359	0.00315448	119
RHOA	["Cluster 1"]	37.3878	1.94259	0.00799588	133
CD40	["Cluster 1"]	41.254	1.96441	0.00126397	136
JUN	["Cluster 1"]	39.4722	1.83927	0.00641492	204
PTEN	["Cluster 1"]	34.9802	1.90471	0.00591319	155
NGF	["Cluster 1"]	36.709	1.97359	0.00190367	116
CD40LG	["Cluster 1"]	41.9619	2	0.00203365	125
FASLG	["Cluster 1"]	37.5216	2.04018	0.00073017	92
CD86	["Cluster 1"]	41.4815	2.00574	0.00189496	126
CD28	["Cluster 1"]	35.6446	2.02755	0.00111279	112
CASP3	["Cluster 1"]	37.4804	1.83582	0.0054569	200
ANXA5	["Cluster 1"]	36.7197	1.93456	0.00162209	136
PDGFRB	["Cluster 1"]	34.4717	1.98163	0.00379181	116
SELL	["Cluster 1"]	36.1266	2.01607	0.00244153	119
KITLG	["Cluster 1"]	34.1669	2.04248	0.00172313	88
MMP2	["Cluster 1"]	40.1176	1.87371	0.00524552	179
VEGFC	["Cluster 1"]	35.6765	2.03789	0.00080569	93
PLG	["Cluster 1"]	38.4571	1.93571	0.00290576	141
HGF	["Cluster 1"]	36.8652	1.93341	0.00366291	144
ESR1	["Cluster 1"]	40.0339	1.90356	0.00740816	153
IDO1	["Cluster 1"]	38.0957	2.08955	0.00015091	72
STAT1	["Cluster 1"]	35.5396	1.93456	0.00657212	149
FOXP3	["Cluster 1"]	36.6667	1.96441	0.0029924	143
SRC	["Cluster 1"]	37.9404	1.79793	0.0147789	226
STAT3	["Cluster 1"]	41.0051	1.78416	0.0128441	250
RELA	["Cluster 1"]	34.8721	1.95293	0.00262336	132
JAK2	["Cluster 1"]	37.6896	1.95408	0.00242345	129
HMGB1	["Cluster 1"]	34.483	2.02526	0.00066686	88
TLR2	["Cluster 1"]	35.4845	1.84386	0.00831059	206
CCL11	["Cluster 1"]	34.2909	2.09874	0.00036151	81
IL10	["Cluster 1"]	37.8567	1.77268	0.010152	260
TLR4	["Cluster 1"]	39.9177	1.78186	0.0109985	247
PTGS2	["Cluster 1"]	38.447	1.83697	0.00933621	207
LEP	["Cluster 1"]	41.4268	1.84845	0.00703448	193
IGF1	["Cluster 1"]	40.1733	1.83123	0.00504843	203
IL18	["Cluster 1"]	39.3455	1.95752	0.00127663	143
ICAM1	["Cluster 1"]	40.3937	1.83008	0.00622914	213
CCL2	["Cluster 1"]	37.8567	1.77153	0.00771197	259
HMOX1	["Cluster 1"]	34.3291	1.97589	0.00134173	115
MMP3	["Cluster 1"]	40.3226	1.97015	0.00183021	123
IL1B	["Cluster 1"]	39.3678	1.80597	0.00729794	236
TNF	["Cluster 1"]	35.4172	1.6085	0.0440545	377
VCAM1	["Cluster 1"]	40.6857	1.84615	0.00518705	194
BDNF	["Cluster 1"]	34.6441	1.94834	0.00576862	124
ITGB1	["Cluster 1"]	34.9302	1.95867	0.00505845	131
TNFRSF1A	["Cluster 1"]	41.2373	2.00574	0.00133901	112
CDH1	["Cluster 1"]	39.2157	1.88175	0.00947269	173
IL6	["Cluster 1"]	35.2641	1.56602	0.0421499	410
FN1	["Cluster 1"]	38.1605	1.74971	0.0174036	268
PLAU	["Cluster 1"]	34.7695	2.02641	0.00099331	92
IGFBP3	["Cluster 1"]	34	2.00918	0.00105334	94
GAS6	["Cluster 1"]	34	2.12514	0.00039262	58
MFGE8	["Cluster 1"]	34	2.13318	0.00145421	58
CST3	["Cluster 1"]	34	2.05626	0.00167887	82
C4A	["Cluster 1"]	34	2.16188	0.00074965	61
IGFBP1	["Cluster 1"]	34	2.07348	0.00065725	72
SERPINA1	["Cluster 1"]	34	2.01722	0.00188579	107
PCSK9	["Cluster 1"]	34	2.04248	0.00226938	86
CP	["Cluster 1"]	34	2.11711	0.00058679	67
AHSG	["Cluster 1"]	34	2.06659	0.00250145	86
APOA5	["Cluster 1"]	34	2.07577	0.00180916	88
TNC	["Cluster 1"]	34	2.18025	0.00069184	51
QSOX1	["Cluster 1"]	34	2.10563	0.00214213	76
APOL1	["Cluster 1"]	34	2.13892	0.00051868	60
F5	["Cluster 1"]	34	2.11711	0.00085241	72
APOA2	["Cluster 1"]	34	2.09414	0.00098057	81
MIA3	["Cluster 1"]	34	2.23307	0.00270005	43
STC2	["Cluster 1"]	34	2.2434	0.00014678	38
FGF23	["Cluster 1"]	34	2.09414	0.0054035	74
IGFBP5	["Cluster 1"]	34	2.11825	0.00032626	56
PROC	["Cluster 1"]	34	2.16648	0.00050207	57
TIMP1	["Cluster 1"]	39.9808	1.89437	0.00378195	173
SERPIND1	["Cluster 1"]	34	2.19747	0.0003116	56
LGALS1	["Cluster 1"]	34	2.16418	0.0003145	52
ADAM10	["Cluster 1"]	34	2.02755	0.00365772	96
NOTCH1	["Cluster 1"]	34.6883	1.8783	0.006784	177
TGFB1	["Cluster 1"]	40.2786	1.93571	0.00290404	138
SPP1	["Cluster 1"]	41.6426	1.88519	0.00402673	174
TNFSF11	["Cluster 1"]	36.5354	1.97819	0.00255265	124
MMP9	["Cluster 1"]	35.8251	1.76234	0.0115689	260
CSF1	["Cluster 1"]	39.7428	1.95178	0.00188402	143
CXCL12	["Cluster 1"]	38.7768	1.87371	0.00395959	189
CCL5	["Cluster 1"]	40.744	1.90586	0.00317877	176
CXCL8	["Cluster 1"]	35.2641	1.74397	0.0104134	278
CXCL16	["Cluster 1"]	41	2.09759	0.00118248	88
CXCL1	["Cluster 1"]	39.6815	1.92652	0.00291759	167
PF4	["Cluster 1"]	41	2.06315	0.00118492	105
PPBP	["Cluster 1"]	41	2.08726	0.00132245	101
CXCL5	["Cluster 1"]	41	2.11022	0.00037583	91
CXCR6	["Cluster 1"]	41	2.2434	0.00020184	65
CXCR4	["Cluster 1"]	37.3141	1.87371	0.00555465	192
CXCR5	["Cluster 1"]	41	2.11596	0.00179431	93
CCR2	["Cluster 1"]	34.8029	1.99541	0.00136833	127
CCR5	["Cluster 1"]	36.7083	1.99311	0.00244976	129
NPY	["Cluster 1"]	41	2.05511	0.00134266	92
CCL28	["Cluster 1"]	41	2.35591	2.252e-05	45
ANXA1	["Cluster 1"]	41	2.06315	0.00229351	92
APLNR	["Cluster 1"]	41	2.16303	0.00018849	57
CASR	["Cluster 1"]	41	2.11711	0.0014754	82
CNR1	["Cluster 1"]	41	2.09989	0.00131263	70
FPR2	["Cluster 1"]	41	2.11711	0.00180396	98
FPR1	["Cluster 1"]	41	2.1504	0.00085305	78
HCAR2	["Cluster 1"]	41	2.19403	0.00013566	53
SAA1	["Cluster 1"]	41	2.01952	0.00354458	119
GRM8	["Cluster 1"]	41	2.34673	0.00040587	45
SUCNR1	["Cluster 1"]	41	2.31114	1.594e-05	43
P2RY12	["Cluster 1"]	41	2.18714	0.00051347	58
GPER1	["Cluster 1"]	41	2.14237	0.00038675	63
PECAM1	["Cluster 1"]	36.4546	1.91963	0.0021874	151
GPR55	["Cluster 1"]	41	2.31458	8.568e-05	45
MTNR1B	["Cluster 1"]	41	2.2411	0.00079267	51
AKT1	["Cluster 1"]	37.4384	1.63031	0.0398091	358
GNB3	["Cluster 1"]	41	2.10448	0.0027189	85
C3	["Cluster 1"]	41	1.98278	0.00384562	138
BDKRB1	["Cluster 1"]	41	2.29851	0.00036317	62
C5	["Cluster 1"]	41	2.29162	0.0004891	55
ACKR3	["Cluster 1"]	41	2.1791	0.00011743	54
APLN	["Cluster 1"]	41	2.14581	0.00030834	63
NOS3	["Cluster 1"]	38.0124	1.87141	0.00787333	182
AGTR2	["Cluster 1"]	41	2.13433	0.00085706	72
INS	["Cluster 1"]	36.7695	1.58324	0.0677706	395
ALB	["Cluster 1"]	35.2641	1.62687	0.0387778	359
EDN1	["Cluster 1"]	34.7216	1.907	0.00448391	159
VEGFA	["Cluster 1"]	35.2641	1.65786	0.0331063	345
SERPINE1	["Cluster 1"]	40.1843	1.89323	0.00404046	167
CRP	["Cluster 1"]	37.675	1.84271	0.00776892	204
VWF	["Cluster 1"]	36.4459	1.93915	0.00474403	147
ACE	["Cluster 1"]	36.2727	1.969	0.0061121	129
KDR	["Cluster 1"]	38.1012	1.91734	0.00406903	148
MAPK1	["Cluster 1"]	36.0955	1.79679	0.0161519	233
MAPK3	["Cluster 1"]	37.2145	1.74282	0.0138283	273
CD44	["Cluster 1"]	38.4863	1.88289	0.00347568	176
TP53	["Cluster 1"]	37.1421	1.73479	0.030524	276
ADIPOQ	["Cluster 1"]	36.3388	1.90126	0.00835941	157
PPARG	["Cluster 1"]	35.0615	1.876	0.0071272	173
APOA1	["Cluster 1"]	34	1.97589	0.0048632	126
APOE	["Cluster 1"]	36.9886	1.82893	0.0203343	207
APOB	["Cluster 1"]	34	1.90126	0.00994716	164

## Sheet: CLUSTER2
Name	MCODE CLUSTER	MCODE-SCORE	AVG.SHORTESTPATHLENGTH	BETWEENESSCENTRALITY	DEGREE
MMP10	["Cluster 2"]	27.6387	2.1504	4.16e-05	39
NOD2	["Cluster 2"]	27.3018	2.21125	0.00067808	64
KLRK1	["Cluster 2"]	32.8429	2.20436	0.00029461	55
SOCS1	["Cluster 2"]	29.5358	2.08726	0.00260693	75
GPR29	["Cluster 2"]	29.429	2.22732	0.00020524	64
IL1RN	["Cluster 2"]	32.581	2.11251	0.00025445	70
CLEC7A	["Cluster 2"]	27.9356	2.20436	0.00016245	51
LGALS3	["Cluster 2"]	32.6498	2.01607	0.0026201	89
MMP14	["Cluster 2"]	32.9731	2.04248	0.00140662	86
TBX21	["Cluster 2"]	30.592	2.12055	0.00074252	82
HAVCR2	["Cluster 2"]	27.9413	2.23077	0.00012877	50
CD69	["Cluster 2"]	32.098	2.14581	0.00024728	78
IL1A	["Cluster 2"]	33.7594	2.08955	0.00017172	78
CCL17	["Cluster 2"]	32.4939	2.22962	8.005e-05	59
IL33	["Cluster 2"]	28.1556	2.15614	0.00029568	64
IL9	["Cluster 2"]	28.8541	2.19633	0.00013444	58
CCL22	["Cluster 2"]	33.4091	2.22273	6.788e-05	59
IL5	["Cluster 2"]	33.8631	2.02411	0.00096867	116
MIF	["Cluster 2"]	27.7111	2.12629	0.00154366	52
TNFSF10	["Cluster 2"]	27.9765	2.18714	0.00035419	54
CD163	["Cluster 2"]	30.4	2.10907	0.00350271	77
CDH5	["Cluster 2"]	32.1448	2.04937	0.00171169	89
MMP7	["Cluster 2"]	33.9529	2.0597	0.00027748	77
LCN2	["Cluster 2"]	28.9048	2.06889	0.00067038	76
IGF1R	["Cluster 2"]	31.1749	1.98737	0.00143463	101
PGF	["Cluster 2"]	31.9592	2.08955	0.00029072	65
ANGPT2	["Cluster 2"]	31.0836	2.11137	0.00023819	61
F3	["Cluster 2"]	31.9757	2.03215	0.00196107	95
SOD2	["Cluster 2"]	28.4444	2.01837	0.00207438	95
ANGPT1	["Cluster 2"]	33.8182	2.09414	0.00080196	71
CDKN2A	["Cluster 2"]	29.0064	1.99656	0.00530718	100
MTOR	["Cluster 2"]	33.4947	1.95293	0.00384352	131
NOS2	["Cluster 2"]	32.4351	2.05511	0.00069082	76
HSPA4	["Cluster 2"]	32.4659	2.00804	0.00225269	96
KIT	["Cluster 2"]	31.875	1.95867	0.00181928	125
GJA1	["Cluster 2"]	30.2093	2.05281	0.00255546	70
SELP	["Cluster 2"]	29.2979	1.9977	0.00258378	118
SNAI1	["Cluster 2"]	33.3483	2.00115	0.00107401	97
CAT	["Cluster 2"]	32.8333	1.95293	0.00608801	129
IGF2	["Cluster 2"]	30.1697	2.01722	0.00178711	93
BMP2	["Cluster 2"]	31.193	2.02526	0.00107964	92
AR	["Cluster 2"]	29.0434	1.98737	0.00511426	103
NFKB1	["Cluster 2"]	27.7823	2.01722	0.00207894	111
F2	["Cluster 2"]	28.8646	1.93685	0.00759301	145
GPT	["Cluster 2"]	29.5776	2.03215	0.00197067	83
SOCS3	["Cluster 2"]	31.4182	2.04133	0.00430789	92
RETN	["Cluster 2"]	30.8153	1.99541	0.00261985	110
CTNNB1	["Cluster 2"]	33.4475	1.91619	0.00874375	155
PLAUR	["Cluster 2"]	31.7731	2.05052	0.00112178	82
CYBB	["Cluster 2"]	31.7262	2.00115	0.00210863	101
JAG1	["Cluster 2"]	28.4437	2.07577	0.00033921	65
HBEGF	["Cluster 2"]	29.9559	2.06889	0.00051238	70
SIRT1	["Cluster 2"]	31.5221	1.93226	0.00364561	139
BGLAP	["Cluster 2"]	27.8138	2.031	0.00130135	83
CXCL13	["Cluster 2"]	29.5469	2.1217	0.00061641	86
CXCR3	["Cluster 2"]	27.5401	2.07577	0.00068317	105
CXCR2	["Cluster 2"]	28.704	2.05281	0.00066724	99
CX3CR1	["Cluster 2"]	29.1448	2.07922	0.00071034	98
CX3CL1	["Cluster 2"]	27.3996	2.02181	0.00106962	108
ADAM17	["Cluster 2"]	28.1714	2.04822	0.00104346	71
SYK	["Cluster 2"]	31.3519	2.062	0.00104253	89
FCGR2A	["Cluster 2"]	29.6923	2.14811	0.00319157	84
CDC42	["Cluster 2"]	31.0471	1.97589	0.00666769	112
AGTR1	["Cluster 2"]	29.3445	2	0.00346038	100
IL7R	["Cluster 2"]	30.4474	2.124	0.00112076	80
EGF	["Cluster 2"]	32.0809	1.76119	0.0149108	257

## Sheet: CLUSTER3
Name	MCODE CLUSTER	MCODE-SCORE	AVG.SHORTESTPATHLENGTH	BETWEENESSCENTRALITY	DEGREE
IL23R	["Cluster 3"]	24.958	2.24684	0.0003206	53
TREM1	["Cluster 3"]	21.7609	2.29736	0.00015661	47
IL23A	["Cluster 3"]	23.2481	2.2721	3.611e-05	41
SELPLG	["Cluster 3"]	24.9376	2.32262	0.00030048	44
TNFAIP3	["Cluster 3"]	22.4758	2.22388	0.00063508	49
CTSB	["Cluster 3"]	26.0795	2.07577	0.00084727	65
COL18A1	["Cluster 3"]	24.6693	2.15959	0.00028284	58
TNFSF4	["Cluster 3"]	24.413	2.3008	0.00016698	52
PLAT	["Cluster 3"]	22.6984	2.10103	0.00039667	60
MCAM	["Cluster 3"]	24.9516	2.15499	0.00021207	45
TNFRSF9	["Cluster 3"]	26.5034	2.28932	7.451e-05	40
ITGA4	["Cluster 3"]	22.8571	2.20207	0.00049629	65
OSM	["Cluster 3"]	24.0338	2.08496	0.00035549	68
DCN	["Cluster 3"]	25.9312	2.10103	0.00302055	66
VDR	["Cluster 3"]	21.9048	2.06315	0.00093555	62
CAMP	["Cluster 3"]	23.5897	2.15155	0.00043003	65
MMP8	["Cluster 3"]	26.7765	2.07118	0.0008613	72
APOBR	["Cluster 3"]	27	2.53961	9.301e-05	28
APOC2	["Cluster 3"]	27	2.28932	0.00015946	42
APOC1	["Cluster 3"]	27	2.37887	0.00012987	36
MSR1	["Cluster 3"]	27	2.23421	0.0005642	47
HPR	["Cluster 3"]	27	2.37773	0.00011421	34
PLA2G7	["Cluster 3"]	27	2.22044	0.00180522	43
LIPC	["Cluster 3"]	27	2.24684	0.00219647	59
SAA2	["Cluster 3"]	27	2.55109	0	27
VIMP	["Cluster 3"]	27	2.35247	0.000369	33
ALOX5	["Cluster 3"]	23	2.12744	0.00136101	52
GGT2	["Cluster 3"]	22.6891	2.08726	0.00029934	50
B2M	["Cluster 3"]	26.3604	2.05052	0.0014278	81
GGT1	["Cluster 3"]	23.9025	2.06774	0.00136	60
TXN	["Cluster 3"]	23.7732	2.04363	0.0028285	81
ITGB3	["Cluster 3"]	24.9487	2.04937	0.00255614	95
LYN	["Cluster 3"]	24.9283	2.08496	0.00075807	74
IKBKB	["Cluster 3"]	26.5935	2.11711	0.0011791	58
BRCA1	["Cluster 3"]	25.1143	2.08726	0.00527132	71
FOXO3	["Cluster 3"]	22.1017	2.01263	0.00319876	95
ILK	["Cluster 3"]	22.8129	2.11825	0.00139562	50
IL2RA	["Cluster 3"]	26.3846	2.08955	0.00136174	88
VLDLR	["Cluster 3"]	27	2.1791	0.00111644	48
KLF4	["Cluster 3"]	25.5645	2.04707	0.00076217	72
JAK1	["Cluster 3"]	25.9184	2.05626	0.00143287	83
HSPA5	["Cluster 3"]	24.572	2.05396	0.00105576	72
TERT	["Cluster 3"]	25.6036	2.10792	0.00124716	52
SOD1	["Cluster 3"]	25.7718	2.04363	0.00211268	80
CDKN1B	["Cluster 3"]	24.7944	2.11022	0.00043581	56
APOA4	["Cluster 3"]	27	2.22732	0.00113785	62
APOH	["Cluster 3"]	27	2.25373	0.00050154	58
NFE2L2	["Cluster 3"]	25.6524	2.07577	0.00066236	60
IL22	["Cluster 3"]	26.8549	2.25718	0.00016722	52
AHR	["Cluster 3"]	24.7863	2.08611	0.00058283	59
NCF1	["Cluster 3"]	25.5306	2.07118	0.00086453	68
EDNRB	["Cluster 3"]	24	2.12859	0.00061816	48
KISS1	["Cluster 3"]	24	2.2101	0.00042649	44
LTB4R	["Cluster 3"]	24	2.22618	0.00071259	45
UTS2B	["Cluster 3"]	24	2.52239	0.00069653	26
CYSLTR1	["Cluster 3"]	24	2.28703	0.00062698	41
UTS2R	["Cluster 3"]	24	2.5155	0.00015426	27
EDN3	["Cluster 3"]	24	2.4535	4.27e-05	28
EDNRA	["Cluster 3"]	24	2.17681	0.00056888	46
GHSR	["Cluster 3"]	24	2.28932	0.00023848	37
KISS1R	["Cluster 3"]	24	2.3961	0.00015723	33
UTS2	["Cluster 3"]	24	2.31343	0.00193335	32
NOX1	["Cluster 3"]	23.6889	2.11137	7.452e-05	46
NOX4	["Cluster 3"]	24.4662	2.062	0.00033971	61
AGER	["Cluster 3"]	25.5479	2.10103	0.00024548	54
P2RY2	["Cluster 3"]	24	2.24455	0.00019078	42
GCG	["Cluster 3"]	21.7829	2.01493	0.00254768	99
FOXO1	["Cluster 3"]	26.029	1.98163	0.00408871	113
IRS1	["Cluster 3"]	24.836	1.97933	0.00162085	100
APOC3	["Cluster 3"]	27	2.12055	0.00167624	77
NR3C1	["Cluster 3"]	27.1515	2.031	0.00159399	76
ITGB2	["Cluster 3"]	25.695	2.06429	0.00339199	104
TIMP3	["Cluster 3"]	24	2.07692	0.00193542	71
LPL	["Cluster 3"]	27	2.00918	0.0040675	113
TNFRSF11B	["Cluster 3"]	25.8449	2.09989	0.0004147	62
AGT	["Cluster 3"]	27.0864	1.91619	0.00803355	161
ABCB1	["Cluster 3"]	22.2698	2.09414	0.00061475	48
PLTP	["Cluster 3"]	27	2.31228	0.00054649	47
LCAT	["Cluster 3"]	27	2.2124	0.00083848	61
CETP	["Cluster 3"]	27	2.23651	0.00051128	56
PON1	["Cluster 3"]	27	2.13318	0.00082628	62
AVP	["Cluster 3"]	24	2.12285	0.00232203	66
WNT5A	["Cluster 3"]	25.0976	2.04478	0.00329434	75
CD4	["Cluster 3"]	23.1172	2.15959	0.00051766	56

## Sheet: CLUSTER4
Name	MCODE CLUSTER	MCODE-SCORE	AVG.SHORTESTPATHLENGTH	BETWEENESSCENTRALITY	DEGREE
DICER1	["Cluster 4"]	19.3448	2.09759	0.00122098	50
LIPG	["Cluster 4"]	17.6571	2.46843	0.00037229	34
STK11	["Cluster 4"]	21.5724	2.10448	0.00119597	52
ITGA2	["Cluster 4"]	19.9033	2.13662	0.00159885	64
HSPD1	["Cluster 4"]	18.8793	2.124	0.0006276	49
DKK1	["Cluster 4"]	19.058	2.14581	0.00040361	40
CD14	["Cluster 4"]	17.5714	2.27095	0.00037564	45
BGN	["Cluster 4"]	18.7793	2.124	0.00257666	59
HPSE	["Cluster 4"]	18	2.31688	4.895e-05	23
CHIT1	["Cluster 4"]	18	2.34214	0.00078514	29
PTX3	["Cluster 4"]	19.8689	2.14237	0.00039985	58
PGLYRP1	["Cluster 4"]	18	2.35821	7.111e-05	33
CDKN3	["Cluster 4"]	20.58	2.20896	0.00021913	32
NEU1	["Cluster 4"]	18	2.43972	0.00043943	24
MTTP	["Cluster 4"]	19.7077	2.30654	8.485e-05	38
CYP19A1	["Cluster 4"]	18.9538	2.1194	0.00063886	46
VIM	["Cluster 4"]	19.4483	2.14466	0.00065044	45
DNMT1	["Cluster 4"]	19.8968	2.07807	0.00240503	71
ESR2	["Cluster 4"]	21.2479	2.11022	0.00038176	44
SIRT6	["Cluster 4"]	17.67	2.16303	0.00031516	47
EZH2	["Cluster 4"]	20.6446	2.09185	0.00266443	78
ITGA2B	["Cluster 4"]	17.3981	2.11711	0.00315716	72
HSPB1	["Cluster 4"]	20.7226	2.06085	0.0016932	59
CALCA	["Cluster 4"]	18	2.13548	0.00095589	49
ADIPOR1	["Cluster 4"]	19.1453	2.16188	0.00183202	39
LEPR	["Cluster 4"]	17.3902	2.10907	0.00050882	58
UCP1	["Cluster 4"]	18.5231	2.124	0.00112253	51
ITGAV	["Cluster 4"]	20.7742	2.09759	0.00150409	89
EPHA2	["Cluster 4"]	17.8391	2.12514	0.00065492	53
BMP4	["Cluster 4"]	19.7825	1.97819	0.00310117	118
VCL	["Cluster 4"]	18.6968	2.07233	0.00491567	76
CTSK	["Cluster 4"]	18.9538	2.17336	0.00135746	56
PTH	["Cluster 4"]	19.7379	2.08037	0.0010621	73
ACP5	["Cluster 4"]	19.1333	2.15614	0.00016028	37
ABCG8	["Cluster 4"]	17.5385	2.38576	0.00015339	34
ABCG5	["Cluster 4"]	19.1304	2.3651	0.0004212	41
PPARA	["Cluster 4"]	17.3061	2.02296	0.00185298	92
SREBF2	["Cluster 4"]	18.3241	2.17796	0.00082973	59
SREBF1	["Cluster 4"]	18.8165	1.99311	0.00436748	110
NPC1L1	["Cluster 4"]	17.2885	2.34099	0.00017476	29
SCARB1	["Cluster 4"]	18.0889	2.11251	0.00136028	61

## Sheet: CLUSTER5
Name	MCODE CLUSTER	MCODE-SCORE	AVG.SHORTESTPATHLENGTH	BETWEENESSCENTRALITY	DEGREE
SCD	["Cluster 5"]	15.9339	2.16073	0.00286028	52
FADS1	["Cluster 5"]	14.2105	2.36395	0.00080307	33
MAPK7	["Cluster 5"]	15.7436	2.17222	0.00014693	34
KLF2	["Cluster 5"]	16.8602	2.11137	0.00049273	54
CTSL	["Cluster 5"]	17.2174	2.14007	0.00049929	42
S100A9	["Cluster 5"]	15.629	2.22158	0.000218	45
CTSS	["Cluster 5"]	16	2.31803	0.00052189	47
TNFAIP6	["Cluster 5"]	16.0615	2.21929	0.00116911	41
HSPG2	["Cluster 5"]	16.2831	2.08496	0.00111209	62
HLA-DRB1	["Cluster 5"]	14.4737	2.2101	0.0043633	45
ANGPTL4	["Cluster 5"]	14.781	2.14696	0.00060148	45
ANGPTL3	["Cluster 5"]	17	2.33525	0.00070264	38
LTA4H	["Cluster 5"]	16	2.37199	0.00043668	31
IRS2	["Cluster 5"]	16.1255	2.11022	0.00022915	56
GATA2	["Cluster 5"]	15.78	2.16877	0.00153647	46
GC	["Cluster 5"]	16.5652	2.23995	0.00062044	47
F2R	["Cluster 5"]	15.2865	2.10792	0.00112201	73
PLCG1	["Cluster 5"]	15.8992	2.11711	0.00134285	64
ADM	["Cluster 5"]	17	2.16303	0.00026029	36
FGF21	["Cluster 5"]	14.8724	2.05626	0.00149169	76
RARRES2	["Cluster 5"]	13.8833	2.23766	0.00020549	33
RBP4	["Cluster 5"]	16.8602	2.16762	0.00065899	47
ADIPOR2	["Cluster 5"]	16.8261	2.2124	0.0001908	28
GHRL	["Cluster 5"]	15.8129	2.13662	0.00033878	53
UCP2	["Cluster 5"]	15.8138	2.12859	0.00023682	50
FABP4	["Cluster 5"]	15.5873	2.093	0.00075808	57
NAMPT	["Cluster 5"]	16.5805	2.10448	0.00167721	57
HP	["Cluster 5"]	15.395	2.00115	0.00348733	111
NRG1	["Cluster 5"]	15.7908	2.20092	0.00073057	34
OLR1	["Cluster 5"]	16.6288	2.12055	0.0016093	60
NOTCH2	["Cluster 5"]	14.5067	2.2147	0.00027929	36
ACTA2	["Cluster 5"]	16.5771	2.09529	0.00324696	53
MDK	["Cluster 5"]	16.5526	2.21699	0.00071517	31
ABCG1	["Cluster 5"]	16.537	2.20436	0.00069204	46
NR1H3	["Cluster 5"]	15.9249	2.28817	0.00034647	42
LPA	["Cluster 5"]	16.7339	2.07118	0.00129722	87
HMGCR	["Cluster 5"]	16.3333	2.11022	0.00159427	66
ABCA1	["Cluster 5"]	14.7068	2.01378	0.00861461	96
LDLR	["Cluster 5"]	15.7903	1.969	0.00608694	121
ADRB2	["Cluster 5"]	15.5385	2.08726	0.00169235	58

## Sheet: CLUSTER6
Name	MCODE CLUSTER	MCODE-SCORE	AVG.SHORTESTPATHLENGTH	BETWEENESSCENTRALITY	DEGREE
TBXAS1	["Cluster 6"]	7.0303	2.59931	9.064e-05	17
LTC4S	["Cluster 6"]	7	2.81056	6.798e-05	12
PLA2G2A	["Cluster 6"]	6.45	2.23536	0.00086275	28
ALOX15	["Cluster 6"]	6.70996	2.26177	0.00072486	30
PLA2G6	["Cluster 6"]	7.15152	2.48794	0.00029693	20
ALOX12	["Cluster 6"]	6.24762	2.43513	0.0002331	22

## Sheet: CLUSTER7
Name	MCODE CLUSTER	MCODE-SCORE	AVG.SHORTESTPATHLENGTH	BETWEENESSCENTRALITY	DEGREE
HGFAC	["Cluster 7"]	7.81319	2.58324	7.566e-05	16
HABP2	["Cluster 7"]	8.9011	2.43398	0.00047046	23
F12	["Cluster 7"]	9.31429	2.46958	0.00017098	28
PROZ	["Cluster 7"]	7.62857	2.65442	0.00070701	18

## Sheet: CLUSTER8
Name	MCODE CLUSTER	MCODE-SCORE	AVG.SHORTESTPATHLENGTH	BETWEENESSCENTRALITY	DEGREE
DHX15	["Cluster 8"]	3	2.87371	0.00019334	7
DHX38	["Cluster 8"]	2.7	2.97245	0.00036439	7
HNRNPC	["Cluster 8"]	2.66667	2.57635	0.00024923	14
THOC5	["Cluster 8"]	3	2.67853	0.00012963	8

## Sheet: CLUSTER9
Name	MCODE CLUSTER	MCODE-SCORE	AVG.SHORTESTPATHLENGTH	BETWEENESSCENTRALITY	DEGREE
ACSL1	["Cluster 9"]	11.4286	2.30654	0.00089218	30
CPT1A	["Cluster 9"]	11.3333	2.17222	0.00069988	51
FABP3	["Cluster 9"]	11	2.32491	8.86e-05	25
NCOA2	["Cluster 9"]	11.4545	2.12744	0.00357727	51
NR4A1	["Cluster 9"]	11.5099	2.13777	0.00068788	43
UBE2I	["Cluster 9"]	10.6364	2.23536	0.0012337	46

## Sheet: CLUSTER10
Name	MCODE CLUSTER	MCODE-SCORE	AVG.SHORTESTPATHLENGTH	BETWEENESSCENTRALITY	DEGREE
MEF2C	["Cluster 10"]	13.65	2.2101	0.00057498	40
MSTN	["Cluster 10"]	13.6429	2.18599	0.00011493	33
PPARGC1A	["Cluster 10"]	13.4462	2.07922	0.00182166	76

[truncated: 8 more sheets: CLUSTER11, CLUSTER12, CLUSTER13, CLUSTER14, CLUSTER15, CLUSTER16, CLUSTER17, CLUSTER18]
