# Supplementary material for: Network analysis of atherosclerotic genes elucidates druggable targets
Source: BMC Med Genomics. 2022 Mar 3;15:42. doi: 10.1186/s12920-022-01195-y (PMC8893053; doi:10.1186/s12920-022-01195-y)
Supplement: Supplementary file 4 — Additional file 4. List of all GO terms of 6 clusters obtained from ClueGo. [file 12920_2022_1195_MOESM4_ESM.xls]

## Sheet: cluego C1
GOID	GOGroups	GOTerm	Ontology Source	Associated Genes Found
GO:0006929	Group000	substrate-dependent cell migration	GO_BiologicalProcess-GOA_23.02.2017_10h01	[FN1, P2RY12, PTPRC, VEGFC]
GO:0016485	Group001	protein processing	GO_BiologicalProcess-GOA_23.02.2017_10h01	[ACE, ADAM10, C3, C4A, C5, CASP3, GAS6, NGF, PCSK9, PLAU, PROC, SERPINE1, SRC]
GO:0033627	Group002	cell adhesion mediated by integrin	GO_BiologicalProcess-GOA_23.02.2017_10h01	[CCL5, ICAM1, ITGB1, PLAU, SERPINE1]
GO:0034112	Group003	positive regulation of homotypic cell-cell adhesion	GO_BiologicalProcess-GOA_23.02.2017_10h01	[CCL5, LGALS1, TNFSF11]
GO:0042976	Group004	activation of Janus kinase activity	GO_BiologicalProcess-GOA_23.02.2017_10h01	[CCL5, IL6R, JAK2]
GO:0048011	Group005	neurotrophin TRK receptor signaling pathway	GO_BiologicalProcess-GOA_23.02.2017_10h01	[AGTR2, CASP3, NGF, SRC]
GO:0030198	Group006	extracellular matrix organization	GO_BiologicalProcess-GOA_23.02.2017_10h01	[ADAM10, CD44, CDH1, CST3, ELANE, ELN, ENG, FN1, GAS6, ICAM1, ITGB1, KDR, MMP1, MMP2, MMP3, MMP9, NOTCH1, PECAM1, PLG, SERPINE1, SPP1, TGFB1, TIMP1, TNC, TNF, VCAM1, VWF]
GO:0022617	Group006	extracellular matrix disassembly	GO_BiologicalProcess-GOA_23.02.2017_10h01	[ADAM10, CD44, CDH1, CST3, ELANE, ELN, ENG, FN1, MMP1, MMP2, MMP3, MMP9, PLG, SPP1, TGFB1, TIMP1]
GO:0051057	Group007	positive regulation of small GTPase mediated signal transduction	GO_BiologicalProcess-GOA_23.02.2017_10h01	[APOA1, CSF1, GPR55, IGF1, KITLG, NGF, PDGFRB, SRC, TIMP1]
GO:0046578	Group007	regulation of Ras protein signal transduction	GO_BiologicalProcess-GOA_23.02.2017_10h01	[APOA1, APOE, CSF1, GPR55, IGF1, ITGB1, KITLG, NGF, PDGFRB, TIMP1]
GO:0097305	Group008	response to alcohol	GO_BiologicalProcess-GOA_23.02.2017_10h01	[ADIPOQ, CCL2, CCR5, CDH1, CNR1, ICAM1, LEP, NLRP3, PTEN, STAT3, TGFB1, TNC, VCAM1]
GO:0045471	Group008	response to ethanol	GO_BiologicalProcess-GOA_23.02.2017_10h01	[ADIPOQ, CCL2, CNR1, ICAM1, LEP, NLRP3, PTEN, STAT3, TNC, VCAM1]
GO:0007565	Group009	female pregnancy	GO_BiologicalProcess-GOA_23.02.2017_10h01	[AKT1, CCL2, CNR1, CST3, ESR1, IDO1, IGFBP5, IL1B, LEP, MMP2, MMP9, PTGS2, SPP1, STC2, TGFB1, TIMP1]
GO:0007566	Group009	embryo implantation	GO_BiologicalProcess-GOA_23.02.2017_10h01	[CST3, IL1B, MMP2, MMP9, PTGS2, SPP1, STC2, TIMP1]
GO:0001893	Group009	maternal placenta development	GO_BiologicalProcess-GOA_23.02.2017_10h01	[AKT1, PTGS2, SPP1, STC2]
GO:0019932	Group010	second-messenger-mediated signaling	GO_BiologicalProcess-GOA_23.02.2017_10h01	[AGTR2, APOE, CCR5, CXCL8, CXCR4, EDN1, FPR1, IGF1, KDR, NOS3, PF4, SELE, TNFSF11, VCAM1]
GO:0007263	Group010	nitric oxide mediated signal transduction	GO_BiologicalProcess-GOA_23.02.2017_10h01	[AGTR2, APOE, FPR1, NOS3]
GO:0019722	Group010	calcium-mediated signaling	GO_BiologicalProcess-GOA_23.02.2017_10h01	[CCR5, CXCL8, CXCR4, EDN1, IGF1, KDR, SELE, TNFSF11, VCAM1]
GO:0001954	Group011	positive regulation of cell-matrix adhesion	GO_BiologicalProcess-GOA_23.02.2017_10h01	[CCL28, CSF1, KDR, VEGFA, VEGFC]
GO:0030224	Group011	monocyte differentiation	GO_BiologicalProcess-GOA_23.02.2017_10h01	[CSF1, JUN, PPARG, VEGFA]
GO:0030225	Group011	macrophage differentiation	GO_BiologicalProcess-GOA_23.02.2017_10h01	[ADIPOQ, CSF1, MMP9, PF4, VEGFA]
GO:0009636	Group012	response to toxic substance	GO_BiologicalProcess-GOA_23.02.2017_10h01	[ALB, APOE, CCL5, CDH1, CST3, MAPK1, MAPK3, MPO, NOS3, PDGFRB, PTGS2, TLR2, TNF]
GO:0030324	Group012	lung development	GO_BiologicalProcess-GOA_23.02.2017_10h01	[IGFBP5, MAPK1, MAPK3, NOS3, NOTCH1, PDGFRB, TNC, TNF, VEGFA]
GO:0035051	Group012	cardiocyte differentiation	GO_BiologicalProcess-GOA_23.02.2017_10h01	[AGTR2, EDN1, GPER1, IGF1, ITGB1, MAPK1, MAPK3, NOTCH1, PDGFRB, TGFB1, VEGFA]
GO:0016051	Group013	carbohydrate biosynthetic process	GO_BiologicalProcess-GOA_23.02.2017_10h01	[ADIPOQ, AKT1, GPER1, IGF1, IL6, INS, LEP, PROC, TGFB1]
GO:0042326	Group013	negative regulation of phosphorylation	GO_BiologicalProcess-GOA_23.02.2017_10h01	[ADIPOQ, AHSG, AKT1, APOE, BDKRB1, CASP3, ENG, GPER1, HGF, IGFBP3, IL1B, IL6, JUN, PROC, PTEN, PTPRC, STAT3, TGFB1, TLR4]
GO:0001933	Group013	negative regulation of protein phosphorylation	GO_BiologicalProcess-GOA_23.02.2017_10h01	[ADIPOQ, AKT1, APOE, BDKRB1, CASP3, ENG, GPER1, HGF, IGFBP3, IL1B, IL6, JUN, PROC, PTEN, PTPRC, TGFB1, TLR4]
GO:0035821	Group014	modification of morphology or physiology of other organism	GO_BiologicalProcess-GOA_23.02.2017_10h01	[ALB, APOE, APOL1, CCL5, ELANE, IFNG, JUN, PLG, PROC, TGFB1]
GO:0031640	Group014	killing of cells of other organism	GO_BiologicalProcess-GOA_23.02.2017_10h01	[ALB, APOL1, ELANE, IFNG]
GO:0044130	Group014	negative regulation of growth of symbiont in host	GO_BiologicalProcess-GOA_23.02.2017_10h01	[ELANE, IFNG, IL10, MPO, TNF]
GO:0010212	Group015	response to ionizing radiation	GO_BiologicalProcess-GOA_23.02.2017_10h01	[ANXA1, CASP3, CCL2, ICAM1, PTPRC, TGFB1, TP53, VCAM1]
GO:0035690	Group015	cellular response to drug	GO_BiologicalProcess-GOA_23.02.2017_10h01	[ADIPOQ, CCL2, EDN1, GAS6, IL1B, TP53]
GO:0034349	Group015	glial cell apoptotic process	GO_BiologicalProcess-GOA_23.02.2017_10h01	[CASP3, CCL2, GAS6, TP53]
GO:0042698	Group016	ovulation cycle	GO_BiologicalProcess-GOA_23.02.2017_10h01	[ANXA1, ESR1, ICAM1, KITLG, LEP, NOS3, VEGFA]
GO:0048608	Group016	reproductive structure development	GO_BiologicalProcess-GOA_23.02.2017_10h01	[AKT1, ANXA1, CST3, ESR1, HIF1A, ICAM1, IL10, KITLG, LEP, MAPK1, MIA3, NOS3, NOTCH1, PDGFRB, PPARG, PTEN, PTGS2, SPP1, SRC, STC2, TNC, VEGFA]
GO:0008585	Group016	female gonad development	GO_BiologicalProcess-GOA_23.02.2017_10h01	[ESR1, ICAM1, KITLG, LEP, NOS3, VEGFA]
GO:0040008	Group017	regulation of growth	GO_BiologicalProcess-GOA_23.02.2017_10h01	[ADAM10, AGTR2, AKT1, APOE, BDKRB1, BDNF, CSF1, CXCL12, CXCL16, EDN1, ELANE, FN1, GAS6, HIF1A, IFNG, IGF1, IGFBP1, IGFBP3, IGFBP5, IL10, INS, LEP, MPO, NLRP3, NOTCH1, PPARG, PTEN, SPP1, STAT3, STC2, TGFB1, TNF, TP53, VEGFA]
GO:0045926	Group017	negative regulation of growth	GO_BiologicalProcess-GOA_23.02.2017_10h01	[AGTR2, BDKRB1, ELANE, HIF1A, IFNG, IGFBP5, IL10, MPO, PPARG, PTEN, SPP1, STC2, TGFB1, TNF, TP53]
GO:0044130	Group017	negative regulation of growth of symbiont in host	GO_BiologicalProcess-GOA_23.02.2017_10h01	[ELANE, IFNG, IL10, MPO, TNF]
GO:0055094	Group018	response to lipoprotein particle	GO_BiologicalProcess-GOA_23.02.2017_10h01	[APOE, CASR, CCL2, ITGB1, PPARG]
GO:0010712	Group018	regulation of collagen metabolic process	GO_BiologicalProcess-GOA_23.02.2017_10h01	[CCL2, CST3, ENG, IL6, IL6R, ITGB1, PDGFRB, PPARG, TGFB1]
GO:0032799	Group018	low-density lipoprotein receptor particle metabolic process	GO_BiologicalProcess-GOA_23.02.2017_10h01	[ADIPOQ, APOE, PCSK9, PPARG]
GO:0060191	Group019	regulation of lipase activity	GO_BiologicalProcess-GOA_23.02.2017_10h01	[ANXA1, APOA1, APOA2, APOA5, CCL5, ESR1, FLT1, GPR55, PDGFRB, RHOA, SELE]
GO:0010517	Group019	regulation of phospholipase activity	GO_BiologicalProcess-GOA_23.02.2017_10h01	[ANXA1, CCL5, ESR1, FLT1, GPR55, PDGFRB, SELE]
GO:0060193	Group019	positive regulation of lipase activity	GO_BiologicalProcess-GOA_23.02.2017_10h01	[APOA1, APOA5, CCL5, ESR1, FLT1, GPR55, PDGFRB, RHOA, SELE]
GO:0071634	Group020	regulation of transforming growth factor beta production	GO_BiologicalProcess-GOA_23.02.2017_10h01	[CD34, FOXP3, HIF1A, PTGS2]
GO:2000378	Group020	negative regulation of reactive oxygen species metabolic process	GO_BiologicalProcess-GOA_23.02.2017_10h01	[CD34, HIF1A, IL10, MMP3, STAT3]
GO:0001782	Group020	B cell homeostasis	GO_BiologicalProcess-GOA_23.02.2017_10h01	[CASP3, FOXP3, HIF1A, TNFSF13B]
GO:0071774	Group021	response to fibroblast growth factor	GO_BiologicalProcess-GOA_23.02.2017_10h01	[CASR, CCL2, CCL5, CD44, CXCL8, FGF23, MAPK1, MAPK3, TNC]
GO:0044344	Group021	cellular response to fibroblast growth factor stimulus	GO_BiologicalProcess-GOA_23.02.2017_10h01	[CCL2, CCL5, CD44, CXCL8, FGF23, MAPK1, MAPK3]
GO:0071305	Group021	cellular response to vitamin D	GO_BiologicalProcess-GOA_23.02.2017_10h01	[CASR, FGF23, IL15, TNC]
GO:0009636	Group022	response to toxic substance	GO_BiologicalProcess-GOA_23.02.2017_10h01	[ALB, APOE, CCL5, CDH1, CST3, MAPK1, MAPK3, MPO, NOS3, PDGFRB, PTGS2, TLR2, TNF]
GO:0006801	Group022	superoxide metabolic process	GO_BiologicalProcess-GOA_23.02.2017_10h01	[CRP, EDN1, MPO, NOS3, TGFB1, TNF]
GO:0098869	Group022	cellular oxidant detoxification	GO_BiologicalProcess-GOA_23.02.2017_10h01	[ALB, APOE, MPO, NOS3, PTGS2, TNF]
GO:0043500	Group023	muscle adaptation	GO_BiologicalProcess-GOA_23.02.2017_10h01	[EDN1, HMOX1, IGF1, IGFBP5, IL15, IL1B, NOS3]
GO:0014805	Group023	smooth muscle adaptation	GO_BiologicalProcess-GOA_23.02.2017_10h01	[HMOX1, IL1B, NOS3]
GO:0010660	Group023	regulation of muscle cell apoptotic process	GO_BiologicalProcess-GOA_23.02.2017_10h01	[EDN1, HMOX1, IFNG, IGF1, JAK2]
GO:0045080	Group023	positive regulation of chemokine biosynthetic process	GO_BiologicalProcess-GOA_23.02.2017_10h01	[HMOX1, IFNG, IL1B, TNF]
GO:0043112	Group024	receptor metabolic process	GO_BiologicalProcess-GOA_23.02.2017_10h01	[ACKR3, ADIPOQ, APOE, CXCL8, EDN1, HIF1A, IL10, ITGB1, PCSK9, PPARG, SELE, TGFB1, TNF, VEGFA]
GO:0031623	Group024	receptor internalization	GO_BiologicalProcess-GOA_23.02.2017_10h01	[ACKR3, CXCL8, ITGB1, PCSK9, SELE, VEGFA]
GO:0045807	Group024	positive regulation of endocytosis	GO_BiologicalProcess-GOA_23.02.2017_10h01	[AHSG, APOA5, APOE, C3, C4A, CCL2, GAS6, IL1B, MFGE8, PCSK9, PPARG, SELE, SERPINE1, TNF, VEGFA]
GO:0048260	Group024	positive regulation of receptor-mediated endocytosis	GO_BiologicalProcess-GOA_23.02.2017_10h01	[APOA5, PCSK9, SELE, SERPINE1, VEGFA]
GO:0002532	Group025	production of molecular mediator involved in inflammatory response	GO_BiologicalProcess-GOA_23.02.2017_10h01	[IDO1, IL17A, INS, LEP, SERPINE1, TLR4]
GO:0072537	Group025	fibroblast activation	GO_BiologicalProcess-GOA_23.02.2017_10h01	[IL17A, LEP, PDGFRB]
GO:0046628	Group025	positive regulation of insulin receptor signaling pathway	GO_BiologicalProcess-GOA_23.02.2017_10h01	[INS, LEP, SRC]
GO:0072604	Group025	interleukin-6 secretion	GO_BiologicalProcess-GOA_23.02.2017_10h01	[GAS6, HMGB1, IL17A, IL1B, LEP]
GO:1901343	Group026	negative regulation of vasculature development	GO_BiologicalProcess-GOA_23.02.2017_10h01	[CCL2, CCR2, FASLG, IFNG, NOTCH1, PF4, RHOA, SERPINE1, STAT1]
GO:0045765	Group026	regulation of angiogenesis	GO_BiologicalProcess-GOA_23.02.2017_10h01	[C3, C5, CCL11, CCL2, CCR2, CD34, CXCL8, ENG, FASLG, FLT1, HGF, HIF1A, HMOX1, IL1B, IL6, KDR, LEP, NOS3, NOTCH1, PF4, PTGS2, RHOA, SERPINE1, STAT1, VEGFA, VEGFC]
GO:0090026	Group026	positive regulation of monocyte chemotaxis	GO_BiologicalProcess-GOA_23.02.2017_10h01	[CCL2, CCL5, CCR2, CXCL12, HMGB1, SERPINE1]
GO:0016525	Group026	negative regulation of angiogenesis	GO_BiologicalProcess-GOA_23.02.2017_10h01	[CCL2, CCR2, FASLG, NOTCH1, PF4, RHOA, SERPINE1, STAT1]
GO:0035265	Group027	organ growth	GO_BiologicalProcess-GOA_23.02.2017_10h01	[AGTR2, AKT1, EDN1, ESR1, IGF1, LEP, NOTCH1, PDGFRB, PTEN]
GO:0001655	Group027	urogenital system development	GO_BiologicalProcess-GOA_23.02.2017_10h01	[ACE, ADIPOQ, AGTR2, ANXA1, CD34, ESR1, IFNG, NOTCH1, PCSK9, PDGFRB, PECAM1, PROM1, PTEN, STAT1, TGFB1, TNC, VEGFA]
GO:0030850	Group027	prostate gland development	GO_BiologicalProcess-GOA_23.02.2017_10h01	[ANXA1, ESR1, NOTCH1, PTEN, TNC]
GO:0045920	Group027	negative regulation of exocytosis	GO_BiologicalProcess-GOA_23.02.2017_10h01	[ANXA1, CCR2, HMOX1, NOTCH1]
GO:0031099	Group028	regeneration	GO_BiologicalProcess-GOA_23.02.2017_10h01	[ANXA1, APOA1, APOA2, APOA5, APOE, CCL2, CXCL12, GAS6, HGF, HMOX1, IGF1, IGFBP1, IL10, IL6, JAK2, JUN, NOTCH1, PPARG, PTEN, SPP1, TGFB1, TNC]
GO:0031100	Group028	animal organ regeneration	GO_BiologicalProcess-GOA_23.02.2017_10h01	[APOA1, APOA2, CCL2, CXCL12, GAS6, HGF, HMOX1, IL10, IL6, NOTCH1, PPARG, TGFB1]
GO:0001889	Group028	liver development	GO_BiologicalProcess-GOA_23.02.2017_10h01	[ANXA1, HGF, HMOX1, IFNG, IL10, IL6, JUN, NOTCH1, PCSK9, PROC, RELA, TGFB1]
GO:0031102	Group028	neuron projection regeneration	GO_BiologicalProcess-GOA_23.02.2017_10h01	[APOA1, APOA5, APOE, HGF, IL6, JAK2, JUN, PTEN, SPP1, TNC]
GO:0031341	Group029	regulation of cell killing	GO_BiologicalProcess-GOA_23.02.2017_10h01	[CCL2, ICAM1, IFNG, LEP, PTPRC]
GO:0010212	Group029	response to ionizing radiation	GO_BiologicalProcess-GOA_23.02.2017_10h01	[ANXA1, CASP3, CCL2, ICAM1, PTPRC, TGFB1, TP53, VCAM1]
GO:0071326	Group029	cellular response to monosaccharide stimulus	GO_BiologicalProcess-GOA_23.02.2017_10h01	[CASR, CCL2, GAS6, GPER1, HIF1A, ICAM1, LEP, LGALS1]
GO:0002693	Group029	positive regulation of cellular extravasation	GO_BiologicalProcess-GOA_23.02.2017_10h01	[CCL2, CCR2, ELANE, ICAM1]
GO:0043254	Group030	regulation of protein complex assembly	GO_BiologicalProcess-GOA_23.02.2017_10h01	[CCL11, ELN, ESR1, HMGB1, ICAM1, IFNG, INS, JUN, MMP1, MMP3, SRC, TGFB1, TLR4, TLR6, TNF, TP53, VEGFA]
GO:0032459	Group030	regulation of protein oligomerization	GO_BiologicalProcess-GOA_23.02.2017_10h01	[INS, MMP1, MMP3, SRC, TP53]
GO:2000279	Group030	negative regulation of DNA biosynthetic process	GO_BiologicalProcess-GOA_23.02.2017_10h01	[ADIPOQ, PPARG, SRC, TP53]
GO:0046628	Group030	positive regulation of insulin receptor signaling pathway	GO_BiologicalProcess-GOA_23.02.2017_10h01	[INS, LEP, SRC]
GO:0032637	Group031	interleukin-8 production	GO_BiologicalProcess-GOA_23.02.2017_10h01	[ADIPOQ, ANXA1, APOA2, CRP, ELANE, IL10, IL1B, IL6R, LEP, SERPINE1, TLR2, TLR4, TLR7, TNF]
GO:0032717	Group031	negative regulation of interleukin-8 production	GO_BiologicalProcess-GOA_23.02.2017_10h01	[ANXA1, ELANE, IL10, IL6R]
GO:0042036	Group031	negative regulation of cytokine biosynthetic process	GO_BiologicalProcess-GOA_23.02.2017_10h01	[ELANE, FOXP3, IL10, IL6]
GO:0044130	Group031	negative regulation of growth of symbiont in host	GO_BiologicalProcess-GOA_23.02.2017_10h01	[ELANE, IFNG, IL10, MPO, TNF]
GO:0001959	Group032	regulation of cytokine-mediated signaling pathway	GO_BiologicalProcess-GOA_23.02.2017_10h01	[ADIPOQ, APOA1, CCL5, CSF1, EDN1, GAS6, HIF1A, IFNG, IL6, JAK2, PPARG, PTPRC, STAT1, TNF, TNFRSF1A]
GO:0001960	Group032	negative regulation of cytokine-mediated signaling pathway	GO_BiologicalProcess-GOA_23.02.2017_10h01	[ADIPOQ, APOA1, CCL5, GAS6, IL6, PPARG, PTPRC]
GO:0010803	Group032	regulation of tumor necrosis factor-mediated signaling pathway	GO_BiologicalProcess-GOA_23.02.2017_10h01	[ADIPOQ, APOA1, GAS6, TNF, TNFRSF1A]
GO:0045923	Group032	positive regulation of fatty acid metabolic process	GO_BiologicalProcess-GOA_23.02.2017_10h01	[ADIPOQ, ANXA1, APOA1, APOA5, NLRP3, PPARG, PTGS2]
GO:0048771	Group033	tissue remodeling	GO_BiologicalProcess-GOA_23.02.2017_10h01	[ACE, AGTR2, ANXA1, CCR2, CST3, GPR55, HIF1A, HMGB1, IGFBP5, IL15, IL18, IL6, LEP, NOS3, PLG, SPP1, SRC, TGFB1, TNFSF11]
GO:0050886	Group033	endocrine process	GO_BiologicalProcess-GOA_23.02.2017_10h01	[ACE, AGTR2, APLN, EDN1, HCAR2, IL1B, LEP, NOS3]
GO:0001974	Group033	blood vessel remodeling	GO_BiologicalProcess-GOA_23.02.2017_10h01	[ACE, AGTR2, CCR2, CST3, NOS3, TGFB1]
GO:0003073	Group033	regulation of systemic arterial blood pressure	GO_BiologicalProcess-GOA_23.02.2017_10h01	[ACE, AGTR2, EDN1, ENG, GAS6, NLRP3, NOS3]
GO:0001773	Group034	myeloid dendritic cell activation	GO_BiologicalProcess-GOA_23.02.2017_10h01	[CD86, HMGB1, IL10, TGFB1]
GO:0002294	Group034	CD4-positive, alpha-beta T cell differentiation involved in immune response	GO_BiologicalProcess-GOA_23.02.2017_10h01	[ANXA1, CD86, FOXP3, HMGB1, IFNG, IL18, IL6, NLRP3, STAT3]
GO:0046006	Group034	regulation of activated T cell proliferation	GO_BiologicalProcess-GOA_23.02.2017_10h01	[CASP3, CD86, FOXP3, HMGB1, IGF1, IL18, TIMP1]
GO:0042104	Group034	positive regulation of activated T cell proliferation	GO_BiologicalProcess-GOA_23.02.2017_10h01	[CD86, HMGB1, IGF1, IL18, TIMP1]
GO:0010038	Group035	response to metal ion	GO_BiologicalProcess-GOA_23.02.2017_10h01	[AKT1, CASP3, CASR, CD86, CDH1, EDN1, FGF23, HMOX1, ICAM1, IL6, JUN, MAPK1, MAPK3, MMP9, PTEN, PTGS2, VCAM1]
GO:0043200	Group035	response to amino acid	GO_BiologicalProcess-GOA_23.02.2017_10h01	[CASP3, CCL2, EDN1, ICAM1, IL6, INS, MMP2, RELA, TNF]
GO:0043279	Group035	response to alkaloid	GO_BiologicalProcess-GOA_23.02.2017_10h01	[CASP3, CNR1, EDN1, HMOX1, ICAM1, IL6, MAPK1, NLRP3, PPARG, RELA, TNF, VCAM1]
GO:0035094	Group035	response to nicotine	GO_BiologicalProcess-GOA_23.02.2017_10h01	[CASP3, CNR1, EDN1, HMOX1, MAPK1, NLRP3, RELA, TNF, VCAM1]
GO:0044243	Group036	multicellular organismal catabolic process	GO_BiologicalProcess-GOA_23.02.2017_10h01	[ACE, CST3, ITGB1, MMP1, MMP2, MMP3, MMP9]
GO:0044259	Group036	multicellular organismal macromolecule metabolic process	GO_BiologicalProcess-GOA_23.02.2017_10h01	[ACE, CCL2, CST3, ENG, HIF1A, IL6, IL6R, ITGB1, MMP1, MMP2, MMP3, MMP9, PDGFRB, PPARG, TGFB1]
GO:0010712	Group036	regulation of collagen metabolic process	GO_BiologicalProcess-GOA_23.02.2017_10h01	[CCL2, CST3, ENG, IL6, IL6R, ITGB1, PDGFRB, PPARG, TGFB1]
GO:0032965	Group036	regulation of collagen biosynthetic process	GO_BiologicalProcess-GOA_23.02.2017_10h01	[CCL2, ENG, IL6, IL6R, PDGFRB, PPARG, TGFB1]
GO:0048661	Group037	positive regulation of smooth muscle cell proliferation	GO_BiologicalProcess-GOA_23.02.2017_10h01	[AKT1, CCL5, EDN1, ELANE, HMOX1, IGF1, IL10, IL18, IL6, IL6R, JAK2, JUN, MMP2, MMP9, PDGFRB, PTGS2, STAT1, TNF]
GO:0034116	Group037	positive regulation of heterotypic cell-cell adhesion	GO_BiologicalProcess-GOA_23.02.2017_10h01	[CD44, IL10, IL1B, TNF]
GO:1904705	Group037	regulation of vascular smooth muscle cell proliferation	GO_BiologicalProcess-GOA_23.02.2017_10h01	[GPER1, HMOX1, IL10, JAK2, MMP2, MMP9, TNF]
GO:1904707	Group037	positive regulation of vascular smooth muscle cell proliferation	GO_BiologicalProcess-GOA_23.02.2017_10h01	[IL10, JAK2, MMP2, MMP9, TNF]
GO:0008217	Group038	regulation of blood pressure	GO_BiologicalProcess-GOA_23.02.2017_10h01	[ACE, ADIPOQ, AGTR2, APLN, BDKRB1, CD34, CNR1, EDN1, ENG, GAS6, GNB3, HMOX1, LEP, NLRP3, NOS3, NPY, PPARG, PTGS2, VEGFC]
GO:0045776	Group038	negative regulation of blood pressure	GO_BiologicalProcess-GOA_23.02.2017_10h01	[ADIPOQ, AGTR2, APLN, BDKRB1, CNR1, NOS3, VEGFC]
GO:0097755	Group038	positive regulation of blood vessel diameter	GO_BiologicalProcess-GOA_23.02.2017_10h01	[AGTR2, APLN, APOE, BDKRB1, CASR, GPER1, HMOX1, INS, LEP, NOS3]
GO:0042311	Group038	vasodilation	GO_BiologicalProcess-GOA_23.02.2017_10h01	[AGTR2, APOE, BDKRB1, CASR, NOS3]
GO:0042246	Group039	tissue regeneration	GO_BiologicalProcess-GOA_23.02.2017_10h01	[ANXA1, APOA5, IGF1, IGFBP1, NOTCH1]
GO:0030850	Group039	prostate gland development	GO_BiologicalProcess-GOA_23.02.2017_10h01	[ANXA1, ESR1, NOTCH1, PTEN, TNC]
GO:0032743	Group039	positive regulation of interleukin-2 production	GO_BiologicalProcess-GOA_23.02.2017_10h01	[ANXA1, CCR2, CD28, CD86, IL1B]
GO:0045920	Group039	negative regulation of exocytosis	GO_BiologicalProcess-GOA_23.02.2017_10h01	[ANXA1, CCR2, HMOX1, NOTCH1]
GO:0032102	Group040	negative regulation of response to external stimulus	GO_BiologicalProcess-GOA_23.02.2017_10h01	[ADIPOQ, APOA1, APOE, C5, CCL2, CD34, EDN1, ELANE, FOXP3, GPER1, HGF, IL10, IL6, INS, LEP, NLRP3, NOS3, NOTCH1, PLAU, PLG, PPARG, PROC, PTEN, SAA1, SERPINE1, SPP1, TNFRSF1A]
GO:0050727	Group040	regulation of inflammatory response	GO_BiologicalProcess-GOA_23.02.2017_10h01	[ADIPOQ, AHSG, ANXA1, APOA1, APOE, C3, C4A, C5, CCL5, CCR2, CD28, CNR1, ELANE, ESR1, FOXP3, GPER1, HGF, IDO1, IL10, IL15, IL17A, IL18, IL1B, IL6, INS, JAK2, LEP, NLRP3, PPARG, PROC, PTGS2, RELA, SAA1, SELE, SERPINE1, TLR2, TLR4, TLR7, TNF, TNFRSF1A, TNFSF11]
GO:0050728	Group040	negative regulation of inflammatory response	GO_BiologicalProcess-GOA_23.02.2017_10h01	[ADIPOQ, APOA1, APOE, ELANE, FOXP3, GPER1, HGF, IL10, IL6, INS, NLRP3, PPARG, PROC, SAA1, TNFRSF1A]
GO:0051224	Group040	negative regulation of protein transport	GO_BiologicalProcess-GOA_23.02.2017_10h01	[ADIPOQ, ANXA1, APOA1, APOA2, CD34, FN1, FOXP3, GAS6, IL10, IL1B, IL6, INS, NLRP3, TNF]
GO:0046683	Group041	response to organophosphorus	GO_BiologicalProcess-GOA_23.02.2017_10h01	[ADIPOQ, CCL2, IGFBP5, IL1B, JUN, P2RY12, PTEN, PTGS2, RELA, SELL, STAT1]
GO:0033198	Group041	response to ATP	GO_BiologicalProcess-GOA_23.02.2017_10h01	[CCL2, IL1B, P2RY12, PTEN, PTGS2, SELL]
GO:0050805	Group041	negative regulation of synaptic transmission	GO_BiologicalProcess-GOA_23.02.2017_10h01	[ADIPOQ, PTEN, PTGS2]
GO:0048008	Group041	platelet-derived growth factor receptor signaling pathway	GO_BiologicalProcess-GOA_23.02.2017_10h01	[ADIPOQ, JAK2, PDGFRB, PTEN, SRC, VEGFA]
GO:0033198	Group042	response to ATP	GO_BiologicalProcess-GOA_23.02.2017_10h01	[CCL2, IL1B, P2RY12, PTEN, PTGS2, SELL]
GO:1902930	Group042	regulation of alcohol biosynthetic process	GO_BiologicalProcess-GOA_23.02.2017_10h01	[APOB, APOE, GPER1, IFNG, IL1B, TNF]
GO:1905477	Group042	positive regulation of protein localization to membrane	GO_BiologicalProcess-GOA_23.02.2017_10h01	[AKT1, CCL2, GPER1, IFNG, ITGB1, TGFB1, TP53]
GO:0050806	Group042	positive regulation of synaptic transmission	GO_BiologicalProcess-GOA_23.02.2017_10h01	[APOE, CCL2, GPER1, IFNG, MAPK1, PTEN, PTGS2]
GO:0051093	Group043	negative regulation of developmental process	GO_BiologicalProcess-GOA_23.02.2017_10h01	[ADIPOQ, AHSG, ANXA1, APOE, BDNF, CCL2, CCR2, CD86, CRP, CST3, FASLG, FGF23, FOXP3, GAS6, GPER1, GPR55, HIF1A, HMGB1, IFNG, IGF1, IGFBP5, IL6, ITGB1, LEP, LGALS1, MAPK1, NOTCH1, P2RY12, PF4, PPARG, PTEN, RHOA, SERPINE1, SPP1, STAT1, STAT3, STC2, TGFB1, TIMP1, TLR4, TNF]
GO:0051241	Group043	negative regulation of multicellular organismal process	GO_BiologicalProcess-GOA_23.02.2017_10h01	[ADIPOQ, AGTR2, AHSG, ANXA1, ANXA5, APLN, APOA1, APOA2, APOE, CCL2, CCR2, CD34, CD86, CST3, EDN1, ELANE, FASLG, FGF23, FN1, FOXP3, GAS6, GPR55, HGF, HIF1A, HMGB1, HMOX1, IDO1, IFNG, IGF1, IGFBP5, IL10, IL1B, IL6, IL6R, INS, JAK2, LEP, LGALS1, NLRP3, NOS3, NOTCH1, PCSK9, PF4, PLAU, PLG, PPARG, PROC, PTEN, PTGS2, RHOA, SERPINE1, SPP1, STAT1, STAT3, STC2, TGFB1, TIMP1, TLR4, TNF]
GO:0045595	Group043	regulation of cell differentiation	GO_BiologicalProcess-GOA_23.02.2017_10h01	[ADIPOQ, AKT1, ANXA1, APOA1, APOB, APOE, BDNF, CCR2, CD28, CD34, CD86, CNR1, CRP, CSF1, CXCL12, CXCR4, EDN1, ENG, FGF23, FN1, FOXP3, GAS6, GPER1, GPR55, HGF, HIF1A, HMGB1, IFNG, IGF1, IGFBP3, IGFBP5, IL15, IL17A, IL18, IL1B, IL6, IL6R, INS, ITGB1, JAK2, JUN, KDR, KITLG, LEP, LGALS1, MAPK1, MIA3, NGF, NLRP3, NOTCH1, P2RY12, PF4, PPARG, PROC, PROM1, PTEN, PTGS2, RELA, RHOA, SPP1, STAT1, STAT3, TGFB…
GO:0045596	Group043	negative regulation of cell differentiation	GO_BiologicalProcess-GOA_23.02.2017_10h01	[ADIPOQ, ANXA1, APOE, BDNF, CRP, FGF23, FOXP3, GPER1, GPR55, HMGB1, IFNG, IGF1, IGFBP5, IL6, ITGB1, LGALS1, MAPK1, NOTCH1, P2RY12, PF4, PPARG, PTEN, RHOA, SPP1, STAT1, STAT3, TGFB1, TLR4, TNF]
GO:0015850	Group044	organic hydroxy compound transport	GO_BiologicalProcess-GOA_23.02.2017_10h01	[ADIPOQ, AGTR2, ALB, APOA1, APOA2, APOA5, APOB, APOE, CNR1, CXCL12, LEP, P2RY12, PCSK9, PPARG, SPP1]
GO:0032890	Group044	regulation of organic acid transport	GO_BiologicalProcess-GOA_23.02.2017_10h01	[AGTR2, AKT1, EDN1, IL1B, LEP, NLRP3, TNFSF11]
GO:0051952	Group044	regulation of amine transport	GO_BiologicalProcess-GOA_23.02.2017_10h01	[AGTR2, CNR1, CXCL12, LEP, NLRP3, P2RY12]
GO:0051953	Group044	negative regulation of amine transport	GO_BiologicalProcess-GOA_23.02.2017_10h01	[AGTR2, CNR1, LEP, P2RY12]
GO:0071774	Group045	response to fibroblast growth factor	GO_BiologicalProcess-GOA_23.02.2017_10h01	[CASR, CCL2, CCL5, CD44, CXCL8, FGF23, MAPK1, MAPK3, TNC]
GO:0031670	Group045	cellular response to nutrient	GO_BiologicalProcess-GOA_23.02.2017_10h01	[CASR, FGF23, GAS6, HMOX1, IL15, LEP, PPARG, TNC]
GO:0033280	Group045	response to vitamin D	GO_BiologicalProcess-GOA_23.02.2017_10h01	[CASR, FGF23, IL15, PTGS2, SPP1, STC2, TGFB1, TNC]
GO:0071305	Group045	cellular response to vitamin D	GO_BiologicalProcess-GOA_23.02.2017_10h01	[CASR, FGF23, IL15, TNC]
GO:0032660	Group046	regulation of interleukin-17 production	GO_BiologicalProcess-GOA_23.02.2017_10h01	[FOXP3, IFNG, IL15, IL18, TGFB1, TLR4]
GO:0031641	Group046	regulation of myelination	GO_BiologicalProcess-GOA_23.02.2017_10h01	[AKT1, HGF, IFNG, IL6, PTEN]
GO:0071351	Group046	cellular response to interleukin-18	GO_BiologicalProcess-GOA_23.02.2017_10h01	[AKT1, IFNG, IL18]
GO:0090004	Group046	positive regulation of establishment of protein localization to plasma membrane	GO_BiologicalProcess-GOA_23.02.2017_10h01	[AKT1, GPER1, IFNG, ITGB1]
GO:0071774	Group047	response to fibroblast growth factor	GO_BiologicalProcess-GOA_23.02.2017_10h01	[CASR, CCL2, CCL5, CD44, CXCL8, FGF23, MAPK1, MAPK3, TNC]
GO:0044344	Group047	cellular response to fibroblast growth factor stimulus	GO_BiologicalProcess-GOA_23.02.2017_10h01	[CCL2, CCL5, CD44, CXCL8, FGF23, MAPK1, MAPK3]
GO:0071675	Group047	regulation of mononuclear cell migration	GO_BiologicalProcess-GOA_23.02.2017_10h01	[CCL2, CCL5, CCR2, CSF1, CXCL12, HMGB1, MAPK3, SERPINE1, TGFB1, TNF]
GO:1905517	Group047	macrophage migration	GO_BiologicalProcess-GOA_23.02.2017_10h01	[C5, CCL2, CCL5, CSF1, MAPK3, P2RY12, SAA1]
GO:0071622	Group047	regulation of granulocyte chemotaxis	GO_BiologicalProcess-GOA_23.02.2017_10h01	[CCL2, CCL5, CSF1, CXCL1, CXCL5, CXCL8, EDN1, MAPK3, PF4, PPBP]
GO:0050679	Group048	positive regulation of epithelial cell proliferation	GO_BiologicalProcess-GOA_23.02.2017_10h01	[AKT1, CCL11, CCL2, CCL5, CXCL12, HIF1A, IGF1, IL10, IL6, JUN, KDR, MIA3, NOTCH1, TGFB1, VEGFA, VEGFC]
GO:0055001	Group048	muscle cell development	GO_BiologicalProcess-GOA_23.02.2017_10h01	[AGTR2, EDN1, ENG, IGF1, ITGB1, NOTCH1, PDGFRB, VEGFA]
GO:0035051	Group048	cardiocyte differentiation	GO_BiologicalProcess-GOA_23.02.2017_10h01	[AGTR2, EDN1, GPER1, IGF1, ITGB1, MAPK1, MAPK3, NOTCH1, PDGFRB, TGFB1, VEGFA]
GO:0051146	Group048	striated muscle cell differentiation	GO_BiologicalProcess-GOA_23.02.2017_10h01	[AGTR2, AKT1, BDNF, EDN1, IGF1, IGFBP5, ITGB1, NOTCH1, PDGFRB, TGFB1, VEGFA]
GO:0001701	Group048	in utero embryonic development	GO_BiologicalProcess-GOA_23.02.2017_10h01	[ADAM10, AKT1, APOB, C5, EDN1, HIF1A, IGF1, IL10, ITGB1, MAPK1, MIA3, NOS3, NOTCH1, VEGFA]
GO:0007565	Group049	female pregnancy	GO_BiologicalProcess-GOA_23.02.2017_10h01	[AKT1, CCL2, CNR1, CST3, ESR1, IDO1, IGFBP5, IL1B, LEP, MMP2, MMP9, PTGS2, SPP1, STC2, TGFB1, TIMP1]
GO:0007566	Group049	embryo implantation	GO_BiologicalProcess-GOA_23.02.2017_10h01	[CST3, IL1B, MMP2, MMP9, PTGS2, SPP1, STC2, TIMP1]
GO:0060135	Group049	maternal process involved in female pregnancy	GO_BiologicalProcess-GOA_23.02.2017_10h01	[AKT1, CCL2, CNR1, ESR1, PTGS2, SPP1, STC2]
GO:0043269	Group049	regulation of ion transport	GO_BiologicalProcess-GOA_23.02.2017_10h01	[AGTR2, AKT1, APOE, BDKRB1, CASR, CCL2, CCL5, CNR1, CXCL12, EDN1, FGF23, GPER1, ICAM1, IL1B, LEP, MMP9, NLRP3, NOS3, P2RY12, PCSK9, PDGFRB, PTGS2, STC2, TGFB1, TIMP1, TNFSF11]
GO:0043271	Group049	negative regulation of ion transport	GO_BiologicalProcess-GOA_23.02.2017_10h01	[AGTR2, AKT1, APOE, CNR1, ICAM1, LEP, MMP9, NOS3, PCSK9, PTGS2, TGFB1, TIMP1]
GO:0006970	Group050	response to osmotic stress	GO_BiologicalProcess-GOA_23.02.2017_10h01	[BDKRB1, CASP3, NLRP3, PTGS2, TIMP1, TNF]
GO:0071214	Group050	cellular response to abiotic stimulus	GO_BiologicalProcess-GOA_23.02.2017_10h01	[AKT1, BDKRB1, CASP3, CD40, ENG, IL1B, MAPK3, PTGS2, TGFB1, TIMP1, TLR4, TLR7, TNFRSF1A, TP53]
GO:0009651	Group050	response to salt stress	GO_BiologicalProcess-GOA_23.02.2017_10h01	[BDKRB1, NLRP3, TIMP1, TNF]
GO:0008627	Group050	intrinsic apoptotic signaling pathway in response to osmotic stress	GO_BiologicalProcess-GOA_23.02.2017_10h01	[BDKRB1, CASP3, PTGS2, TIMP1]
GO:0051926	Group050	negative regulation of calcium ion transport	GO_BiologicalProcess-GOA_23.02.2017_10h01	[ICAM1, NOS3, PTGS2, TGFB1, TIMP1]
GO:0009636	Group051	response to toxic substance	GO_BiologicalProcess-GOA_23.02.2017_10h01	[ALB, APOE, CCL5, CDH1, CST3, MAPK1, MAPK3, MPO, NOS3, PDGFRB, PTGS2, TLR2, TNF]
GO:0000302	Group051	response to reactive oxygen species	GO_BiologicalProcess-GOA_23.02.2017_10h01	[AKT1, ANXA1, APOE, CASP3, CST3, EDN1, HGF, HMOX1, IL6, JUN, MAPK1, MAPK3, MMP3, MMP9, MPO, NOS3, PDGFRB, RELA, SRC, TNF]
GO:0098869	Group051	cellular oxidant detoxification	GO_BiologicalProcess-GOA_23.02.2017_10h01	[ALB, APOE, MPO, NOS3, PTGS2, TNF]
GO:0030324	Group051	lung development	GO_BiologicalProcess-GOA_23.02.2017_10h01	[IGFBP5, MAPK1, MAPK3, NOS3, NOTCH1, PDGFRB, TNC, TNF, VEGFA]
GO:0031663	Group051	lipopolysaccharide-mediated signaling pathway	GO_BiologicalProcess-GOA_23.02.2017_10h01	[AKT1, CCL2, CCL5, IL18, IL1B, MAPK1, MAPK3, NOS3, TGFB1, TLR2, TLR4, TNF]
GO:0001776	Group052	leukocyte homeostasis	GO_BiologicalProcess-GOA_23.02.2017_10h01	[AKT1, ANXA1, CASP3, FOXP3, HCAR2, HIF1A, HMGB1, IFNG, IL6, KITLG, TGFB1, TNFSF13B]
GO:0002260	Group052	lymphocyte homeostasis	GO_BiologicalProcess-GOA_23.02.2017_10h01	[AKT1, CASP3, FOXP3, HIF1A, TGFB1, TNFSF13B]
GO:0071634	Group052	regulation of transforming growth factor beta production	GO_BiologicalProcess-GOA_23.02.2017_10h01	[CD34, FOXP3, HIF1A, PTGS2]
GO:0001782	Group052	B cell homeostasis	GO_BiologicalProcess-GOA_23.02.2017_10h01	[CASP3, FOXP3, HIF1A, TNFSF13B]
GO:0042130	Group052	negative regulation of T cell proliferation	GO_BiologicalProcess-GOA_23.02.2017_10h01	[CASP3, FOXP3, IDO1, IL10, TGFB1]
GO:0010574	Group053	regulation of vascular endothelial growth factor production	GO_BiologicalProcess-GOA_23.02.2017_10h01	[C3, C5, CCL2, CCR2, HIF1A, IL1B, IL6, MIA3, PTGS2, TGFB1]
GO:0010575	Group053	positive regulation of vascular endothelial growth factor production	GO_BiologicalProcess-GOA_23.02.2017_10h01	[C3, C5, HIF1A, IL1B, MIA3, PTGS2, TGFB1]
GO:0030282	Group053	bone mineralization	GO_BiologicalProcess-GOA_23.02.2017_10h01	[AHSG, FGF23, HIF1A, IGF1, LEP, PTGS2, TGFB1]
GO:0002675	Group053	positive regulation of acute inflammatory response	GO_BiologicalProcess-GOA_23.02.2017_10h01	[C3, CNR1, IL1B, IL6, PTGS2, TNF, TNFSF11]
GO:0030947	Group053	regulation of vascular endothelial growth factor receptor signaling pathway	GO_BiologicalProcess-GOA_23.02.2017_10h01	[FLT1, HIF1A, IL1B, MIA3, VEGFA, VEGFC]
GO:0002260	Group054	lymphocyte homeostasis	GO_BiologicalProcess-GOA_23.02.2017_10h01	[AKT1, CASP3, FOXP3, HIF1A, TGFB1, TNFSF13B]
GO:0034101	Group054	erythrocyte homeostasis	GO_BiologicalProcess-GOA_23.02.2017_10h01	[CASP3, HIF1A, HMOX1, JAK2, MIA3, TIMP1, VEGFA]
GO:0010507	Group054	negative regulation of autophagy	GO_BiologicalProcess-GOA_23.02.2017_10h01	[AKT1, HGF, HMOX1, IL6, LEP, QSOX1]
GO:0071276	Group054	cellular response to cadmium ion	GO_BiologicalProcess-GOA_23.02.2017_10h01	[AKT1, HMOX1, JUN, MAPK1, MAPK3, MMP9]
GO:0016241	Group054	regulation of macroautophagy	GO_BiologicalProcess-GOA_23.02.2017_10h01	[AKT1, CASP3, HIF1A, HMOX1, KDR, MAPK3, QSOX1]
GO:0051781	Group055	positive regulation of cell division	GO_BiologicalProcess-GOA_23.02.2017_10h01	[CXCR5, IL1B, PPBP, RHOA, TGFB1, VEGFA, VEGFC]
GO:0051053	Group055	negative regulation of DNA metabolic process	GO_BiologicalProcess-GOA_23.02.2017_10h01	[ADIPOQ, FOXP3, GPER1, PPARG, SRC, TGFB1, TP53]
GO:0031058	Group055	positive regulation of histone modification	GO_BiologicalProcess-GOA_23.02.2017_10h01	[FOXP3, IL1B, MAPK3, TGFB1, TP53, VEGFA]
GO:0090311	Group055	regulation of protein deacetylation	GO_BiologicalProcess-GOA_23.02.2017_10h01	[FOXP3, IFNG, TGFB1, TP53, VEGFA]
GO:0035066	Group055	positive regulation of histone acetylation	GO_BiologicalProcess-GOA_23.02.2017_10h01	[FOXP3, IL1B, MAPK3, TGFB1]
GO:0032633	Group056	interleukin-4 production	GO_BiologicalProcess-GOA_23.02.2017_10h01	[CD28, CD40LG, CD86, FOXP3, NLRP3, NOTCH1]
GO:0042113	Group056	B cell activation	GO_BiologicalProcess-GOA_23.02.2017_10h01	[CASP3, CD28, CD40, CD40LG, CD86, CXCR5, FOXP3, IFNG, IL10, IL6, ITGB1, LGALS1, PTPRC, TGFB1, TLR4, TNFSF13B, VCAM1]
GO:0031294	Group056	lymphocyte costimulation	GO_BiologicalProcess-GOA_23.02.2017_10h01	[AKT1, CD28, CD40LG, CD86, IL6, LGALS1, SRC, TNFSF13B]
GO:0048305	Group056	immunoglobulin secretion	GO_BiologicalProcess-GOA_23.02.2017_10h01	[CD40, CD40LG, IL6, TNF, TNFSF13B]
GO:0050870	Group056	positive regulation of T cell activation	GO_BiologicalProcess-GOA_23.02.2017_10h01	[AKT1, ANXA1, CCL2, CCL5, CCR2, CD28, CD40LG, CD86, FOXP3, HMGB1, IFNG, IGF1, IL15, IL18, IL1B, IL6, LEP, LGALS1, NLRP3, PTPRC, SRC, TGFB1, TIMP1, TNFSF11, TNFSF13B, VCAM1]
GO:0032615	Group057	interleukin-12 production	GO_BiologicalProcess-GOA_23.02.2017_10h01	[CD40, CD40LG, HMGB1, IDO1, IFNG, IL10, LEP, RELA, TLR2, TLR4]
GO:0032653	Group057	regulation of interleukin-10 production	GO_BiologicalProcess-GOA_23.02.2017_10h01	[CD28, CD34, CD40LG, FOXP3, HGF, HMGB1, IDO1, IL6, TLR2, TLR4]
GO:0032715	Group057	negative regulation of interleukin-6 production	GO_BiologicalProcess-GOA_23.02.2017_10h01	[FOXP3, GAS6, HGF, IL10, IL6, TLR4, TNF]
GO:0032733	Group057	positive regulation of interleukin-10 production	GO_BiologicalProcess-GOA_23.02.2017_10h01	[CD28, CD34, CD40LG, HGF, HMGB1, IL6, TLR2, TLR4]
GO:0002562	Group057	somatic diversification of immune receptors via germline recombination within a single locus	GO_BiologicalProcess-GOA_23.02.2017_10h01	[CD28, CD40, CD40LG, FOXP3, HMGB1, IFNG, IL10, TGFB1]
GO:0071241	Group058	cellular response to inorganic substance	GO_BiologicalProcess-GOA_23.02.2017_10h01	[AKT1, CD86, CDH1, EDN1, HMOX1, JUN, MAPK1, MAPK3, MMP3, MMP9]
GO:0035270	Group058	endocrine system development	GO_BiologicalProcess-GOA_23.02.2017_10h01	[AKT1, ANXA1, APOA1, CDH1, IL6, IL6R, MAPK1, MAPK3]
GO:0060416	Group058	response to growth hormone	GO_BiologicalProcess-GOA_23.02.2017_10h01	[AKT1, IGFBP5, JAK2, MAPK1, MAPK3, STAT3]
GO:0071276	Group058	cellular response to cadmium ion	GO_BiologicalProcess-GOA_23.02.2017_10h01	[AKT1, HMOX1, JUN, MAPK1, MAPK3, MMP9]
GO:2000573	Group058	positive regulation of DNA biosynthetic process	GO_BiologicalProcess-GOA_23.02.2017_10h01	[HGF, IL6, MAPK1, MAPK3, PDGFRB, SRC]
GO:0001503	Group059	ossification	GO_BiologicalProcess-GOA_23.02.2017_10h01	[AHSG, AKT1, CASR, CSF1, FGF23, HGF, HIF1A, IGF1, IGFBP3, IGFBP5, IL6, IL6R, LEP, MAPK1, MAPK3, MMP2, MMP9, NOTCH1, PTGS2, RHOA, SPP1, TGFB1, TNC, TNF, TNFSF11]
GO:0030278	Group059	regulation of ossification	GO_BiologicalProcess-GOA_23.02.2017_10h01	[AHSG, CSF1, FGF23, HGF, HIF1A, IGF1, IGFBP5, IL6, IL6R, MAPK1, MAPK3, NOTCH1, TGFB1, TNF]
GO:0001649	Group059	osteoblast differentiation	GO_BiologicalProcess-GOA_23.02.2017_10h01	[AKT1, FGF23, HGF, IGF1, IGFBP3, IGFBP5, IL6, IL6R, NOTCH1, SPP1, TNC, TNF]
GO:0031214	Group059	biomineral tissue development	GO_BiologicalProcess-GOA_23.02.2017_10h01	[AHSG, FGF23, GAS6, HIF1A, IGF1, LEP, PTGS2, SPP1, TGFB1]
GO:0045667	Group059	regulation of osteoblast differentiation	GO_BiologicalProcess-GOA_23.02.2017_10h01	[FGF23, HGF, IGF1, IGFBP5, IL6, IL6R, NOTCH1, TNF]
GO:0030258	Group060	lipid modification	GO_BiologicalProcess-GOA_23.02.2017_10h01	[ADIPOQ, AKT1, APOA1, APOA2, APOA5, APOE, CD28, CD86, CNR1, FGF23, HGF, IL6, KITLG, LEP, PDGFRB, PPARG, PTEN]
GO:0048015	Group060	phosphatidylinositol-mediated signaling	GO_BiologicalProcess-GOA_23.02.2017_10h01	[AKT1, CCL5, CD28, CD86, EDN1, FGF23, FLT1, GPER1, HGF, IGF1, IL18, IL6, INS, JAK2, KDR, KITLG, LEP, MAPK1, MAPK3, NGF, PDGFRB, PTEN, RHOA, TP53]
GO:0014065	Group060	phosphatidylinositol 3-kinase signaling	GO_BiologicalProcess-GOA_23.02.2017_10h01	[AKT1, CCL5, CD28, CD86, EDN1, FGF23, FLT1, GPER1, HGF, IGF1, IL18, IL6, INS, JAK2, KDR, KITLG, LEP, MAPK1, MAPK3, PDGFRB, PTEN]
GO:0046854	Group060	phosphatidylinositol phosphorylation	GO_BiologicalProcess-GOA_23.02.2017_10h01	[CD28, CD86, FGF23, HGF, IL6, KITLG, PDGFRB]
GO:2000573	Group060	positive regulation of DNA biosynthetic process	GO_BiologicalProcess-GOA_23.02.2017_10h01	[HGF, IL6, MAPK1, MAPK3, PDGFRB, SRC]
GO:0048771	Group061	tissue remodeling	GO_BiologicalProcess-GOA_23.02.2017_10h01	[ACE, AGTR2, ANXA1, CCR2, CST3, GPR55, HIF1A, HMGB1, IGFBP5, IL15, IL18, IL6, LEP, NOS3, PLG, SPP1, SRC, TGFB1, TNFSF11]
GO:0034103	Group061	regulation of tissue remodeling	GO_BiologicalProcess-GOA_23.02.2017_10h01	[CST3, IL15, IL18, IL6, LEP, SPP1, SRC, TGFB1, TNFSF11]
GO:0001974	Group061	blood vessel remodeling	GO_BiologicalProcess-GOA_23.02.2017_10h01	[ACE, AGTR2, CCR2, CST3, NOS3, TGFB1]
GO:0046849	Group061	bone remodeling	GO_BiologicalProcess-GOA_23.02.2017_10h01	[GPR55, IL6, LEP, SPP1, SRC, TGFB1, TNFSF11]
GO:0051897	Group061	positive regulation of protein kinase B signaling	GO_BiologicalProcess-GOA_23.02.2017_10h01	[CD28, GAS6, IGFBP5, IL18, IL6, INS, LEP, SRC, TGFB1, TNF, TNFSF11]
GO:0050920	Group062	regulation of chemotaxis	GO_BiologicalProcess-GOA_23.02.2017_10h01	[ADAM10, C5, CASR, CCL2, CCL5, CCR2, CSF1, CXCL1, CXCL12, CXCL5, CXCL8, CXCR4, EDN1, ELANE, GAS6, HMGB1, IL6, IL6R, KDR, MAPK3, NOTCH1, PDGFRB, PF4, PPBP, SERPINE1, TGFB1, VEGFA, VEGFC]
GO:0050918	Group062	positive chemotaxis	GO_BiologicalProcess-GOA_23.02.2017_10h01	[CASR, CCL5, CXCL12, CXCL8, HGF, HMGB1, IL6, KDR, SAA1, VEGFA, VEGFC]
GO:0050921	Group062	positive regulation of chemotaxis	GO_BiologicalProcess-GOA_23.02.2017_10h01	[ADAM10, CASR, CCL2, CCL5, CCR2, CSF1, CXCL1, CXCL12, CXCL5, CXCL8, EDN1, GAS6, HMGB1, IL6, IL6R, KDR, MAPK3, PDGFRB, PF4, PPBP, SERPINE1, TGFB1, VEGFA, VEGFC]
GO:0050927	Group062	positive regulation of positive chemotaxis	GO_BiologicalProcess-GOA_23.02.2017_10h01	[CASR, CXCL12, CXCL8, KDR, VEGFA, VEGFC]
GO:0050930	Group062	induction of positive chemotaxis	GO_BiologicalProcess-GOA_23.02.2017_10h01	[CXCL12, CXCL8, VEGFA, VEGFC]
GO:0034103	Group063	regulation of tissue remodeling	GO_BiologicalProcess-GOA_23.02.2017_10h01	[CST3, IL15, IL18, IL6, LEP, SPP1, SRC, TGFB1, TNFSF11]
GO:0046849	Group063	bone remodeling	GO_BiologicalProcess-GOA_23.02.2017_10h01	[GPR55, IL6, LEP, SPP1, SRC, TGFB1, TNFSF11]
GO:0046850	Group063	regulation of bone remodeling	GO_BiologicalProcess-GOA_23.02.2017_10h01	[IL6, LEP, SPP1, SRC, TNFSF11]
GO:0060348	Group063	bone development	GO_BiologicalProcess-GOA_23.02.2017_10h01	[ENG, IGF1, LEP, PTPRC, RHOA, SRC, TGFB1, TNFSF11]
GO:0051149	Group063	positive regulation of muscle cell differentiation	GO_BiologicalProcess-GOA_23.02.2017_10h01	[EDN1, ENG, GPER1, IGF1, IGFBP3, TGFB1]
GO:0009612	Group064	response to mechanical stimulus	GO_BiologicalProcess-GOA_23.02.2017_10h01	[AKT1, BDKRB1, CCL2, CD40, CXCL12, EDN1, ENG, IL1B, IL6, JUN, MAPK3, MPO, PPARG, PTGS2, RELA, SRC, TGFB1, TLR4, TLR7, TNC, TNFRSF1A]
GO:0071214	Group064	cellular response to abiotic stimulus	GO_BiologicalProcess-GOA_23.02.2017_10h01	[AKT1, BDKRB1, CASP3, CD40, ENG, IL1B, MAPK3, PTGS2, TGFB1, TIMP1, TLR4, TLR7, TNFRSF1A, TP53]
GO:0071496	Group064	cellular response to external stimulus	GO_BiologicalProcess-GOA_23.02.2017_10h01	[AKT1, ALB, CASR, CD40, ENG, FGF23, GAS6, HMOX1, ICAM1, IL15, IL1B, IL6, JUN, LEP, MAPK1, MAPK3, PCSK9, PPARG, PTGS2, TGFB1, TLR4, TLR7, TNC, TNFRSF1A, TP53]
GO:0071260	Group064	cellular response to mechanical stimulus	GO_BiologicalProcess-GOA_23.02.2017_10h01	[AKT1, CD40, ENG, IL1B, MAPK3, PTGS2, TGFB1, TLR4, TLR7, TNFRSF1A]
GO:0008627	Group064	intrinsic apoptotic signaling pathway in response to osmotic stress	GO_BiologicalProcess-GOA_23.02.2017_10h01	[BDKRB1, CASP3, PTGS2, TIMP1]
GO:0032635	Group065	interleukin-6 production	GO_BiologicalProcess-GOA_23.02.2017_10h01	[FOXP3, GAS6, HGF, HMGB1, IFNG, IL10, IL17A, IL1B, IL6, IL6R, LEP, TLR1, TLR2, TLR4, TLR6, TLR7, TNF]
GO:0072537	Group065	fibroblast activation	GO_BiologicalProcess-GOA_23.02.2017_10h01	[IL17A, LEP, PDGFRB]
GO:0032814	Group065	regulation of natural killer cell activation	GO_BiologicalProcess-GOA_23.02.2017_10h01	[GAS6, IL15, IL18, LEP]
GO:0072604	Group065	interleukin-6 secretion	GO_BiologicalProcess-GOA_23.02.2017_10h01	[GAS6, HMGB1, IL17A, IL1B, LEP]
GO:0032310	Group065	prostaglandin secretion	GO_BiologicalProcess-GOA_23.02.2017_10h01	[EDN1, IL1B, LEP, TNFSF11]
GO:1903793	Group066	positive regulation of anion transport	GO_BiologicalProcess-GOA_23.02.2017_10h01	[APOE, EDN1, IL1B, NLRP3, TNFSF11]
GO:0030799	Group066	regulation of cyclic nucleotide metabolic process	GO_BiologicalProcess-GOA_23.02.2017_10h01	[APOE, CCR2, EDN1, GPER1, GRM8, NLRP3, NOS3, PF4, VEGFA]
GO:1900542	Group066	regulation of purine nucleotide metabolic process	GO_BiologicalProcess-GOA_23.02.2017_10h01	[APOE, CCR2, EDN1, GPER1, GRM8, HIF1A, IGF1, INS, MIA3, NLRP3, NOS3, PF4, STAT3, VEGFA]
GO:1900371	Group066	regulation of purine nucleotide biosynthetic process	GO_BiologicalProcess-GOA_23.02.2017_10h01	[APOE, CCR2, EDN1, GPER1, GRM8, NLRP3, NOS3, STAT3]
GO:1900544	Group066	positive regulation of purine nucleotide metabolic process	GO_BiologicalProcess-GOA_23.02.2017_10h01	[APOE, GPER1, HIF1A, IGF1, INS, MIA3, NLRP3, NOS3, PF4, STAT3]
GO:0009620	Group067	response to fungus	GO_BiologicalProcess-GOA_23.02.2017_10h01	[CD86, ELANE, IL17A, IL6, MPO, NPY, TGFB1, TLR4]
GO:0032667	Group067	regulation of interleukin-23 production	GO_BiologicalProcess-GOA_23.02.2017_10h01	[IFNG, IL17A, TGFB1, TLR4]
GO:0001878	Group067	response to yeast	GO_BiologicalProcess-GOA_23.02.2017_10h01	[CD86, ELANE, IL6, MPO, NPY]
GO:0050832	Group067	defense response to fungus	GO_BiologicalProcess-GOA_23.02.2017_10h01	[ELANE, IL17A, MPO, NPY, TGFB1]
GO:0042036	Group067	negative regulation of cytokine biosynthetic process	GO_BiologicalProcess-GOA_23.02.2017_10h01	[ELANE, FOXP3, IL10, IL6]
GO:0050829	Group067	defense response to Gram-negative bacterium	GO_BiologicalProcess-GOA_23.02.2017_10h01	[IL6, IL6R, NPY, SERPINE1, TLR4]
GO:0044089	Group068	positive regulation of cellular component biogenesis	GO_BiologicalProcess-GOA_23.02.2017_10h01	[APOA1, APOE, BDNF, CCL11, EDN1, ESR1, ICAM1, IFNG, JUN, KDR, MMP1, MMP3, PROC, RHOA, SRC, TGFB1, TLR4, TLR6, TNF, TP53, VEGFA]
GO:0051130	Group068	positive regulation of cellular component organization	GO_BiologicalProcess-GOA_23.02.2017_10h01	[AHSG, AKT1, ANXA1, APOA1, APOA5, APOE, BDNF, C3, C4A, CCL11, CCL2, CD28, CNR1, CXCL12, EDN1, ESR1, FN1, FOXP3, GAS6, GPER1, HGF, HIF1A, ICAM1, IFNG, IGF1, IL1B, IL6, INS, ITGB1, JUN, KDR, MAPK1, MAPK3, MFGE8, MMP1, MMP3, MMP9, NGF, PCSK9, PDGFRB, PPARG, PROC, RHOA, SELE, SERPINE1, SRC, TGFB1, TIMP1, TLR4, TLR6, TNF, TP53, VEGFA]
GO:0043254	Group068	regulation of protein complex assembly	GO_BiologicalProcess-GOA_23.02.2017_10h01	[CCL11, ELN, ESR1, HMGB1, ICAM1, IFNG, INS, JUN, MMP1, MMP3, SRC, TGFB1, TLR4, TLR6, TNF, TP53, VEGFA]
GO:0031334	Group068	positive regulation of protein complex assembly	GO_BiologicalProcess-GOA_23.02.2017_10h01	[CCL11, ESR1, ICAM1, IFNG, JUN, MMP1, MMP3, SRC, TGFB1, TLR4, TLR6, TNF, TP53, VEGFA]
GO:0022612	Group068	gland morphogenesis	GO_BiologicalProcess-GOA_23.02.2017_10h01	[CCL11, CSF1, ESR1, HGF, IFNG, IGFBP5, IL6, NOTCH1, SRC, TGFB1, TNC, TNF]
GO:0032459	Group068	regulation of protein oligomerization	GO_BiologicalProcess-GOA_23.02.2017_10h01	[INS, MMP1, MMP3, SRC, TP53]
GO:0008361	Group069	regulation of cell size	GO_BiologicalProcess-GOA_23.02.2017_10h01	[AKT1, APOE, BDNF, CXCL12, EDN1, FN1, PTEN, RHOA, SPP1, VEGFA]
GO:0045792	Group069	negative regulation of cell size	GO_BiologicalProcess-GOA_23.02.2017_10h01	[AKT1, PTEN, RHOA]
GO:0031641	Group069	regulation of myelination	GO_BiologicalProcess-GOA_23.02.2017_10h01	[AKT1, HGF, IFNG, IL6, PTEN]
GO:0042552	Group069	myelination	GO_BiologicalProcess-GOA_23.02.2017_10h01	[AKT1, CXCR4, HGF, IFNG, IL6, PTEN, TGFB1, TLR2]
GO:0043217	Group069	myelin maintenance	GO_BiologicalProcess-GOA_23.02.2017_10h01	[AKT1, CXCR4, PTEN]
GO:0048709	Group069	oligodendrocyte differentiation	GO_BiologicalProcess-GOA_23.02.2017_10h01	[CXCR4, NOTCH1, PPARG, PTEN, TGFB1, TLR2]
GO:0019932	Group070	second-messenger-mediated signaling	GO_BiologicalProcess-GOA_23.02.2017_10h01	[AGTR2, APOE, CCR5, CXCL8, CXCR4, EDN1, FPR1, IGF1, KDR, NOS3, PF4, SELE, TNFSF11, VCAM1]
GO:0032369	Group070	negative regulation of lipid transport	GO_BiologicalProcess-GOA_23.02.2017_10h01	[AGTR2, AKT1, APOA2, APOE, PCSK9]
GO:1903792	Group070	negative regulation of anion transport	GO_BiologicalProcess-GOA_23.02.2017_10h01	[AGTR2, AKT1, APOE, LEP]
GO:0007263	Group070	nitric oxide mediated signal transduction	GO_BiologicalProcess-GOA_23.02.2017_10h01	[AGTR2, APOE, FPR1, NOS3]
GO:0097755	Group070	positive regulation of blood vessel diameter	GO_BiologicalProcess-GOA_23.02.2017_10h01	[AGTR2, APLN, APOE, BDKRB1, CASR, GPER1, HMOX1, INS, LEP, NOS3]
GO:0042311	Group070	vasodilation	GO_BiologicalProcess-GOA_23.02.2017_10h01	[AGTR2, APOE, BDKRB1, CASR, NOS3]
GO:0031341	Group071	regulation of cell killing	GO_BiologicalProcess-GOA_23.02.2017_10h01	[CCL2, ICAM1, IFNG, LEP, PTPRC]
GO:0010212	Group071	response to ionizing radiation	GO_BiologicalProcess-GOA_23.02.2017_10h01	[ANXA1, CASP3, CCL2, ICAM1, PTPRC, TGFB1, TP53, VCAM1]
GO:0034349	Group071	glial cell apoptotic process	GO_BiologicalProcess-GOA_23.02.2017_10h01	[CASP3, CCL2, GAS6, TP53]
GO:0051384	Group071	response to glucocorticoid	GO_BiologicalProcess-GOA_23.02.2017_10h01	[ADIPOQ, AGTR2, ANXA1, APOA2, CASP3, CCL2, EDN1, ICAM1, IL10, IL6, PTGS2, TGFB1, TIMP1, TNF]
GO:0071384	Group071	cellular response to corticosteroid stimulus	GO_BiologicalProcess-GOA_23.02.2017_10h01	[AGTR2, ANXA1, CCL2, EDN1, GPER1, ICAM1, IL6, TGFB1]
GO:0071549	Group071	cellular response to dexamethasone stimulus	GO_BiologicalProcess-GOA_23.02.2017_10h01	[AGTR2, CCL2, ICAM1, IL6, TGFB1]
GO:0014812	Group072	muscle cell migration	GO_BiologicalProcess-GOA_23.02.2017_10h01	[ACE, ADIPOQ, ANXA1, CCL5, IGF1, IGFBP3, IGFBP5, PDGFRB, PLAU, SERPINE1, SRC]
GO:0048662	Group072	negative regulation of smooth muscle cell proliferation	GO_BiologicalProcess-GOA_23.02.2017_10h01	[ADIPOQ, GPER1, HMOX1, IFNG, IGFBP3, IGFBP5, IL10, IL15, PPARG]
GO:0010906	Group072	regulation of glucose metabolic process	GO_BiologicalProcess-GOA_23.02.2017_10h01	[ADIPOQ, AKT1, IGF1, IGFBP3, IGFBP5, IL6, INS, LEP, SRC]
GO:0014910	Group072	regulation of smooth muscle cell migration	GO_BiologicalProcess-GOA_23.02.2017_10h01	[ACE, ADIPOQ, CCL5, IGF1, IGFBP3, IGFBP5, PDGFRB, PLAU, SERPINE1, SRC]
GO:0014912	Group072	negative regulation of smooth muscle cell migration	GO_BiologicalProcess-GOA_23.02.2017_10h01	[ADIPOQ, IGFBP3, IGFBP5, SERPINE1]
GO:0048009	Group072	insulin-like growth factor receptor signaling pathway	GO_BiologicalProcess-GOA_23.02.2017_10h01	[AKT1, IGF1, IGFBP1, IGFBP3, IGFBP5]
GO:0031099	Group073	regeneration	GO_BiologicalProcess-GOA_23.02.2017_10h01	[ANXA1, APOA1, APOA2, APOA5, APOE, CCL2, CXCL12, GAS6, HGF, HMOX1, IGF1, IGFBP1, IL10, IL6, JAK2, JUN, NOTCH1, PPARG, PTEN, SPP1, TGFB1, TNC]
GO:0042542	Group073	response to hydrogen peroxide	GO_BiologicalProcess-GOA_23.02.2017_10h01	[ANXA1, CASP3, CST3, HGF, HMOX1, IL6, JUN, PDGFRB, RELA, SRC]
GO:0048732	Group073	gland development	GO_BiologicalProcess-GOA_23.02.2017_10h01	[AKT1, ANXA1, APLN, APOA1, CCL11, CDH1, CSF1, CST3, ESR1, HGF, HIF1A, HMOX1, IFNG, IGFBP5, IL10, IL6, JAK2, JUN, MAPK1, MAPK3, NOTCH1, PCSK9, PROC, PTEN, PTGS2, RELA, SRC, TGFB1, TNC, TNF, TNFSF11, VEGFA]
GO:0031100	Group073	animal organ regeneration	GO_BiologicalProcess-GOA_23.02.2017_10h01	[APOA1, APOA2, CCL2, CXCL12, GAS6, HGF, HMOX1, IL10, IL6, NOTCH1, PPARG, TGFB1]
GO:0001889	Group073	liver development	GO_BiologicalProcess-GOA_23.02.2017_10h01	[ANXA1, HGF, HMOX1, IFNG, IL10, IL6, JUN, NOTCH1, PCSK9, PROC, RELA, TGFB1]
GO:0035729	Group073	cellular response to hepatocyte growth factor stimulus	GO_BiologicalProcess-GOA_23.02.2017_10h01	[CASR, HGF, IL10, IL6, RELA]
GO:0001503	Group074	ossification	GO_BiologicalProcess-GOA_23.02.2017_10h01	[AHSG, AKT1, CASR, CSF1, FGF23, HGF, HIF1A, IGF1, IGFBP3, IGFBP5, IL6, IL6R, LEP, MAPK1, MAPK3, MMP2, MMP9, NOTCH1, PTGS2, RHOA, SPP1, TGFB1, TNC, TNF, TNFSF11]
GO:0030279	Group074	negative regulation of ossification	GO_BiologicalProcess-GOA_23.02.2017_10h01	[AHSG, FGF23, HIF1A, IGFBP5, NOTCH1, TGFB1, TNF]
GO:0031214	Group074	biomineral tissue development	GO_BiologicalProcess-GOA_23.02.2017_10h01	[AHSG, FGF23, GAS6, HIF1A, IGF1, LEP, PTGS2, SPP1, TGFB1]
GO:0033273	Group074	response to vitamin	GO_BiologicalProcess-GOA_23.02.2017_10h01	[CASR, CCL2, CD40, F5, FGF23, GAS6, IL15, LEP, PPARG, PTGS2, RELA, SPP1, STC2, TGFB1, TIMP1, TNC]
GO:0033280	Group074	response to vitamin D	GO_BiologicalProcess-GOA_23.02.2017_10h01	[CASR, FGF23, IL15, PTGS2, SPP1, STC2, TGFB1, TNC]
GO:0030282	Group074	bone mineralization	GO_BiologicalProcess-GOA_23.02.2017_10h01	[AHSG, FGF23, HIF1A, IGF1, LEP, PTGS2, TGFB1]
GO:0071496	Group075	cellular response to external stimulus	GO_BiologicalProcess-GOA_23.02.2017_10h01	[AKT1, ALB, CASR, CD40, ENG, FGF23, GAS6, HMOX1, ICAM1, IL15, IL1B, IL6, JUN, LEP, MAPK1, MAPK3, PCSK9, PPARG, PTGS2, TGFB1, TLR4, TLR7, TNC, TNFRSF1A, TP53]
GO:0007584	Group075	response to nutrient	GO_BiologicalProcess-GOA_23.02.2017_10h01	[ADIPOQ, APOA1, CASR, CCL2, CCL28, CD40, CNR1, F5, FGF23, GAS6, HMOX1, IL15, LEP, PPARG, PTEN, PTGS2, RELA, SPP1, STC2, TGFB1, TIMP1, TNC, VCAM1]
GO:0014070	Group075	response to organic cyclic compound	GO_BiologicalProcess-GOA_23.02.2017_10h01	[ADIPOQ, AGTR2, AKT1, ANXA1, APOA2, APOB, CASP3, CASR, CCL2, CCL5, CCR5, CD40, CDH1, CNR1, CST3, EDN1, ENG, ESR1, FGF23, GPER1, HMOX1, ICAM1, IGFBP5, IL10, IL15, IL18, IL1B, IL6, JAK2, JUN, LEP, LGALS1, MAPK1, MAPK3, NLRP3, NOTCH1, P2RY12, PDGFRB, PPARG, PTEN, PTGS2, RELA, SELL, SPP1, SRC, STAT1, STAT3, STC2, TGFB1, TIMP1, TLR2, TNC, TNF, VCAM1]
GO:0031667	Group075	response to nutrient levels	GO_BiologicalProcess-GOA_23.02.2017_10h01	[ADIPOQ, AKT1, ALB, APOA1, APOE, CASR, CCL2, CCL28, CD40, CNR1, CST3, F5, FGF23, GAS6, HMOX1, ICAM1, IL15, IL6, JUN, LEP, MAPK1, MAPK3, MPO, NPY, PCSK9, PPARG, PTEN, PTGS2, RELA, SPP1, SRC, STC2, TGFB1, TIMP1, TNC, TP53, VCAM1]
GO:0031669	Group075	cellular response to nutrient levels	GO_BiologicalProcess-GOA_23.02.2017_10h01	[ALB, CASR, FGF23, GAS6, HMOX1, ICAM1, IL15, IL6, JUN, LEP, MAPK1, MAPK3, PCSK9, PPARG, TNC, TP53]
GO:0033273	Group075	response to vitamin	GO_BiologicalProcess-GOA_23.02.2017_10h01	[CASR, CCL2, CD40, F5, FGF23, GAS6, IL15, LEP, PPARG, PTGS2, RELA, SPP1, STC2, TGFB1, TIMP1, TNC]
GO:0071496	Group076	cellular response to external stimulus	GO_BiologicalProcess-GOA_23.02.2017_10h01	[AKT1, ALB, CASR, CD40, ENG, FGF23, GAS6, HMOX1, ICAM1, IL15, IL1B, IL6, JUN, LEP, MAPK1, MAPK3, PCSK9, PPARG, PTGS2, TGFB1, TLR4, TLR7, TNC, TNFRSF1A, TP53]
GO:0010038	Group076	response to metal ion	GO_BiologicalProcess-GOA_23.02.2017_10h01	[AKT1, CASP3, CASR, CD86, CDH1, EDN1, FGF23, HMOX1, ICAM1, IL6, JUN, MAPK1, MAPK3, MMP9, PTEN, PTGS2, VCAM1]
GO:0031667	Group076	response to nutrient levels	GO_BiologicalProcess-GOA_23.02.2017_10h01	[ADIPOQ, AKT1, ALB, APOA1, APOE, CASR, CCL2, CCL28, CD40, CNR1, CST3, F5, FGF23, GAS6, HMOX1, ICAM1, IL15, IL6, JUN, LEP, MAPK1, MAPK3, MPO, NPY, PCSK9, PPARG, PTEN, PTGS2, RELA, SPP1, SRC, STC2, TGFB1, TIMP1, TNC, TP53, VCAM1]
GO:0042594	Group076	response to starvation	GO_BiologicalProcess-GOA_23.02.2017_10h01	[ALB, GAS6, JUN, MAPK1, MAPK3, PCSK9, PPARG, TP53]
GO:0031669	Group076	cellular response to nutrient levels	GO_BiologicalProcess-GOA_23.02.2017_10h01	[ALB, CASR, FGF23, GAS6, HMOX1, ICAM1, IL15, IL6, JUN, LEP, MAPK1, MAPK3, PCSK9, PPARG, TNC, TP53]
GO:0031670	Group076	cellular response to nutrient	GO_BiologicalProcess-GOA_23.02.2017_10h01	[CASR, FGF23, GAS6, HMOX1, IL15, LEP, PPARG, TNC]
GO:0046683	Group077	response to organophosphorus	GO_BiologicalProcess-GOA_23.02.2017_10h01	[ADIPOQ, CCL2, IGFBP5, IL1B, JUN, P2RY12, PTEN, PTGS2, RELA, SELL, STAT1]
GO:0014074	Group077	response to purine-containing compound	GO_BiologicalProcess-GOA_23.02.2017_10h01	[ADIPOQ, CCL2, IGFBP5, IL1B, IL6, JUN, P2RY12, PPARG, PTEN, PTGS2, RELA, SELL, STAT1]
GO:0033198	Group077	response to ATP	GO_BiologicalProcess-GOA_23.02.2017_10h01	[CCL2, IL1B, P2RY12, PTEN, PTGS2, SELL]
GO:0050805	Group077	negative regulation of synaptic transmission	GO_BiologicalProcess-GOA_23.02.2017_10h01	[ADIPOQ, PTEN, PTGS2]
GO:0050806	Group077	positive regulation of synaptic transmission	GO_BiologicalProcess-GOA_23.02.2017_10h01	[APOE, CCL2, GPER1, IFNG, MAPK1, PTEN, PTGS2]
GO:0071318	Group077	cellular response to ATP	GO_BiologicalProcess-GOA_23.02.2017_10h01	[CCL2, P2RY12, PTGS2]
GO:0051149	Group078	positive regulation of muscle cell differentiation	GO_BiologicalProcess-GOA_23.02.2017_10h01	[EDN1, ENG, GPER1, IGF1, IGFBP3, TGFB1]
GO:0055006	Group078	cardiac cell development	GO_BiologicalProcess-GOA_23.02.2017_10h01	[AGTR2, EDN1, IGF1, NOTCH1, PDGFRB, VEGFA]
GO:1905209	Group078	positive regulation of cardiocyte differentiation	GO_BiologicalProcess-GOA_23.02.2017_10h01	[EDN1, GPER1, IGF1, TGFB1]
GO:0010660	Group078	regulation of muscle cell apoptotic process	GO_BiologicalProcess-GOA_23.02.2017_10h01	[EDN1, HMOX1, IFNG, IGF1, JAK2]
GO:0034391	Group078	regulation of smooth muscle cell apoptotic process	GO_BiologicalProcess-GOA_23.02.2017_10h01	[EDN1, IFNG, IGF1]
GO:0033158	Group078	regulation of protein import into nucleus, translocation	GO_BiologicalProcess-GOA_23.02.2017_10h01	[GAS6, IFNG, IGF1, IL6, JAK2, MAPK1]
GO:1905954	Group079	positive regulation of lipid localization	GO_BiologicalProcess-GOA_23.02.2017_10h01	[ADIPOQ, APOB, APOE, C3, EDN1, IL1B, SPP1, TNFSF11]
GO:0035690	Group079	cellular response to drug	GO_BiologicalProcess-GOA_23.02.2017_10h01	[ADIPOQ, CCL2, EDN1, GAS6, IL1B, TP53]
GO:0032370	Group079	positive regulation of lipid transport	GO_BiologicalProcess-GOA_23.02.2017_10h01	[ADIPOQ, APOE, EDN1, IL1B, SPP1, TNFSF11]
GO:0034349	Group079	glial cell apoptotic process	GO_BiologicalProcess-GOA_23.02.2017_10h01	[CASP3, CCL2, GAS6, TP53]
GO:0050764	Group079	regulation of phagocytosis	GO_BiologicalProcess-GOA_23.02.2017_10h01	[ADIPOQ, AHSG, C3, C4A, CCL2, GAS6, IL1B, MFGE8, PPARG, PTEN, TGFB1, TNF]
GO:0046888	Group079	negative regulation of hormone secretion	GO_BiologicalProcess-GOA_23.02.2017_10h01	[ADIPOQ, EDN1, FGF23, IL1B, IL6, LEP]
GO:1902895	Group080	positive regulation of pri-miRNA transcription from RNA polymerase II promoter	GO_BiologicalProcess-GOA_23.02.2017_10h01	[HIF1A, JUN, RELA, STAT3, TGFB1]
GO:0002260	Group080	lymphocyte homeostasis	GO_BiologicalProcess-GOA_23.02.2017_10h01	[AKT1, CASP3, FOXP3, HIF1A, TGFB1, TNFSF13B]
GO:0061082	Group080	myeloid leukocyte cytokine production	GO_BiologicalProcess-GOA_23.02.2017_10h01	[GAS6, HMOX1, TGFB1, TLR4]
GO:0002246	Group080	wound healing involved in inflammatory response	GO_BiologicalProcess-GOA_23.02.2017_10h01	[HIF1A, HMOX1, TGFB1]
GO:1902692	Group080	regulation of neuroblast proliferation	GO_BiologicalProcess-GOA_23.02.2017_10h01	[HIF1A, NOTCH1, TGFB1, VEGFA, VEGFC]
GO:0043619	Group080	regulation of transcription from RNA polymerase II promoter in response to oxidative stress	GO_BiologicalProcess-GOA_23.02.2017_10h01	[HIF1A, HMOX1, MIA3]
GO:0042832	Group081	defense response to protozoan	GO_BiologicalProcess-GOA_23.02.2017_10h01	[CD40, IFNG, IL10, IL6]
GO:0002639	Group081	positive regulation of immunoglobulin production	GO_BiologicalProcess-GOA_23.02.2017_10h01	[CD28, CD40, IFNG, IL6, TGFB1]
GO:0010660	Group081	regulation of muscle cell apoptotic process	GO_BiologicalProcess-GOA_23.02.2017_10h01	[EDN1, HMOX1, IFNG, IGF1, JAK2]
GO:0060334	Group081	regulation of interferon-gamma-mediated signaling pathway	GO_BiologicalProcess-GOA_23.02.2017_10h01	[IFNG, JAK2, PPARG, STAT1]
GO:0042508	Group081	tyrosine phosphorylation of Stat1 protein	GO_BiologicalProcess-GOA_23.02.2017_10h01	[CD40, IFNG, JAK2, TNFRSF1A]
GO:0048302	Group081	regulation of isotype switching to IgG isotypes	GO_BiologicalProcess-GOA_23.02.2017_10h01	[CD28, CD40, FOXP3, IFNG]
GO:0043112	Group082	receptor metabolic process	GO_BiologicalProcess-GOA_23.02.2017_10h01	[ACKR3, ADIPOQ, APOE, CXCL8, EDN1, HIF1A, IL10, ITGB1, PCSK9, PPARG, SELE, TGFB1, TNF, VEGFA]
GO:0030100	Group082	regulation of endocytosis	GO_BiologicalProcess-GOA_23.02.2017_10h01	[ADIPOQ, AHSG, APOA5, APOE, C3, C4A, CCL2, GAS6, IL1B, MFGE8, PCSK9, PPARG, PTEN, SELE, SERPINE1, SRC, TGFB1, TNF, VEGFA]
GO:0031623	Group082	receptor internalization	GO_BiologicalProcess-GOA_23.02.2017_10h01	[ACKR3, CXCL8, ITGB1, PCSK9, SELE, VEGFA]
GO:0010869	Group082	regulation of receptor biosynthetic process	GO_BiologicalProcess-GOA_23.02.2017_10h01	[ADIPOQ, EDN1, HIF1A, PPARG]
GO:0032799	Group082	low-density lipoprotein receptor particle metabolic process	GO_BiologicalProcess-GOA_23.02.2017_10h01	[ADIPOQ, APOE, PCSK9, PPARG]
GO:0032800	Group082	receptor biosynthetic process	GO_BiologicalProcess-GOA_23.02.2017_10h01	[ADIPOQ, EDN1, HIF1A, IL10, PPARG, TNF]
GO:0046813	Group083	receptor-mediated virion attachment to host cell	GO_BiologicalProcess-GOA_23.02.2017_10h01	[ACE, GAS6, ICAM1]
GO:1904019	Group083	epithelial cell apoptotic process	GO_BiologicalProcess-GOA_23.02.2017_10h01	[CD40, CD40LG, FASLG, GAS6, GPER1, HMOX1, ICAM1, IL10, IL6, JAK2, KDR, SERPINE1, TNF]
GO:1904706	Group083	negative regulation of vascular smooth muscle cell proliferation	GO_BiologicalProcess-GOA_23.02.2017_10h01	[GPER1, HMOX1, IL10]
GO:0072577	Group083	endothelial cell apoptotic process	GO_BiologicalProcess-GOA_23.02.2017_10h01	[CD40, CD40LG, FASLG, GAS6, GPER1, ICAM1, IL10, KDR, SERPINE1, TNF]
GO:1904036	Group083	negative regulation of epithelial cell apoptotic process	GO_BiologicalProcess-GOA_23.02.2017_10h01	[GAS6, HMOX1, ICAM1, IL10, KDR, SERPINE1]
GO:1902041	Group083	regulation of extrinsic apoptotic signaling pathway via death domain receptors	GO_BiologicalProcess-GOA_23.02.2017_10h01	[FASLG, HGF, HMOX1, ICAM1, IL6, NOS3, PTEN, SERPINE1]
GO:1904019	Group084	epithelial cell apoptotic process	GO_BiologicalProcess-GOA_23.02.2017_10h01	[CD40, CD40LG, FASLG, GAS6, GPER1, HMOX1, ICAM1, IL10, IL6, JAK2, KDR, SERPINE1, TNF]
GO:0048305	Group084	immunoglobulin secretion	GO_BiologicalProcess-GOA_23.02.2017_10h01	[CD40, CD40LG, IL6, TNF, TNFSF13B]
GO:0072577	Group084	endothelial cell apoptotic process	GO_BiologicalProcess-GOA_23.02.2017_10h01	[CD40, CD40LG, FASLG, GAS6, GPER1, ICAM1, IL10, KDR, SERPINE1, TNF]
GO:1904037	Group084	positive regulation of epithelial cell apoptotic process	GO_BiologicalProcess-GOA_23.02.2017_10h01	[CD40, CD40LG, FASLG, GPER1, IL6, JAK2]
GO:2000353	Group084	positive regulation of endothelial cell apoptotic process	GO_BiologicalProcess-GOA_23.02.2017_10h01	[CD40, CD40LG, FASLG, GPER1]
GO:0007262	Group084	STAT protein import into nucleus	GO_BiologicalProcess-GOA_23.02.2017_10h01	[IL6, JAK2, LEP]
GO:0048661	Group085	positive regulation of smooth muscle cell proliferation	GO_BiologicalProcess-GOA_23.02.2017_10h01	[AKT1, CCL5, EDN1, ELANE, HMOX1, IGF1, IL10, IL18, IL6, IL6R, JAK2, JUN, MMP2, MMP9, PDGFRB, PTGS2, STAT1, TNF]
GO:0002719	Group085	negative regulation of cytokine production involved in immune response	GO_BiologicalProcess-GOA_23.02.2017_10h01	[APOA1, APOA2, FOXP3, HMOX1, IL10, TGFB1, TNF]
GO:1904705	Group085	regulation of vascular smooth muscle cell proliferation	GO_BiologicalProcess-GOA_23.02.2017_10h01	[GPER1, HMOX1, IL10, JAK2, MMP2, MMP9, TNF]
GO:1904019	Group085	epithelial cell apoptotic process	GO_BiologicalProcess-GOA_23.02.2017_10h01	[CD40, CD40LG, FASLG, GAS6, GPER1, HMOX1, ICAM1, IL10, IL6, JAK2, KDR, SERPINE1, TNF]
GO:1904706	Group085	negative regulation of vascular smooth muscle cell proliferation	GO_BiologicalProcess-GOA_23.02.2017_10h01	[GPER1, HMOX1, IL10]
GO:1904707	Group085	positive regulation of vascular smooth muscle cell proliferation	GO_BiologicalProcess-GOA_23.02.2017_10h01	[IL10, JAK2, MMP2, MMP9, TNF]
GO:0002695	Group086	negative regulation of leukocyte activation	GO_BiologicalProcess-GOA_23.02.2017_10h01	[ANXA1, CASP3, CCR2, CNR1, FOXP3, GPER1, HMGB1, HMOX1, IDO1, IL10, TGFB1]
GO:0048662	Group086	negative regulation of smooth muscle cell proliferation	GO_BiologicalProcess-GOA_23.02.2017_10h01	[ADIPOQ, GPER1, HMOX1, IFNG, IGFBP3, IGFBP5, IL10, IL15, PPARG]
GO:0071392	Group086	cellular response to estradiol stimulus	GO_BiologicalProcess-GOA_23.02.2017_10h01	[CCL2, ESR1, GPER1, IL10, IL6]
GO:1904705	Group086	regulation of vascular smooth muscle cell proliferation	GO_BiologicalProcess-GOA_23.02.2017_10h01	[GPER1, HMOX1, IL10, JAK2, MMP2, MMP9, TNF]
GO:1904706	Group086	negative regulation of vascular smooth muscle cell proliferation	GO_BiologicalProcess-GOA_23.02.2017_10h01	[GPER1, HMOX1, IL10]
GO:1904036	Group086	negative regulation of epithelial cell apoptotic process	GO_BiologicalProcess-GOA_23.02.2017_10h01	[GAS6, HMOX1, ICAM1, IL10, KDR, SERPINE1]
GO:0035701	Group087	hematopoietic stem cell migration	GO_BiologicalProcess-GOA_23.02.2017_10h01	[CCR2, GAS6, PTPRC]
GO:0002407	Group087	dendritic cell chemotaxis	GO_BiologicalProcess-GOA_23.02.2017_10h01	[CCL5, CCR2, CCR5, CXCR4, GAS6, HMGB1]
GO:0046718	Group087	viral entry into host cell	GO_BiologicalProcess-GOA_23.02.2017_10h01	[CCR5, CD86, CXCR4, GAS6, ICAM1, ITGB1, LGALS1]
GO:0071677	Group087	positive regulation of mononuclear cell migration	GO_BiologicalProcess-GOA_23.02.2017_10h01	[CCL2, CCL5, CCR2, CXCL12, HMGB1, SERPINE1, TGFB1, TNF]
GO:0090026	Group087	positive regulation of monocyte chemotaxis	GO_BiologicalProcess-GOA_23.02.2017_10h01	[CCL2, CCL5, CCR2, CXCL12, HMGB1, SERPINE1]
GO:0019064	Group087	fusion of virus membrane with host plasma membrane	GO_BiologicalProcess-GOA_23.02.2017_10h01	[CCR5, CXCR4, GAS6]
GO:0051701	Group088	interaction with host	GO_BiologicalProcess-GOA_23.02.2017_10h01	[ALB, CCR5, CD86, CDH1, CXCL8, CXCR4, GAS6, ICAM1, ITGB1, LGALS1, PROC, SRC, TGFB1]
GO:0002407	Group088	dendritic cell chemotaxis	GO_BiologicalProcess-GOA_23.02.2017_10h01	[CCL5, CCR2, CCR5, CXCR4, GAS6, HMGB1]
GO:0030260	Group088	entry into host cell	GO_BiologicalProcess-GOA_23.02.2017_10h01	[CCR5, CD86, CDH1, CXCL8, CXCR4, GAS6, ICAM1, ITGB1, LGALS1, SRC]
GO:0046718	Group088	viral entry into host cell	GO_BiologicalProcess-GOA_23.02.2017_10h01	[CCR5, CD86, CXCR4, GAS6, ICAM1, ITGB1, LGALS1]
GO:0071333	Group088	cellular response to glucose stimulus	GO_BiologicalProcess-GOA_23.02.2017_10h01	[CASR, CCL2, GAS6, GPER1, HIF1A, ICAM1, LGALS1]
GO:0019064	Group088	fusion of virus membrane with host plasma membrane	GO_BiologicalProcess-GOA_23.02.2017_10h01	[CCR5, CXCR4, GAS6]
GO:0051101	Group089	regulation of DNA binding	GO_BiologicalProcess-GOA_23.02.2017_10h01	[HMGB1, HMOX1, IFNG, IGF1, JAK2, JUN, MMP9, PPARG, TGFB1]
GO:0048145	Group089	regulation of fibroblast proliferation	GO_BiologicalProcess-GOA_23.02.2017_10h01	[AGTR2, ESR1, FN1, GAS6, IFNG, IGF1, JUN, PDGFRB, PPARG, TGFB1, TP53]
GO:0043388	Group089	positive regulation of DNA binding	GO_BiologicalProcess-GOA_23.02.2017_10h01	[HMGB1, IFNG, IGF1, JAK2, MMP9, PPARG, TGFB1]
GO:0048146	Group089	positive regulation of fibroblast proliferation	GO_BiologicalProcess-GOA_23.02.2017_10h01	[ESR1, FN1, GAS6, IGF1, JUN, PDGFRB, TGFB1]
GO:0048147	Group089	negative regulation of fibroblast proliferation	GO_BiologicalProcess-GOA_23.02.2017_10h01	[AGTR2, IFNG, PPARG, TP53]
GO:0055007	Group089	cardiac muscle cell differentiation	GO_BiologicalProcess-GOA_23.02.2017_10h01	[AGTR2, EDN1, IGF1, ITGB1, PDGFRB, TGFB1, VEGFA]
GO:0009620	Group090	response to fungus	GO_BiologicalProcess-GOA_23.02.2017_10h01	[CD86, ELANE, IL17A, IL6, MPO, NPY, TGFB1, TLR4]
GO:0042742	Group090	defense response to bacterium	GO_BiologicalProcess-GOA_23.02.2017_10h01	[CRP, ELANE, IFNG, IL10, IL6, IL6R, MPO, NPY, PPBP, SERPINE1, TLR1, TLR2, TLR4, TLR6, TNF, TNFRSF1A]
GO:0010713	Group090	negative regulation of collagen metabolic process	GO_BiologicalProcess-GOA_23.02.2017_10h01	[CST3, IL6, IL6R, PPARG]
GO:0050829	Group090	defense response to Gram-negative bacterium	GO_BiologicalProcess-GOA_23.02.2017_10h01	[IL6, IL6R, NPY, SERPINE1, TLR4]
GO:0050830	Group090	defense response to Gram-positive bacterium	GO_BiologicalProcess-GOA_23.02.2017_10h01	[CRP, IL6, IL6R, NPY, TLR2, TNF]
GO:0070102	Group090	interleukin-6-mediated signaling pathway	GO_BiologicalProcess-GOA_23.02.2017_10h01	[IL6, IL6R, STAT3]
GO:0043271	Group091	negative regulation of ion transport	GO_BiologicalProcess-GOA_23.02.2017_10h01	[AGTR2, AKT1, APOE, CNR1, ICAM1, LEP, MMP9, NOS3, PCSK9, PTGS2, TGFB1, TIMP1]
GO:0010959	Group091	regulation of metal ion transport	GO_BiologicalProcess-GOA_23.02.2017_10h01	[AKT1, BDKRB1, CASR, CCL2, CCL5, CXCL12, GPER1, ICAM1, NOS3, P2RY12, PCSK9, PDGFRB, PTGS2, STC2, TGFB1, TIMP1]
GO:0008627	Group091	intrinsic apoptotic signaling pathway in response to osmotic stress	GO_BiologicalProcess-GOA_23.02.2017_10h01	[BDKRB1, CASP3, PTGS2, TIMP1]
GO:0071548	Group091	response to dexamethasone	GO_BiologicalProcess-GOA_23.02.2017_10h01	[AGTR2, CCL2, EDN1, ICAM1, IL6, TGFB1, TIMP1]
GO:0051926	Group091	negative regulation of calcium ion transport	GO_BiologicalProcess-GOA_23.02.2017_10h01	[ICAM1, NOS3, PTGS2, TGFB1, TIMP1]
GO:0051924	Group091	regulation of calcium ion transport	GO_BiologicalProcess-GOA_23.02.2017_10h01	[BDKRB1, CASR, CCL2, CCL5, CXCL12, GPER1, ICAM1, NOS3, P2RY12, PDGFRB, PTGS2, STC2, TGFB1, TIMP1]
GO:0044060	Group092	regulation of endocrine process	GO_BiologicalProcess-GOA_23.02.2017_10h01	[AGTR2, APLN, HCAR2, IL1B, LEP]
GO:1903523	Group092	negative regulation of blood circulation	GO_BiologicalProcess-GOA_23.02.2017_10h01	[AGTR2, APLN, JAK2, LEP]
GO:0051952	Group092	regulation of amine transport	GO_BiologicalProcess-GOA_23.02.2017_10h01	[AGTR2, CNR1, CXCL12, LEP, NLRP3, P2RY12]
GO:0051953	Group092	negative regulation of amine transport	GO_BiologicalProcess-GOA_23.02.2017_10h01	[AGTR2, CNR1, LEP, P2RY12]
GO:1903792	Group092	negative regulation of anion transport	GO_BiologicalProcess-GOA_23.02.2017_10h01	[AGTR2, AKT1, APOE, LEP]
GO:0060986	Group092	endocrine hormone secretion	GO_BiologicalProcess-GOA_23.02.2017_10h01	[AGTR2, APLN, HCAR2, IL1B, LEP]
GO:0030879	Group093	mammary gland development	GO_BiologicalProcess-GOA_23.02.2017_10h01	[AKT1, APLN, CCL11, CSF1, ESR1, HIF1A, IGFBP5, JAK2, MAPK1, PTGS2, SRC, TGFB1, TNFSF11, VEGFA]
GO:0035162	Group093	embryonic hemopoiesis	GO_BiologicalProcess-GOA_23.02.2017_10h01	[HIF1A, KDR, KITLG, VEGFA]
GO:0060749	Group093	mammary gland alveolus development	GO_BiologicalProcess-GOA_23.02.2017_10h01	[ESR1, HIF1A, TNFSF11, VEGFA]
GO:0061180	Group093	mammary gland epithelium development	GO_BiologicalProcess-GOA_23.02.2017_10h01	[AKT1, CCL11, CSF1, ESR1, HIF1A, JAK2, MAPK1, SRC, TGFB1, TNFSF11]
GO:1902692	Group093	regulation of neuroblast proliferation	GO_BiologicalProcess-GOA_23.02.2017_10h01	[HIF1A, NOTCH1, TGFB1, VEGFA, VEGFC]
GO:0036003	Group093	positive regulation of transcription from RNA polymerase II promoter in response to stress	GO_BiologicalProcess-GOA_23.02.2017_10h01	[HIF1A, NOTCH1, TP53, VEGFA]
GO:0002367	Group094	cytokine production involved in immune response	GO_BiologicalProcess-GOA_23.02.2017_10h01	[APOA1, APOA2, FOXP3, GAS6, HMOX1, IL10, IL6, MAPK3, NLRP3, TGFB1, TLR2, TLR4, TNF]
GO:0032667	Group094	regulation of interleukin-23 production	GO_BiologicalProcess-GOA_23.02.2017_10h01	[IFNG, IL17A, TGFB1, TLR4]
GO:0061082	Group094	myeloid leukocyte cytokine production	GO_BiologicalProcess-GOA_23.02.2017_10h01	[GAS6, HMOX1, TGFB1, TLR4]
GO:0032689	Group094	negative regulation of interferon-gamma production	GO_BiologicalProcess-GOA_23.02.2017_10h01	[FOXP3, GAS6, HMGB1, IL10, TLR4]
GO:0032700	Group094	negative regulation of interleukin-17 production	GO_BiologicalProcess-GOA_23.02.2017_10h01	[FOXP3, IFNG, TGFB1, TLR4]
GO:0002246	Group094	wound healing involved in inflammatory response	GO_BiologicalProcess-GOA_23.02.2017_10h01	[HIF1A, HMOX1, TGFB1]
GO:0034341	Group095	response to interferon-gamma	GO_BiologicalProcess-GOA_23.02.2017_10h01	[CCL11, CCL2, CCL5, CD40, CD44, CD86, CXCL16, EDN1, ICAM1, IFNG, JAK2, PPARG, STAT1, VCAM1]
GO:0043200	Group095	response to amino acid	GO_BiologicalProcess-GOA_23.02.2017_10h01	[CASP3, CCL2, EDN1, ICAM1, IL6, INS, MMP2, RELA, TNF]
GO:0070555	Group095	response to interleukin-1	GO_BiologicalProcess-GOA_23.02.2017_10h01	[ANXA1, CCL11, CCL2, CCL5, CD40, CXCL8, EDN1, HIF1A, ICAM1, IL17A, IL6, MAPK3, RELA, SELE, SRC, TIMP1]
GO:0071347	Group095	cellular response to interleukin-1	GO_BiologicalProcess-GOA_23.02.2017_10h01	[CCL11, CCL2, CCL5, CD40, CXCL8, EDN1, HIF1A, ICAM1, IL17A, IL6, MAPK3, RELA]
GO:0071356	Group095	cellular response to tumor necrosis factor	GO_BiologicalProcess-GOA_23.02.2017_10h01	[ADIPOQ, APOA1, APOB, CCL11, CCL2, CCL5, CD40, CD40LG, CXCL8, EDN1, FASLG, GAS6, GPER1, ICAM1, IL6, JAK2, RELA, STAT1, TNF, TNFRSF1A, TNFSF11, TNFSF13B, VCAM1]
GO:0071622	Group095	regulation of granulocyte chemotaxis	GO_BiologicalProcess-GOA_23.02.2017_10h01	[CCL2, CCL5, CSF1, CXCL1, CXCL5, CXCL8, EDN1, MAPK3, PF4, PPBP]
GO:0070848	Group096	response to growth factor	GO_BiologicalProcess-GOA_23.02.2017_10h01	[AGTR2, AKT1, CASP3, CASR, CCL2, CCL5, CD44, CXCL8, EDN1, ENG, FASLG, FGF23, FLT1, GAS6, HGF, HIF1A, IL10, IL1B, IL6, JUN, KDR, MAPK1, MAPK3, MIA3, NGF, NOTCH1, PDGFRB, RELA, RHOA, SRC, TGFB1, TNC, VCAM1, VEGFA, VEGFC]
GO:0007167	Group096	enzyme linked receptor protein signaling pathway	GO_BiologicalProcess-GOA_23.02.2017_10h01	[ADAM10, ADIPOQ, AGTR2, AHSG, AKT1, BDKRB1, BDNF, CASP3, CCL2, CSF1, ENG, FASLG, FGF23, FLT1, GAS6, GPER1, HGF, HIF1A, IGF1, IGFBP1, IGFBP3, IGFBP5, IL1B, IL6, INS, JAK2, JUN, KDR, LEP, MAPK1, MAPK3, MIA3, MMP2, MMP9, NGF, NOTCH1, PDGFRB, PROC, PTEN, RELA, RHOA, SRC, STAT3, TGFB1, VEGFA, VEGFC]
GO:0050679	Group096	positive regulation of epithelial cell proliferation	GO_BiologicalProcess-GOA_23.02.2017_10h01	[AKT1, CCL11, CCL2, CCL5, CXCL12, HIF1A, IGF1, IL10, IL6, JUN, KDR, MIA3, NOTCH1, TGFB1, VEGFA, VEGFC]
GO:0071363	Group096	cellular response to growth factor stimulus	GO_BiologicalProcess-GOA_23.02.2017_10h01	[AGTR2, AKT1, CASP3, CASR, CCL2, CCL5, CD44, CXCL8, EDN1, ENG, FGF23, FLT1, GAS6, HGF, HIF1A, IL10, IL1B, IL6, JUN, KDR, MAPK1, MAPK3, MIA3, NGF, NOTCH1, PDGFRB, RELA, RHOA, SRC, TGFB1, VCAM1, VEGFA, VEGFC]
GO:0007169	Group096	transmembrane receptor protein tyrosine kinase signaling pathway	GO_BiologicalProcess-GOA_23.02.2017_10h01	[ADAM10, ADIPOQ, AGTR2, AHSG, AKT1, BDKRB1, BDNF, CASP3, CCL2, CSF1, FASLG, FGF23, FLT1, GPER1, HGF, HIF1A, IGF1, IGFBP1, IGFBP3, IGFBP5, IL1B, IL6, INS, JAK2, KDR, LEP, MAPK1, MAPK3, MIA3, MMP2, MMP9, NGF, PDGFRB, PROC, PTEN, RELA, RHOA, SRC, STAT3, TGFB1, VEGFA, VEGFC]
GO:0048010	Group096	vascular endothelial growth factor receptor signaling pathway	GO_BiologicalProcess-GOA_23.02.2017_10h01	[CCL2, FLT1, HIF1A, IL1B, KDR, MIA3, RHOA, SRC, VEGFA, VEGFC]
GO:0030730	Group097	sequestering of triglyceride	GO_BiologicalProcess-GOA_23.02.2017_10h01	[IL1B, PPARG, TNF]
GO:0050995	Group097	negative regulation of lipid catabolic process	GO_BiologicalProcess-GOA_23.02.2017_10h01	[AKT1, APOA2, CNR1, HCAR2, IL1B, INS, TNF]
GO:0097192	Group097	extrinsic apoptotic signaling pathway in absence of ligand	GO_BiologicalProcess-GOA_23.02.2017_10h01	[AKT1, CASP3, IL1B, KITLG, PF4, TNF]
GO:0010827	Group097	regulation of glucose transport	GO_BiologicalProcess-GOA_23.02.2017_10h01	[ADIPOQ, AKT1, C3, IGF1, IL1B, INS, LEP, TNF]
GO:2001240	Group097	negative regulation of extrinsic apoptotic signaling pathway in absence of ligand	GO_BiologicalProcess-GOA_23.02.2017_10h01	[AKT1, IL1B, PF4, TNF]
GO:0002763	Group097	positive regulation of myeloid leukocyte differentiation	GO_BiologicalProcess-GOA_23.02.2017_10h01	[CSF1, IFNG, IL17A, JUN, KITLG, PF4, TNF, TNFSF11]
GO:0051098	Group098	regulation of binding	GO_BiologicalProcess-GOA_23.02.2017_10h01	[ADIPOQ, APOE, BDNF, HMGB1, HMOX1, IFNG, IGF1, IL10, JAK2, JUN, MAPK3, MMP9, PCSK9, PPARG, SRC, TGFB1]
GO:0043393	Group098	regulation of protein binding	GO_BiologicalProcess-GOA_23.02.2017_10h01	[ADIPOQ, APOE, BDNF, IL10, MAPK3, MMP9, PCSK9, SRC]
GO:0034383	Group098	low-density lipoprotein particle clearance	GO_BiologicalProcess-GOA_23.02.2017_10h01	[ADIPOQ, APOB, HMOX1, PCSK9]
GO:1900120	Group098	regulation of receptor binding	GO_BiologicalProcess-GOA_23.02.2017_10h01	[ADIPOQ, BDNF, IL10, MMP9, PCSK9]
GO:0032799	Group098	low-density lipoprotein receptor particle metabolic process	GO_BiologicalProcess-GOA_23.02.2017_10h01	[ADIPOQ, APOE, PCSK9, PPARG]
GO:0034115	Group098	negative regulation of heterotypic cell-cell adhesion	GO_BiologicalProcess-GOA_23.02.2017_10h01	[ADIPOQ, APOA1, IL10]
GO:0007565	Group099	female pregnancy	GO_BiologicalProcess-GOA_23.02.2017_10h01	[AKT1, CCL2, CNR1, CST3, ESR1, IDO1, IGFBP5, IL1B, LEP, MMP2, MMP9, PTGS2, SPP1, STC2, TGFB1, TIMP1]
GO:0007566	Group099	embryo implantation	GO_BiologicalProcess-GOA_23.02.2017_10h01	[CST3, IL1B, MMP2, MMP9, PTGS2, SPP1, STC2, TIMP1]
GO:0060135	Group099	maternal process involved in female pregnancy	GO_BiologicalProcess-GOA_23.02.2017_10h01	[AKT1, CCL2, CNR1, ESR1, PTGS2, SPP1, STC2]
GO:0048608	Group099	reproductive structure development	GO_BiologicalProcess-GOA_23.02.2017_10h01	[AKT1, ANXA1, CST3, ESR1, HIF1A, ICAM1, IL10, KITLG, LEP, MAPK1, MIA3, NOS3, NOTCH1, PDGFRB, PPARG, PTEN, PTGS2, SPP1, SRC, STC2, TNC, VEGFA]
GO:0001890	Group099	placenta development	GO_BiologicalProcess-GOA_23.02.2017_10h01	[AKT1, HIF1A, IL10, LEP, MAPK1, MIA3, PPARG, PTGS2, SPP1, STC2]
GO:0033280	Group099	response to vitamin D	GO_BiologicalProcess-GOA_23.02.2017_10h01	[CASR, FGF23, IL15, PTGS2, SPP1, STC2, TGFB1, TNC]
GO:0001893	Group099	maternal placenta development	GO_BiologicalProcess-GOA_23.02.2017_10h01	[AKT1, PTGS2, SPP1, STC2]
GO:0043114	Group100	regulation of vascular permeability	GO_BiologicalProcess-GOA_23.02.2017_10h01	[BDKRB1, SRC, TGFB1, VEGFA]
GO:1901654	Group100	response to ketone	GO_BiologicalProcess-GOA_23.02.2017_10h01	[AGTR2, AKT1, CCL2, EDN1, F5, GAS6, ICAM1, IL6, NLRP3, PPARG, RELA, SPP1, SRC, TGFB1, TIMP1, TLR2]
GO:0032570	Group100	response to progesterone	GO_BiologicalProcess-GOA_23.02.2017_10h01	[CCL2, RELA, SRC, TGFB1, TLR2]
GO:0032967	Group100	positive regulation of collagen biosynthetic process	GO_BiologicalProcess-GOA_23.02.2017_10h01	[CCL2, ENG, PDGFRB, TGFB1]
GO:0038084	Group100	vascular endothelial growth factor signaling pathway	GO_BiologicalProcess-GOA_23.02.2017_10h01	[FLT1, KDR, PDGFRB, VEGFA]
GO:0060444	Group100	branching involved in mammary gland duct morphogenesis	GO_BiologicalProcess-GOA_23.02.2017_10h01	[CCL11, CSF1, ESR1, SRC, TGFB1]
GO:0043552	Group100	positive regulation of phosphatidylinositol 3-kinase activity	GO_BiologicalProcess-GOA_23.02.2017_10h01	[FLT1, PDGFRB, SRC, TGFB1]
GO:0042594	Group101	response to starvation	GO_BiologicalProcess-GOA_23.02.2017_10h01	[ALB, GAS6, JUN, MAPK1, MAPK3, PCSK9, PPARG, TP53]
GO:1901214	Group101	regulation of neuron death	GO_BiologicalProcess-GOA_23.02.2017_10h01	[AKT1, APOE, BDNF, CASP3, CCL2, CCL5, CD34, FASLG, HIF1A, HMOX1, IL6, JAK2, JUN, NGF, PCSK9, STAT3, TIMP1, TP53]
GO:1901215	Group101	negative regulation of neuron death	GO_BiologicalProcess-GOA_23.02.2017_10h01	[AKT1, APOE, BDNF, CCL2, CD34, HIF1A, HMOX1, IL6, JAK2, JUN, NGF, STAT3, TIMP1]
GO:1901216	Group101	positive regulation of neuron death	GO_BiologicalProcess-GOA_23.02.2017_10h01	[APOE, CASP3, FASLG, JUN, PCSK9, TP53]
GO:0043523	Group101	regulation of neuron apoptotic process	GO_BiologicalProcess-GOA_23.02.2017_10h01	[APOE, BDNF, CASP3, CCL2, FASLG, HIF1A, HMOX1, JAK2, JUN, NGF, PCSK9, TP53]
GO:0043524	Group101	negative regulation of neuron apoptotic process	GO_BiologicalProcess-GOA_23.02.2017_10h01	[APOE, BDNF, CCL2, HIF1A, HMOX1, JAK2, JUN, NGF]
GO:0032375	Group101	negative regulation of cholesterol transport	GO_BiologicalProcess-GOA_23.02.2017_10h01	[APOA2, APOE, PCSK9]
GO:0006919	Group102	activation of cysteine-type endopeptidase activity involved in apoptotic process	GO_BiologicalProcess-GOA_23.02.2017_10h01	[CASP3, FASLG, JAK2, NGF, NLRP3, PPARG, TNF]
GO:0006970	Group102	response to osmotic stress	GO_BiologicalProcess-GOA_23.02.2017_10h01	[BDKRB1, CASP3, NLRP3, PTGS2, TIMP1, TNF]
GO:0009651	Group102	response to salt stress	GO_BiologicalProcess-GOA_23.02.2017_10h01	[BDKRB1, NLRP3, TIMP1, TNF]
GO:0097193	Group102	intrinsic apoptotic signaling pathway	GO_BiologicalProcess-GOA_23.02.2017_10h01	[ACKR3, AKT1, BDKRB1, CASP3, CD44, CXCL12, HIF1A, HMOX1, INS, JAK2, MMP9, PTGS2, SRC, TIMP1, TNF, TNFRSF1A, TP53]
GO:0008627	Group102	intrinsic apoptotic signaling pathway in response to osmotic stress	GO_BiologicalProcess-GOA_23.02.2017_10h01	[BDKRB1, CASP3, PTGS2, TIMP1]
GO:0018105	Group102	peptidyl-serine phosphorylation	GO_BiologicalProcess-GOA_23.02.2017_10h01	[AKT1, BDKRB1, CD44, GAS6, HGF, IFNG, IL6, MAPK1, MAPK3, NLRP3, PTGS2, SRC, TGFB1, TIMP1, TNF, VEGFA]
GO:0033135	Group102	regulation of peptidyl-serine phosphorylation	GO_BiologicalProcess-GOA_23.02.2017_10h01	[AKT1, BDKRB1, CD44, GAS6, HGF, IFNG, IL6, NLRP3, PTGS2, TGFB1, TNF, VEGFA]
GO:0009895	Group103	negative regulation of catabolic process	GO_BiologicalProcess-GOA_23.02.2017_10h01	[AKT1, APOA2, CNR1, CST3, HCAR2, HGF, HMOX1, IL10, IL1B, IL6, INS, LEP, QSOX1, RELA, STAT3, TIMP1, TNF]
GO:0016042	Group103	lipid catabolic process	GO_BiologicalProcess-GOA_23.02.2017_10h01	[ADIPOQ, AKT1, APOA1, APOA2, APOA5, APOB, APOE, CNR1, FGF23, HCAR2, IL1B, INS, LEP, SPP1, TNF]
GO:0045833	Group103	negative regulation of lipid metabolic process	GO_BiologicalProcess-GOA_23.02.2017_10h01	[AKT1, APOA2, APOE, CNR1, GPER1, HCAR2, IL1B, INS, TNF]
GO:0031330	Group103	negative regulation of cellular catabolic process	GO_BiologicalProcess-GOA_23.02.2017_10h01	[AKT1, CNR1, CST3, HGF, HMOX1, IL10, IL6, INS, LEP, QSOX1, TIMP1]
GO:0050994	Group103	regulation of lipid catabolic process	GO_BiologicalProcess-GOA_23.02.2017_10h01	[AKT1, APOA1, APOA2, APOA5, CNR1, HCAR2, IL1B, INS, TNF]
GO:0050995	Group103	negative regulation of lipid catabolic process	GO_BiologicalProcess-GOA_23.02.2017_10h01	[AKT1, APOA2, CNR1, HCAR2, IL1B, INS, TNF]
GO:0010507	Group103	negative regulation of autophagy	GO_BiologicalProcess-GOA_23.02.2017_10h01	[AKT1, HGF, HMOX1, IL6, LEP, QSOX1]
GO:0010888	Group104	negative regulation of lipid storage	GO_BiologicalProcess-GOA_23.02.2017_10h01	[CRP, IL6, LEP, PPARG, TNF]
GO:0010712	Group104	regulation of collagen metabolic process	GO_BiologicalProcess-GOA_23.02.2017_10h01	[CCL2, CST3, ENG, IL6, IL6R, ITGB1, PDGFRB, PPARG, TGFB1]
GO:0007431	Group104	salivary gland development	GO_BiologicalProcess-GOA_23.02.2017_10h01	[CST3, HGF, IL6, TGFB1, TNF]
GO:0010713	Group104	negative regulation of collagen metabolic process	GO_BiologicalProcess-GOA_23.02.2017_10h01	[CST3, IL6, IL6R, PPARG]
GO:0032965	Group104	regulation of collagen biosynthetic process	GO_BiologicalProcess-GOA_23.02.2017_10h01	[CCL2, ENG, IL6, IL6R, PDGFRB, PPARG, TGFB1]
GO:0050829	Group104	defense response to Gram-negative bacterium	GO_BiologicalProcess-GOA_23.02.2017_10h01	[IL6, IL6R, NPY, SERPINE1, TLR4]
GO:0070102	Group104	interleukin-6-mediated signaling pathway	GO_BiologicalProcess-GOA_23.02.2017_10h01	[IL6, IL6R, STAT3]
GO:0016051	Group105	carbohydrate biosynthetic process	GO_BiologicalProcess-GOA_23.02.2017_10h01	[ADIPOQ, AKT1, GPER1, IGF1, IL6, INS, LEP, PROC, TGFB1]
GO:0043491	Group105	protein kinase B signaling	GO_BiologicalProcess-GOA_23.02.2017_10h01	[AKT1, CCL2, CCL5, CD28, CD40, GAS6, GPER1, IGF1, IGFBP5, IL18, IL1B, IL6, INS, LEP, P2RY12, PTEN, SRC, TGFB1, TNF, TNFSF11]
GO:0048015	Group105	phosphatidylinositol-mediated signaling	GO_BiologicalProcess-GOA_23.02.2017_10h01	[AKT1, CCL5, CD28, CD86, EDN1, FGF23, FLT1, GPER1, HGF, IGF1, IL18, IL6, INS, JAK2, KDR, KITLG, LEP, MAPK1, MAPK3, NGF, PDGFRB, PTEN, RHOA, TP53]
GO:0051896	Group105	regulation of protein kinase B signaling	GO_BiologicalProcess-GOA_23.02.2017_10h01	[CD28, GAS6, GPER1, IGFBP5, IL18, IL6, INS, LEP, PTEN, SRC, TGFB1, TNF, TNFSF11]
GO:0014065	Group105	phosphatidylinositol 3-kinase signaling	GO_BiologicalProcess-GOA_23.02.2017_10h01	[AKT1, CCL5, CD28, CD86, EDN1, FGF23, FLT1, GPER1, HGF, IGF1, IL18, IL6, INS, JAK2, KDR, KITLG, LEP, MAPK1, MAPK3, PDGFRB, PTEN]
GO:0014068	Group105	positive regulation of phosphatidylinositol 3-kinase signaling	GO_BiologicalProcess-GOA_23.02.2017_10h01	[CCL5, CD28, FLT1, GPER1, HGF, IGF1, IL18, IL6, INS, JAK2, KDR, LEP, PDGFRB]
GO:0018108	Group105	peptidyl-tyrosine phosphorylation	GO_BiologicalProcess-GOA_23.02.2017_10h01	[ACE, ADIPOQ, CCL5, CD40, CD44, FGF23, FLT1, GAS6, HGF, ICAM1, IFNG, IGF1, IL15, IL18, IL6, IL6R, INS, JAK2, KDR, KITLG, LEP, MAPK3, PDGFRB, PECAM1, SRC, STAT3, TGFB1, TIMP1, TNFRSF1A, TP53, VEGFA, VEGFC]
GO:0016051	Group106	carbohydrate biosynthetic process	GO_BiologicalProcess-GOA_23.02.2017_10h01	[ADIPOQ, AKT1, GPER1, IGF1, IL6, INS, LEP, PROC, TGFB1]
GO:0001836	Group106	release of cytochrome c from mitochondria	GO_BiologicalProcess-GOA_23.02.2017_10h01	[AKT1, GPER1, HGF, IGF1, IL6, JUN, MMP9, NLRP3, TP53]
GO:0010676	Group106	positive regulation of cellular carbohydrate metabolic process	GO_BiologicalProcess-GOA_23.02.2017_10h01	[AKT1, GPER1, IGF1, INS, SRC]
GO:0010821	Group106	regulation of mitochondrion organization	GO_BiologicalProcess-GOA_23.02.2017_10h01	[AKT1, GPER1, HGF, HIF1A, IGF1, IL6, KDR, MMP9, NLRP3, TP53]
GO:0031641	Group106	regulation of myelination	GO_BiologicalProcess-GOA_23.02.2017_10h01	[AKT1, HGF, IFNG, IL6, PTEN]
GO:0090201	Group106	negative regulation of release of cytochrome c from mitochondria	GO_BiologicalProcess-GOA_23.02.2017_10h01	[AKT1, HGF, IGF1, IL6, NLRP3]
GO:0043154	Group106	negative regulation of cysteine-type endopeptidase activity involved in apoptotic process	GO_BiologicalProcess-GOA_23.02.2017_10h01	[AKT1, CD44, GAS6, HGF, IL6, MMP9, NGF, NLRP3, PTGS2, SRC, VEGFA]
GO:0032879	Group107	regulation of localization	GO_BiologicalProcess-GOA_23.02.2017_10h01	[ACE, ACKR3, ADAM10, ADIPOQ, AGTR2, AHSG, AKT1, ANXA1, APLN, APOA1, APOA2, APOA5, APOB, APOE, BDKRB1, BDNF, C3, C4A, C5, CASR, CCL11, CCL2, CCL28, CCL5, CCR2, CCR5, CD34, CD40, CD40LG, CDH1, CNR1, CRP, CSF1, CXCL1, CXCL12, CXCL16, CXCL5, CXCL8, EDN1, ELANE, ENG, FGF23, FLT1, FN1, FOXP3, GAS6, GPER1, HCAR2, HGF, HIF1A, HMGB1, HMOX1, ICAM1, IFNG, IGF1, IGFBP3, IGFBP5, IL10, IL17A, IL1B, IL6, IL6R, …
GO:0040012	Group107	regulation of locomotion	GO_BiologicalProcess-GOA_23.02.2017_10h01	[ACE, ACKR3, ADAM10, ADIPOQ, AGTR2, AKT1, ANXA1, APOE, BDKRB1, C5, CASR, CCL11, CCL2, CCL28, CCL5, CCR2, CSF1, CXCL1, CXCL12, CXCL16, CXCL5, CXCL8, CXCR4, EDN1, ELANE, ENG, FLT1, FN1, GAS6, GPER1, HGF, HIF1A, HMGB1, HMOX1, ICAM1, IFNG, IGF1, IGFBP3, IGFBP5, IL6, IL6R, INS, JAK2, JUN, KDR, KITLG, MAPK1, MAPK3, MIA3, MMP9, NOTCH1, P2RY12, PDGFRB, PECAM1, PF4, PLAU, PLG, PPBP, PROC, PTEN, PTGS2, PTP…
GO:0006928	Group107	movement of cell or subcellular component	GO_BiologicalProcess-GOA_23.02.2017_10h01	[ACE, ACKR3, ADAM10, ADIPOQ, AGTR2, AKT1, ANXA1, APOA1, APOB, APOE, BDKRB1, BDNF, C5, CCL11, CCL2, CCL28, CCL5, CCR2, CCR5, CD34, CD44, CSF1, CXCL1, CXCL12, CXCL16, CXCL5, CXCL8, CXCR4, CXCR5, EDN1, ELANE, ENG, FLT1, FN1, FPR1, FPR2, GAS6, GPER1, HGF, HIF1A, HMGB1, HMOX1, ICAM1, IFNG, IGF1, IGFBP3, IGFBP5, IL10, IL1B, IL6, IL6R, INS, ITGB1, JAK2, JUN, KDR, KITLG, LEP, MAPK1, MAPK3, MIA3, MMP1, MM…
GO:0051240	Group107	positive regulation of multicellular organismal process	GO_BiologicalProcess-GOA_23.02.2017_10h01	[ADIPOQ, AGTR2, AKT1, ANXA1, APLN, APOA2, APOA5, APOE, BDNF, C3, C5, CASR, CCL11, CCL2, CCR2, CD28, CD34, CD40, CD40LG, CD86, CNR1, CSF1, CXCL12, CXCL8, CXCR4, EDN1, ELANE, ENG, FLT1, FN1, FOXP3, GAS6, GPER1, HCAR2, HGF, HIF1A, HMGB1, HMOX1, ICAM1, IDO1, IFNG, IGF1, IL10, IL15, IL17A, IL18, IL1B, IL6, IL6R, INS, JAK2, JUN, KDR, KITLG, LEP, MAPK3, MIA3, MMP9, NGF, NLRP3, NOS3, NOTCH1, PDGFRB, PF4,…
GO:0051049	Group107	regulation of transport	GO_BiologicalProcess-GOA_23.02.2017_10h01	[ADIPOQ, AGTR2, AHSG, AKT1, ANXA1, APLN, APOA1, APOA2, APOA5, APOE, BDKRB1, C3, C4A, C5, CASR, CCL2, CCL5, CCR2, CD34, CD40, CD40LG, CDH1, CNR1, CRP, CXCL12, EDN1, FGF23, FN1, FOXP3, GAS6, GPER1, HCAR2, HIF1A, HMGB1, HMOX1, ICAM1, IFNG, IGF1, IL10, IL17A, IL1B, IL6, INS, JAK2, LEP, MAPK1, MAPK3, MFGE8, MMP9, MTNR1B, NLRP3, NOS3, NOTCH1, P2RY12, PCSK9, PDGFRB, PPARG, PTEN, PTGS2, RHOA, SAA1, SELE,…
GO:0016477	Group107	cell migration	GO_BiologicalProcess-GOA_23.02.2017_10h01	[ACE, ACKR3, ADAM10, ADIPOQ, AGTR2, AKT1, ANXA1, APOA1, APOB, APOE, BDKRB1, C5, CCL11, CCL2, CCL28, CCL5, CCR2, CCR5, CD34, CD44, CSF1, CXCL1, CXCL12, CXCL16, CXCL5, CXCL8, CXCR4, EDN1, ELANE, ENG, FLT1, FN1, FPR1, FPR2, GAS6, GPER1, HGF, HIF1A, HMGB1, HMOX1, ICAM1, IFNG, IGF1, IGFBP3, IGFBP5, IL10, IL1B, IL6, IL6R, INS, ITGB1, JAK2, JUN, KDR, KITLG, LEP, MAPK1, MAPK3, MIA3, MMP1, MMP9, NOS3, NOT…
GO:0030334	Group107	regulation of cell migration	GO_BiologicalProcess-GOA_23.02.2017_10h01	[ACE, ACKR3, ADAM10, ADIPOQ, AGTR2, AKT1, ANXA1, APOE, BDKRB1, C5, CCL11, CCL2, CCL28, CCL5, CCR2, CSF1, CXCL1, CXCL12, CXCL16, CXCL5, CXCL8, EDN1, ELANE, ENG, FLT1, FN1, GAS6, GPER1, HGF, HIF1A, HMGB1, HMOX1, ICAM1, IFNG, IGF1, IGFBP3, IGFBP5, IL6, IL6R, INS, JAK2, JUN, KDR, KITLG, MAPK1, MAPK3, MIA3, MMP9, NOTCH1, P2RY12, PDGFRB, PECAM1, PF4, PLAU, PLG, PPBP, PROC, PTEN, PTGS2, PTPRC, RHOA, SER…
GO:0071496	Group108	cellular response to external stimulus	GO_BiologicalProcess-GOA_23.02.2017_10h01	[AKT1, ALB, CASR, CD40, ENG, FGF23, GAS6, HMOX1, ICAM1, IL15, IL1B, IL6, JUN, LEP, MAPK1, MAPK3, PCSK9, PPARG, PTGS2, TGFB1, TLR4, TLR7, TNC, TNFRSF1A, TP53]
GO:0042594	Group108	response to starvation	GO_BiologicalProcess-GOA_23.02.2017_10h01	[ALB, GAS6, JUN, MAPK1, MAPK3, PCSK9, PPARG, TP53]
GO:0031669	Group108	cellular response to nutrient levels	GO_BiologicalProcess-GOA_23.02.2017_10h01	[ALB, CASR, FGF23, GAS6, HMOX1, ICAM1, IL15, IL6, JUN, LEP, MAPK1, MAPK3, PCSK9, PPARG, TNC, TP53]
GO:1901216	Group108	positive regulation of neuron death	GO_BiologicalProcess-GOA_23.02.2017_10h01	[APOE, CASP3, FASLG, JUN, PCSK9, TP53]
GO:0071276	Group108	cellular response to cadmium ion	GO_BiologicalProcess-GOA_23.02.2017_10h01	[AKT1, HMOX1, JUN, MAPK1, MAPK3, MMP9]
GO:2000278	Group108	regulation of DNA biosynthetic process	GO_BiologicalProcess-GOA_23.02.2017_10h01	[ADIPOQ, HGF, IL6, MAPK1, MAPK3, PDGFRB, PPARG, SRC, TP53]
GO:0051972	Group108	regulation of telomerase activity	GO_BiologicalProcess-GOA_23.02.2017_10h01	[MAPK1, MAPK3, PPARG, SRC, TP53]
GO:0043900	Group109	regulation of multi-organism process	GO_BiologicalProcess-GOA_23.02.2017_10h01	[APOE, CCL5, CD28, CNR1, CXCL8, ELANE, IFNG, IGF1, IL10, IL15, IL1B, JUN, LGALS1, MAPK3, MPO, NOTCH1, PROC, STAT1, TIMP1, TNF]
GO:0043901	Group109	negative regulation of multi-organism process	GO_BiologicalProcess-GOA_23.02.2017_10h01	[CCL5, ELANE, IFNG, IGF1, IL10, JUN, MPO, STAT1, TIMP1, TNF]
GO:0043903	Group109	regulation of symbiosis, encompassing mutualism through parasitism	GO_BiologicalProcess-GOA_23.02.2017_10h01	[APOE, CCL5, CD28, CXCL8, ELANE, IFNG, IL10, IL15, IL1B, JUN, LGALS1, MPO, NOTCH1, PROC, STAT1, TNF]
GO:0048660	Group109	regulation of smooth muscle cell proliferation	GO_BiologicalProcess-GOA_23.02.2017_10h01	[ADIPOQ, AKT1, CCL5, EDN1, ELANE, GPER1, HMOX1, IFNG, IGF1, IGFBP3, IGFBP5, IL10, IL15, IL18, IL6, IL6R, JAK2, JUN, MMP2, MMP9, PDGFRB, PPARG, PTGS2, STAT1, TNF]
GO:0048661	Group109	positive regulation of smooth muscle cell proliferation	GO_BiologicalProcess-GOA_23.02.2017_10h01	[AKT1, CCL5, EDN1, ELANE, HMOX1, IGF1, IL10, IL18, IL6, IL6R, JAK2, JUN, MMP2, MMP9, PDGFRB, PTGS2, STAT1, TNF]
GO:0044130	Group109	negative regulation of growth of symbiont in host	GO_BiologicalProcess-GOA_23.02.2017_10h01	[ELANE, IFNG, IL10, MPO, TNF]
GO:0006509	Group109	membrane protein ectodomain proteolysis	GO_BiologicalProcess-GOA_23.02.2017_10h01	[ADAM10, APOE, IFNG, IL10, IL1B, TIMP1, TNF]
GO:0048145	Group110	regulation of fibroblast proliferation	GO_BiologicalProcess-GOA_23.02.2017_10h01	[AGTR2, ESR1, FN1, GAS6, IFNG, IGF1, JUN, PDGFRB, PPARG, TGFB1, TP53]
GO:0048147	Group110	negative regulation of fibroblast proliferation	GO_BiologicalProcess-GOA_23.02.2017_10h01	[AGTR2, IFNG, PPARG, TP53]
GO:0060334	Group110	regulation of interferon-gamma-mediated signaling pathway	GO_BiologicalProcess-GOA_23.02.2017_10h01	[IFNG, JAK2, PPARG, STAT1]
GO:0051972	Group110	regulation of telomerase activity	GO_BiologicalProcess-GOA_23.02.2017_10h01	[MAPK1, MAPK3, PPARG, SRC, TP53]
GO:0090192	Group110	regulation of glomerulus development	GO_BiologicalProcess-GOA_23.02.2017_10h01	[ADIPOQ, AGTR2, IFNG]
GO:2000279	Group110	negative regulation of DNA biosynthetic process	GO_BiologicalProcess-GOA_23.02.2017_10h01	[ADIPOQ, PPARG, SRC, TP53]
GO:0090311	Group110	regulation of protein deacetylation	GO_BiologicalProcess-GOA_23.02.2017_10h01	[FOXP3, IFNG, TGFB1, TP53, VEGFA]
GO:0051098	Group111	regulation of binding	GO_BiologicalProcess-GOA_23.02.2017_10h01	[ADIPOQ, APOE, BDNF, HMGB1, HMOX1, IFNG, IGF1, IL10, JAK2, JUN, MAPK3, MMP9, PCSK9, PPARG, SRC, TGFB1]
GO:0045787	Group111	positive regulation of cell cycle	GO_BiologicalProcess-GOA_23.02.2017_10h01	[AKT1, ANXA1, CD28, CXCR5, EDN1, GPER1, IGF1, IL10, IL1B, INS, PDGFRB, RHOA, SRC, TGFB1, TP53]
GO:0051052	Group111	regulation of DNA metabolic process	GO_BiologicalProcess-GOA_23.02.2017_10h01	[ADIPOQ, AKT1, CD28, CD40, CST3, CXCL8, FOXP3, GPER1, HGF, HMGB1, IFNG, IGF1, IL10, IL6, INS, JUN, KITLG, MAPK1, MAPK3, PDGFRB, PPARG, SRC, TGFB1, TIMP1, TP53]
GO:0051054	Group111	positive regulation of DNA metabolic process	GO_BiologicalProcess-GOA_23.02.2017_10h01	[AKT1, CD28, CD40, CST3, HGF, HMGB1, IFNG, IGF1, IL6, INS, JUN, KITLG, MAPK1, MAPK3, PDGFRB, SRC, TGFB1, TIMP1]
GO:0071897	Group111	DNA biosynthetic process	GO_BiologicalProcess-GOA_23.02.2017_10h01	[ADIPOQ, HGF, IL6, MAPK1, MAPK3, PDGFRB, PPARG, PTEN, SRC, TNFSF13B, TP53]
GO:0006275	Group111	regulation of DNA replication	GO_BiologicalProcess-GOA_23.02.2017_10h01	[CST3, IGF1, IL6, INS, JUN, KITLG, TGFB1, TIMP1]
GO:2000278	Group111	regulation of DNA biosynthetic process	GO_BiologicalProcess-GOA_23.02.2017_10h01	[ADIPOQ, HGF, IL6, MAPK1, MAPK3, PDGFRB, PPARG, SRC, TP53]
GO:0051147	Group112	regulation of muscle cell differentiation	GO_BiologicalProcess-GOA_23.02.2017_10h01	[BDNF, EDN1, ENG, GPER1, IGF1, IGFBP3, NOTCH1, TGFB1, TNF]
GO:0045599	Group112	negative regulation of fat cell differentiation	GO_BiologicalProcess-GOA_23.02.2017_10h01	[ADIPOQ, GPER1, IL6, TGFB1, TNF]
GO:0051145	Group112	smooth muscle cell differentiation	GO_BiologicalProcess-GOA_23.02.2017_10h01	[ENG, GPER1, NOTCH1, TGFB1, VEGFA]
GO:0051149	Group112	positive regulation of muscle cell differentiation	GO_BiologicalProcess-GOA_23.02.2017_10h01	[EDN1, ENG, GPER1, IGF1, IGFBP3, TGFB1]
GO:1905209	Group112	positive regulation of cardiocyte differentiation	GO_BiologicalProcess-GOA_23.02.2017_10h01	[EDN1, GPER1, IGF1, TGFB1]
GO:0032967	Group112	positive regulation of collagen biosynthetic process	GO_BiologicalProcess-GOA_23.02.2017_10h01	[CCL2, ENG, PDGFRB, TGFB1]
GO:0051152	Group112	positive regulation of smooth muscle cell differentiation	GO_BiologicalProcess-GOA_23.02.2017_10h01	[ENG, GPER1, TGFB1]
GO:0001816	Group113	cytokine production	GO_BiologicalProcess-GOA_23.02.2017_10h01	[ADIPOQ, AGTR2, ANXA1, APOA1, APOA2, C3, C5, CCL2, CCR2, CD28, CD34, CD40, CD40LG, CD86, CRP, ELANE, FN1, FOXP3, GAS6, HGF, HIF1A, HMGB1, HMOX1, IDO1, IFNG, IL10, IL15, IL17A, IL18, IL1B, IL6, IL6R, INS, JAK2, LEP, MAPK3, MIA3, NLRP3, NOTCH1, PF4, PTGS2, RELA, SAA1, SERPINE1, SRC, TGFB1, TLR1, TLR2, TLR4, TLR6, TLR7, TNF]
GO:0048585	Group113	negative regulation of response to stimulus	GO_BiologicalProcess-GOA_23.02.2017_10h01	[ACKR3, ADIPOQ, AGTR2, AHSG, AKT1, ANXA1, APOA1, APOA2, APOE, BDKRB1, C5, CCL2, CCL5, CCR2, CD34, CD44, CXCL12, CXCL8, EDN1, ELANE, ENG, ESR1, FASLG, FOXP3, GAS6, GPER1, HGF, HIF1A, HMOX1, ICAM1, IGF1, IGFBP1, IGFBP3, IGFBP5, IL10, IL1B, IL6, INS, ITGB1, LEP, MMP9, NLRP3, NOS3, NOTCH1, PDGFRB, PF4, PLAU, PLG, PPARG, PROC, PTEN, PTGS2, PTPRC, RELA, SAA1, SERPINE1, SPP1, SRC, STAT1, TGFB1, TIMP1, T…
GO:0051093	Group113	negative regulation of developmental process	GO_BiologicalProcess-GOA_23.02.2017_10h01	[ADIPOQ, AHSG, ANXA1, APOE, BDNF, CCL2, CCR2, CD86, CRP, CST3, FASLG, FGF23, FOXP3, GAS6, GPER1, GPR55, HIF1A, HMGB1, IFNG, IGF1, IGFBP5, IL6, ITGB1, LEP, LGALS1, MAPK1, NOTCH1, P2RY12, PF4, PPARG, PTEN, RHOA, SERPINE1, SPP1, STAT1, STAT3, STC2, TGFB1, TIMP1, TLR4, TNF]
GO:0051241	Group113	negative regulation of multicellular organismal process	GO_BiologicalProcess-GOA_23.02.2017_10h01	[ADIPOQ, AGTR2, AHSG, ANXA1, ANXA5, APLN, APOA1, APOA2, APOE, CCL2, CCR2, CD34, CD86, CST3, EDN1, ELANE, FASLG, FGF23, FN1, FOXP3, GAS6, GPR55, HGF, HIF1A, HMGB1, HMOX1, IDO1, IFNG, IGF1, IGFBP5, IL10, IL1B, IL6, IL6R, INS, JAK2, LEP, LGALS1, NLRP3, NOS3, NOTCH1, PCSK9, PF4, PLAU, PLG, PPARG, PROC, PTEN, PTGS2, RHOA, SERPINE1, SPP1, STAT1, STAT3, STC2, TGFB1, TIMP1, TLR4, TNF]
GO:0051051	Group113	negative regulation of transport	GO_BiologicalProcess-GOA_23.02.2017_10h01	[ADIPOQ, AGTR2, AKT1, ANXA1, APOA1, APOA2, APOE, CCR2, CD34, CNR1, EDN1, FGF23, FN1, FOXP3, GAS6, HMOX1, ICAM1, IL10, IL1B, IL6, INS, LEP, MMP9, NLRP3, NOS3, NOTCH1, P2RY12, PCSK9, PTEN, PTGS2, TGFB1, TIMP1, TNF]
GO:2000026	Group113	regulation of multicellular organismal development	GO_BiologicalProcess-GOA_23.02.2017_10h01	[ACE, ADIPOQ, AGTR2, AHSG, AKT1, ANXA1, APOA1, APOE, BDNF, C3, C5, CCL11, CCL2, CCR2, CD28, CD34, CD40, CD86, CNR1, CSF1, CXCL12, CXCL8, CXCR4, EDN1, ENG, ESR1, FASLG, FGF23, FLT1, FN1, FOXP3, GAS6, GPER1, GPR55, HGF, HIF1A, HMGB1, HMOX1, IDO1, IFNG, IGF1, IL10, IL15, IL17A, IL18, IL1B, IL6, JUN, KDR, KITLG, LEP, LGALS1, MIA3, NGF, NLRP3, NOS3, NOTCH1, P2RY12, PDGFRB, PF4, PPARG, PROC, PROM1, PTE…
GO:0001818	Group113	negative regulation of cytokine production	GO_BiologicalProcess-GOA_23.02.2017_10h01	[ADIPOQ, ANXA1, APOA1, APOA2, CD34, ELANE, FN1, FOXP3, GAS6, HGF, HMGB1, HMOX1, IDO1, IFNG, IL10, IL6, IL6R, NLRP3, TGFB1, TLR4, TNF]
GO:1901700	Group114	response to oxygen-containing compound	GO_BiologicalProcess-GOA_23.02.2017_10h01	[ADIPOQ, AGTR2, AHSG, AKT1, ANXA1, APOA2, APOB, APOE, BDKRB1, CASP3, CASR, CCL2, CCL5, CCR5, CD40, CD86, CDH1, CNR1, CST3, CXCL1, CXCL12, CXCL16, CXCL5, CXCL8, EDN1, ELANE, ESR1, F5, FASLG, FGF23, GAS6, GNB3, GPER1, HGF, HIF1A, HMOX1, ICAM1, IDO1, IFNG, IGFBP1, IGFBP5, IL10, IL15, IL18, IL1B, IL6, INS, JAK2, JUN, LEP, LGALS1, MAPK1, MAPK3, MMP2, MMP3, MMP9, MPO, NLRP3, NOS3, NOTCH1, P2RY12, PCSK9…
GO:0042127	Group114	regulation of cell proliferation	GO_BiologicalProcess-GOA_23.02.2017_10h01	[ACE, ADAM10, ADIPOQ, AGTR2, AKT1, ANXA1, APLN, APOE, CASP3, CASR, CCL11, CCL2, CCL5, CCR2, CD28, CD40, CD40LG, CD86, CSF1, CST3, CXCL1, CXCL12, CXCL5, CXCL8, EDN1, ELANE, ENG, ESR1, FASLG, FLT1, FN1, FOXP3, GAS6, GPER1, HGF, HIF1A, HMGB1, HMOX1, IDO1, IFNG, IGF1, IGFBP3, IGFBP5, IL10, IL15, IL18, IL1B, IL6, IL6R, INS, ITGB1, JAK2, JUN, KDR, KITLG, LEP, MAPK1, MIA3, MMP2, MMP9, NLRP3, NOS3, NOTCH…
GO:0034097	Group114	response to cytokine	GO_BiologicalProcess-GOA_23.02.2017_10h01	[ACKR3, ADAM10, ADIPOQ, AKT1, ANXA1, APOA1, APOB, CASP3, CCL11, CCL2, CCL5, CCR2, CCR5, CD40, CD40LG, CD44, CD86, CSF1, CXCL1, CXCL12, CXCL16, CXCL5, CXCL8, CXCR4, CXCR5, CXCR6, EDN1, FASLG, FGF23, GAS6, GPER1, HIF1A, ICAM1, IFNG, IL15, IL17A, IL18, IL1B, IL6, IL6R, JAK2, JUN, LEP, MAPK1, MAPK3, PF4, PPARG, PPBP, PTGS2, PTPRC, RELA, SELE, SRC, STAT1, STAT3, TIMP1, TNF, TNFRSF1A, TNFSF11, TNFSF13B…
GO:0071310	Group114	cellular response to organic substance	GO_BiologicalProcess-GOA_23.02.2017_10h01	[ACKR3, ADIPOQ, AGTR2, AHSG, AKT1, ANXA1, APOA1, APOB, APOE, CASP3, CASR, CCL11, CCL2, CCL5, CCR2, CCR5, CD40, CD40LG, CD44, CD68, CD86, CDH1, CSF1, CXCL1, CXCL12, CXCL16, CXCL5, CXCL8, CXCR4, CXCR5, CXCR6, EDN1, ENG, ESR1, FASLG, FGF23, FLT1, GAS6, GNB3, GPER1, HGF, HIF1A, ICAM1, IFNG, IGFBP1, IGFBP5, IL10, IL15, IL17A, IL18, IL1B, IL6, IL6R, INS, ITGB1, JAK2, JUN, KDR, LEP, LGALS1, MAPK1, MAPK3…
GO:1901701	Group114	cellular response to oxygen-containing compound	GO_BiologicalProcess-GOA_23.02.2017_10h01	[ADIPOQ, AGTR2, AHSG, AKT1, ANXA1, APOB, CASR, CCL2, CCL5, CCR5, CD40, CD86, CDH1, CST3, CXCL16, CXCL8, EDN1, ESR1, FGF23, GAS6, GNB3, GPER1, HGF, HIF1A, ICAM1, IFNG, IGFBP1, IGFBP5, IL10, IL15, IL18, IL1B, IL6, INS, JAK2, JUN, LEP, LGALS1, MAPK1, MAPK3, MMP2, MMP3, MMP9, MPO, NLRP3, NOS3, P2RY12, PCSK9, PPARG, PROC, PTGS2, RELA, SERPINE1, SPP1, SRC, STAT3, TGFB1, TLR2, TLR4, TNC, TNF, TP53]
GO:0019221	Group114	cytokine-mediated signaling pathway	GO_BiologicalProcess-GOA_23.02.2017_10h01	[ACKR3, ADIPOQ, AKT1, APOA1, CCL11, CCL2, CCL5, CCR2, CCR5, CD40, CD40LG, CD44, CSF1, CXCL1, CXCL12, CXCL5, CXCL8, CXCR4, CXCR5, CXCR6, EDN1, FASLG, GAS6, HIF1A, ICAM1, IFNG, IL15, IL18, IL1B, IL6, IL6R, JAK2, LEP, MAPK3, PF4, PPARG, PPBP, PTPRC, RELA, STAT1, STAT3, TNF, TNFRSF1A, TNFSF11, TNFSF13B, VCAM1]
GO:0071345	Group114	cellular response to cytokine stimulus	GO_BiologicalProcess-GOA_23.02.2017_10h01	[ACKR3, ADIPOQ, AKT1, APOA1, APOB, CCL11, CCL2, CCL5, CCR2, CCR5, CD40, CD40LG, CD44, CD86, CSF1, CXCL1, CXCL12, CXCL5, CXCL8, CXCR4, CXCR5, CXCR6, EDN1, FASLG, FGF23, GAS6, GPER1, HIF1A, ICAM1, IFNG, IL15, IL17A, IL18, IL1B, IL6, IL6R, JAK2, LEP, MAPK1, MAPK3, PF4, PPARG, PPBP, PTPRC, RELA, STAT1, STAT3, TNF, TNFRSF1A, TNFSF11, TNFSF13B, VCAM1]
GO:0042517	Group115	positive regulation of tyrosine phosphorylation of Stat3 protein	GO_BiologicalProcess-GOA_23.02.2017_10h01	[IL15, IL18, IL6, IL6R, JAK2, LEP, STAT3]
GO:0043200	Group115	response to amino acid	GO_BiologicalProcess-GOA_23.02.2017_10h01	[CASP3, CCL2, EDN1, ICAM1, IL6, INS, MMP2, RELA, TNF]
GO:0032965	Group115	regulation of collagen biosynthetic process	GO_BiologicalProcess-GOA_23.02.2017_10h01	[CCL2, ENG, IL6, IL6R, PDGFRB, PPARG, TGFB1]
GO:0070102	Group115	interleukin-6-mediated signaling pathway	GO_BiologicalProcess-GOA_23.02.2017_10h01	[IL6, IL6R, STAT3]
GO:0071354	Group115	cellular response to interleukin-6	GO_BiologicalProcess-GOA_23.02.2017_10h01	[CCL2, FGF23, ICAM1, IL6, IL6R, RELA, STAT3]
GO:0071548	Group115	response to dexamethasone	GO_BiologicalProcess-GOA_23.02.2017_10h01	[AGTR2, CCL2, EDN1, ICAM1, IL6, TGFB1, TIMP1]
GO:0071549	Group115	cellular response to dexamethasone stimulus	GO_BiologicalProcess-GOA_23.02.2017_10h01	[AGTR2, CCL2, ICAM1, IL6, TGFB1]
GO:0032355	Group116	response to estradiol	GO_BiologicalProcess-GOA_23.02.2017_10h01	[ANXA1, APOB, CASP3, CCL2, CST3, ESR1, GPER1, IL10, IL6, LEP, PDGFRB, PTEN, PTGS2, STAT3, TGFB1]
GO:0042832	Group116	defense response to protozoan	GO_BiologicalProcess-GOA_23.02.2017_10h01	[CD40, IFNG, IL10, IL6]
GO:0071383	Group116	cellular response to steroid hormone stimulus	GO_BiologicalProcess-GOA_23.02.2017_10h01	[AGTR2, ANXA1, CCL2, EDN1, ESR1, GPER1, ICAM1, IL6, JAK2, PPARG, SRC, TGFB1]
GO:0071392	Group116	cellular response to estradiol stimulus	GO_BiologicalProcess-GOA_23.02.2017_10h01	[CCL2, ESR1, GPER1, IL10, IL6]
GO:0042036	Group116	negative regulation of cytokine biosynthetic process	GO_BiologicalProcess-GOA_23.02.2017_10h01	[ELANE, FOXP3, IL10, IL6]
GO:1904706	Group116	negative regulation of vascular smooth muscle cell proliferation	GO_BiologicalProcess-GOA_23.02.2017_10h01	[GPER1, HMOX1, IL10]
GO:0071384	Group116	cellular response to corticosteroid stimulus	GO_BiologicalProcess-GOA_23.02.2017_10h01	[AGTR2, ANXA1, CCL2, EDN1, GPER1, ICAM1, IL6, TGFB1]
GO:0048147	Group117	negative regulation of fibroblast proliferation	GO_BiologicalProcess-GOA_23.02.2017_10h01	[AGTR2, IFNG, PPARG, TP53]
GO:0072006	Group117	nephron development	GO_BiologicalProcess-GOA_23.02.2017_10h01	[ADIPOQ, AGTR2, CD34, IFNG, NOTCH1, PDGFRB, PECAM1, PROM1, STAT1, TGFB1, VEGFA]
GO:0032835	Group117	glomerulus development	GO_BiologicalProcess-GOA_23.02.2017_10h01	[ADIPOQ, AGTR2, CD34, IFNG, NOTCH1, PDGFRB, PECAM1, PROM1]
GO:0090183	Group117	regulation of kidney development	GO_BiologicalProcess-GOA_23.02.2017_10h01	[ADIPOQ, AGTR2, IFNG, PDGFRB, PROM1, STAT1, TGFB1, VEGFA]
GO:0090184	Group117	positive regulation of kidney development	GO_BiologicalProcess-GOA_23.02.2017_10h01	[ADIPOQ, AGTR2, PDGFRB, PROM1, TGFB1, VEGFA]
GO:0072210	Group117	metanephric nephron development	GO_BiologicalProcess-GOA_23.02.2017_10h01	[ADIPOQ, AGTR2, CD34, PDGFRB, STAT1]
GO:0090192	Group117	regulation of glomerulus development	GO_BiologicalProcess-GOA_23.02.2017_10h01	[ADIPOQ, AGTR2, IFNG]
GO:0032845	Group118	negative regulation of homeostatic process	GO_BiologicalProcess-GOA_23.02.2017_10h01	[BDKRB1, CCR5, GPER1, IL6, KITLG, PTPRC, SRC, TGFB1, TIMP1]
GO:0016051	Group118	carbohydrate biosynthetic process	GO_BiologicalProcess-GOA_23.02.2017_10h01	[ADIPOQ, AKT1, GPER1, IGF1, IL6, INS, LEP, PROC, TGFB1]
GO:0045912	Group118	negative regulation of carbohydrate metabolic process	GO_BiologicalProcess-GOA_23.02.2017_10h01	[ADIPOQ, IL6, INS, STAT3, TGFB1]
GO:0007431	Group118	salivary gland development	GO_BiologicalProcess-GOA_23.02.2017_10h01	[CST3, HGF, IL6, TGFB1, TNF]
GO:0051052	Group118	regulation of DNA metabolic process	GO_BiologicalProcess-GOA_23.02.2017_10h01	[ADIPOQ, AKT1, CD28, CD40, CST3, CXCL8, FOXP3, GPER1, HGF, HMGB1, IFNG, IGF1, IL10, IL6, INS, JUN, KITLG, MAPK1, MAPK3, PDGFRB, PPARG, SRC, TGFB1, TIMP1, TP53]
GO:0051054	Group118	positive regulation of DNA metabolic process	GO_BiologicalProcess-GOA_23.02.2017_10h01	[AKT1, CD28, CD40, CST3, HGF, HMGB1, IFNG, IGF1, IL6, INS, JUN, KITLG, MAPK1, MAPK3, PDGFRB, SRC, TGFB1, TIMP1]
GO:0006275	Group118	regulation of DNA replication	GO_BiologicalProcess-GOA_23.02.2017_10h01	[CST3, IGF1, IL6, INS, JUN, KITLG, TGFB1, TIMP1]
GO:1903524	Group119	positive regulation of blood circulation	GO_BiologicalProcess-GOA_23.02.2017_10h01	[AKT1, CASR, EDN1, ICAM1, NLRP3, PTGS2]
GO:0046717	Group119	acid secretion	GO_BiologicalProcess-GOA_23.02.2017_10h01	[ACE, AGTR2, ANXA1, BDKRB1, EDN1, IL1B, LEP, NLRP3, TNFSF11]
GO:0046889	Group119	positive regulation of lipid biosynthetic process	GO_BiologicalProcess-GOA_23.02.2017_10h01	[AKT1, ANXA1, APOA1, APOA5, APOE, IFNG, IL1B, INS, NLRP3, PTGS2, TNF, TNFRSF1A]
GO:0006690	Group119	icosanoid metabolic process	GO_BiologicalProcess-GOA_23.02.2017_10h01	[ANXA1, EDN1, MAPK3, NLRP3, PTGS2, TLR2, TNFRSF1A]
GO:0033559	Group119	unsaturated fatty acid metabolic process	GO_BiologicalProcess-GOA_23.02.2017_10h01	[ANXA1, EDN1, MAPK3, NLRP3, PTGS2, TLR2, TNFRSF1A]
GO:0045923	Group119	positive regulation of fatty acid metabolic process	GO_BiologicalProcess-GOA_23.02.2017_10h01	[ADIPOQ, ANXA1, APOA1, APOA5, NLRP3, PPARG, PTGS2]
GO:0006693	Group119	prostaglandin metabolic process	GO_BiologicalProcess-GOA_23.02.2017_10h01	[ANXA1, EDN1, NLRP3, PTGS2, TNFRSF1A]
GO:0030278	Group120	regulation of ossification	GO_BiologicalProcess-GOA_23.02.2017_10h01	[AHSG, CSF1, FGF23, HGF, HIF1A, IGF1, IGFBP5, IL6, IL6R, MAPK1, MAPK3, NOTCH1, TGFB1, TNF]
GO:0030279	Group120	negative regulation of ossification	GO_BiologicalProcess-GOA_23.02.2017_10h01	[AHSG, FGF23, HIF1A, IGFBP5, NOTCH1, TGFB1, TNF]
GO:0010575	Group120	positive regulation of vascular endothelial growth factor production	GO_BiologicalProcess-GOA_23.02.2017_10h01	[C3, C5, HIF1A, IL1B, MIA3, PTGS2, TGFB1]
GO:0031214	Group120	biomineral tissue development	GO_BiologicalProcess-GOA_23.02.2017_10h01	[AHSG, FGF23, GAS6, HIF1A, IGF1, LEP, PTGS2, SPP1, TGFB1]
GO:0045667	Group120	regulation of osteoblast differentiation	GO_BiologicalProcess-GOA_23.02.2017_10h01	[FGF23, HGF, IGF1, IGFBP5, IL6, IL6R, NOTCH1, TNF]
GO:0030282	Group120	bone mineralization	GO_BiologicalProcess-GOA_23.02.2017_10h01	[AHSG, FGF23, HIF1A, IGF1, LEP, PTGS2, TGFB1]
GO:0045445	Group120	myoblast differentiation	GO_BiologicalProcess-GOA_23.02.2017_10h01	[IGF1, IGFBP3, LGALS1, NOTCH1, TGFB1, TNF]
GO:1902692	Group120	regulation of neuroblast proliferation	GO_BiologicalProcess-GOA_23.02.2017_10h01	[HIF1A, NOTCH1, TGFB1, VEGFA, VEGFC]
GO:0045087	Group121	innate immune response	GO_BiologicalProcess-GOA_23.02.2017_10h01	[ANXA1, APOB, APOL1, C3, C4A, C5, CCL11, CCL2, CCL5, CD40, CD44, CD86, CSF1, CXCL16, EDN1, ESR1, GPER1, HMGB1, ICAM1, IFNG, INS, JAK2, LEP, MMP2, NLRP3, NPY, PPARG, RELA, SAA1, SRC, STAT1, TGFB1, TLR1, TLR2, TLR4, TLR6, TLR7, VCAM1]
GO:0050776	Group121	regulation of immune response	GO_BiologicalProcess-GOA_23.02.2017_10h01	[ANXA1, APOA1, APOA2, APOB, C3, C4A, C5, CCL5, CCR2, CD28, CD34, CD40, CD40LG, CD86, CNR1, ELANE, ESR1, FOXP3, FPR1, FPR2, HMGB1, HMOX1, ICAM1, IDO1, IFNG, IL10, IL15, IL18, IL1B, IL6, INS, ITGB1, JAK2, JUN, LEP, MAPK1, MAPK3, MMP2, NLRP3, PPARG, PTEN, PTPRC, RELA, SELL, SRC, STAT1, TGFB1, TLR1, TLR2, TLR4, TLR6, TLR7, TNF, TNFSF13B, VCAM1]
GO:0031347	Group121	regulation of defense response	GO_BiologicalProcess-GOA_23.02.2017_10h01	[ADIPOQ, AHSG, ANXA1, APOA1, APOB, APOE, C3, C4A, C5, CCL5, CCR2, CD28, CD86, CNR1, ELANE, ESR1, FOXP3, GPER1, HGF, HMGB1, IDO1, IFNG, IL10, IL15, IL17A, IL18, IL1B, IL6, INS, JAK2, LEP, MAPK3, MMP2, NLRP3, PPARG, PROC, PTGS2, RELA, SAA1, SELE, SERPINE1, SRC, STAT1, TGFB1, TLR1, TLR2, TLR4, TLR6, TLR7, TNF, TNFRSF1A, TNFSF11]
GO:0031349	Group121	positive regulation of defense response	GO_BiologicalProcess-GOA_23.02.2017_10h01	[APOB, C3, CCL5, CCR2, CD28, CD86, CNR1, ESR1, HMGB1, IDO1, IL15, IL17A, IL18, IL1B, IL6, JAK2, MAPK3, MMP2, PTGS2, RELA, SERPINE1, SRC, TGFB1, TLR1, TLR2, TLR4, TLR6, TLR7, TNF, TNFRSF1A, TNFSF11]
GO:0034341	Group121	response to interferon-gamma	GO_BiologicalProcess-GOA_23.02.2017_10h01	[CCL11, CCL2, CCL5, CD40, CD44, CD86, CXCL16, EDN1, ICAM1, IFNG, JAK2, PPARG, STAT1, VCAM1]
GO:0045088	Group121	regulation of innate immune response	GO_BiologicalProcess-GOA_23.02.2017_10h01	[APOB, CCL5, CD86, ESR1, HMGB1, IFNG, INS, JAK2, LEP, MMP2, PPARG, RELA, SRC, STAT1, TLR1, TLR2, TLR4, TLR6, TLR7]
GO:1903557	Group121	positive regulation of tumor necrosis factor superfamily cytokine production	GO_BiologicalProcess-GOA_23.02.2017_10h01	[CCL2, CCR2, CD86, IFNG, JAK2, LEP, PF4, TLR1, TLR2, TLR4]
GO:0002221	Group121	pattern recognition receptor signaling pathway	GO_BiologicalProcess-GOA_23.02.2017_10h01	[APOB, CD86, ESR1, HMGB1, RELA, TLR1, TLR2, TLR4, TLR6, TLR7]
GO:0010883	Group122	regulation of lipid storage	GO_BiologicalProcess-GOA_23.02.2017_10h01	[APOB, C3, CRP, IL6, LEP, PPARG, TNF]
GO:0010743	Group122	regulation of macrophage derived foam cell differentiation	GO_BiologicalProcess-GOA_23.02.2017_10h01	[ADIPOQ, APOB, CRP, CSF1, IL18, PF4, PPARG]
GO:0010742	Group122	macrophage derived foam cell differentiation	GO_BiologicalProcess-GOA_23.02.2017_10h01	[ADIPOQ, APOB, CRP, CSF1, IL18, PF4, PPARG, STAT1, TGFB1]
GO:0010744	Group122	positive regulation of macrophage derived foam cell differentiation	GO_BiologicalProcess-GOA_23.02.2017_10h01	[APOB, CSF1, IL18, PF4]
GO:0010745	Group122	negative regulation of macrophage derived foam cell differentiation	GO_BiologicalProcess-GOA_23.02.2017_10h01	[ADIPOQ, CRP, PPARG]
GO:0002573	Group122	myeloid leukocyte differentiation	GO_BiologicalProcess-GOA_23.02.2017_10h01	[ADIPOQ, CD86, CSF1, GPR55, IFNG, IL17A, JUN, KITLG, MMP9, PF4, PPARG, SRC, TGFB1, TLR4, TNF, TNFSF11, VEGFA]
GO:0030224	Group122	monocyte differentiation	GO_BiologicalProcess-GOA_23.02.2017_10h01	[CSF1, JUN, PPARG, VEGFA]
GO:0030225	Group122	macrophage differentiation	GO_BiologicalProcess-GOA_23.02.2017_10h01	[ADIPOQ, CSF1, MMP9, PF4, VEGFA]
GO:0002507	Group123	tolerance induction	GO_BiologicalProcess-GOA_23.02.2017_10h01	[CD86, FOXP3, HMGB1, IDO1, TGFB1]
GO:0001773	Group123	myeloid dendritic cell activation	GO_BiologicalProcess-GOA_23.02.2017_10h01	[CD86, HMGB1, IL10, TGFB1]
GO:0032689	Group123	negative regulation of interferon-gamma production	GO_BiologicalProcess-GOA_23.02.2017_10h01	[FOXP3, GAS6, HMGB1, IL10, TLR4]
GO:1903038	Group123	negative regulation of leukocyte cell-cell adhesion	GO_BiologicalProcess-GOA_23.02.2017_10h01	[ANXA1, CASP3, CCL28, CXCL12, FOXP3, HMGB1, IDO1, IL10, TGFB1]
GO:0002562	Group123	somatic diversification of immune receptors via germline recombination within a single locus	GO_BiologicalProcess-GOA_23.02.2017_10h01	[CD28, CD40, CD40LG, FOXP3, HMGB1, IFNG, IL10, TGFB1]
GO:0050868	Group123	negative regulation of T cell activation	GO_BiologicalProcess-GOA_23.02.2017_10h01	[ANXA1, CASP3, FOXP3, HMGB1, IDO1, IL10, TGFB1]
GO:0042130	Group123	negative regulation of T cell proliferation	GO_BiologicalProcess-GOA_23.02.2017_10h01	[CASP3, FOXP3, IDO1, IL10, TGFB1]
GO:0042104	Group123	positive regulation of activated T cell proliferation	GO_BiologicalProcess-GOA_23.02.2017_10h01	[CD86, HMGB1, IGF1, IL18, TIMP1]
GO:0010888	Group124	negative regulation of lipid storage	GO_BiologicalProcess-GOA_23.02.2017_10h01	[CRP, IL6, LEP, PPARG, TNF]
GO:0010743	Group124	regulation of macrophage derived foam cell differentiation	GO_BiologicalProcess-GOA_23.02.2017_10h01	[ADIPOQ, APOB, CRP, CSF1, IL18, PF4, PPARG]
GO:0010869	Group124	regulation of receptor biosynthetic process	GO_BiologicalProcess-GOA_23.02.2017_10h01	[ADIPOQ, EDN1, HIF1A, PPARG]
GO:0032799	Group124	low-density lipoprotein receptor particle metabolic process	GO_BiologicalProcess-GOA_23.02.2017_10h01	[ADIPOQ, APOE, PCSK9, PPARG]
GO:0032800	Group124	receptor biosynthetic process	GO_BiologicalProcess-GOA_23.02.2017_10h01	[ADIPOQ, EDN1, HIF1A, IL10, PPARG, TNF]
GO:0010742	Group124	macrophage derived foam cell differentiation	GO_BiologicalProcess-GOA_23.02.2017_10h01	[ADIPOQ, APOB, CRP, CSF1, IL18, PF4, PPARG, STAT1, TGFB1]
GO:0010745	Group124	negative regulation of macrophage derived foam cell differentiation	GO_BiologicalProcess-GOA_23.02.2017_10h01	[ADIPOQ, CRP, PPARG]
GO:2000279	Group124	negative regulation of DNA biosynthetic process	GO_BiologicalProcess-GOA_23.02.2017_10h01	[ADIPOQ, PPARG, SRC, TP53]
GO:0036473	Group125	cell death in response to oxidative stress	GO_BiologicalProcess-GOA_23.02.2017_10h01	[AKT1, HGF, HIF1A, IL6, INS, JAK2, MMP3]
GO:0045913	Group125	positive regulation of carbohydrate metabolic process	GO_BiologicalProcess-GOA_23.02.2017_10h01	[AKT1, GPER1, HIF1A, IGF1, INS, MIA3, SRC]
GO:1900407	Group125	regulation of cellular response to oxidative stress	GO_BiologicalProcess-GOA_23.02.2017_10h01	[AKT1, HGF, HIF1A, IL6, INS, MMP3, TNF]
GO:0001836	Group125	release of cytochrome c from mitochondria	GO_BiologicalProcess-GOA_23.02.2017_10h01	[AKT1, GPER1, HGF, IGF1, IL6, JUN, MMP9, NLRP3, TP53]
GO:0010821	Group125	regulation of mitochondrion organization	GO_BiologicalProcess-GOA_23.02.2017_10h01	[AKT1, GPER1, HGF, HIF1A, IGF1, IL6, KDR, MMP9, NLRP3, TP53]
GO:2001233	Group125	regulation of apoptotic signaling pathway	GO_BiologicalProcess-GOA_23.02.2017_10h01	[ACKR3, AGTR2, AKT1, BDKRB1, CD44, CXCL12, FASLG, GPER1, HGF, HIF1A, HMOX1, ICAM1, IGF1, IL1B, IL6, INS, JAK2, MMP9, NLRP3, NOS3, PF4, PTEN, PTGS2, RELA, SERPINE1, SRC, TIMP1, TNF, TP53]
GO:0090201	Group125	negative regulation of release of cytochrome c from mitochondria	GO_BiologicalProcess-GOA_23.02.2017_10h01	[AKT1, HGF, IGF1, IL6, NLRP3]
GO:0043154	Group125	negative regulation of cysteine-type endopeptidase activity involved in apoptotic process	GO_BiologicalProcess-GOA_23.02.2017_10h01	[AKT1, CD44, GAS6, HGF, IL6, MMP9, NGF, NLRP3, PTGS2, SRC, VEGFA]
GO:0048585	Group126	negative regulation of response to stimulus	GO_BiologicalProcess-GOA_23.02.2017_10h01	[ACKR3, ADIPOQ, AGTR2, AHSG, AKT1, ANXA1, APOA1, APOA2, APOE, BDKRB1, C5, CCL2, CCL5, CCR2, CD34, CD44, CXCL12, CXCL8, EDN1, ELANE, ENG, ESR1, FASLG, FOXP3, GAS6, GPER1, HGF, HIF1A, HMOX1, ICAM1, IGF1, IGFBP1, IGFBP3, IGFBP5, IL10, IL1B, IL6, INS, ITGB1, LEP, MMP9, NLRP3, NOS3, NOTCH1, PDGFRB, PF4, PLAU, PLG, PPARG, PROC, PTEN, PTGS2, PTPRC, RELA, SAA1, SERPINE1, SPP1, SRC, STAT1, TGFB1, TIMP1, T…
GO:0032101	Group126	regulation of response to external stimulus	GO_BiologicalProcess-GOA_23.02.2017_10h01	[ADAM10, ADIPOQ, AHSG, ANXA1, APOA1, APOE, C3, C4A, C5, CASR, CCL2, CCL5, CCR2, CD28, CD34, CNR1, CSF1, CXCL1, CXCL12, CXCL5, CXCL8, CXCR4, EDN1, ELANE, ESR1, FOXP3, GAS6, GPER1, HGF, HMGB1, IDO1, IFNG, IL10, IL15, IL17A, IL18, IL1B, IL6, IL6R, INS, JAK2, KDR, LEP, MAPK3, NLRP3, NOS3, NOTCH1, NPY, PDGFRB, PF4, PLAU, PLG, PPARG, PPBP, PROC, PTEN, PTGS2, RELA, SAA1, SELE, SERPINE1, SPP1, TGFB1, TLR…
GO:0032102	Group126	negative regulation of response to external stimulus	GO_BiologicalProcess-GOA_23.02.2017_10h01	[ADIPOQ, APOA1, APOE, C5, CCL2, CD34, EDN1, ELANE, FOXP3, GPER1, HGF, IL10, IL6, INS, LEP, NLRP3, NOS3, NOTCH1, PLAU, PLG, PPARG, PROC, PTEN, SAA1, SERPINE1, SPP1, TNFRSF1A]
GO:1903034	Group126	regulation of response to wounding	GO_BiologicalProcess-GOA_23.02.2017_10h01	[ANXA1, APOE, CCL2, CD34, EDN1, IL10, NOS3, PLAU, PLG, PROC, PTEN, SERPINE1, SPP1, TLR4]
GO:1903035	Group126	negative regulation of response to wounding	GO_BiologicalProcess-GOA_23.02.2017_10h01	[APOE, CD34, EDN1, NOS3, PLAU, PLG, PROC, PTEN, SERPINE1, SPP1]
GO:0050727	Group126	regulation of inflammatory response	GO_BiologicalProcess-GOA_23.02.2017_10h01	[ADIPOQ, AHSG, ANXA1, APOA1, APOE, C3, C4A, C5, CCL5, CCR2, CD28, CNR1, ELANE, ESR1, FOXP3, GPER1, HGF, IDO1, IL10, IL15, IL17A, IL18, IL1B, IL6, INS, JAK2, LEP, NLRP3, PPARG, PROC, PTGS2, RELA, SAA1, SELE, SERPINE1, TLR2, TLR4, TLR7, TNF, TNFRSF1A, TNFSF11]
GO:0050728	Group126	negative regulation of inflammatory response	GO_BiologicalProcess-GOA_23.02.2017_10h01	[ADIPOQ, APOA1, APOE, ELANE, FOXP3, GPER1, HGF, IL10, IL6, INS, NLRP3, PPARG, PROC, SAA1, TNFRSF1A]
GO:0061041	Group126	regulation of wound healing	GO_BiologicalProcess-GOA_23.02.2017_10h01	[ANXA1, APOE, CCL2, CD34, EDN1, NOS3, PLAU, PLG, PROC, SERPINE1, TLR4]
GO:0042345	Group127	regulation of NF-kappaB import into nucleus	GO_BiologicalProcess-GOA_23.02.2017_10h01	[IL10, IL1B, NLRP3, PTGS2, RHOA, TLR2, TLR4, TLR7, TNF]
GO:0042990	Group127	regulation of transcription factor import into nucleus	GO_BiologicalProcess-GOA_23.02.2017_10h01	[AGTR2, CDH1, IL10, IL1B, NLRP3, PTGS2, RHOA, TLR2, TLR4, TLR7, TNF]
GO:0009595	Group127	detection of biotic stimulus	GO_BiologicalProcess-GOA_23.02.2017_10h01	[NLRP3, TLR1, TLR2, TLR4, TLR6]
GO:0032621	Group127	interleukin-18 production	GO_BiologicalProcess-GOA_23.02.2017_10h01	[IL10, NLRP3, TLR2]
GO:0031645	Group127	negative regulation of neurological system process	GO_BiologicalProcess-GOA_23.02.2017_10h01	[IFNG, IL10, NLRP3, PTEN]
GO:0032692	Group127	negative regulation of interleukin-1 production	GO_BiologicalProcess-GOA_23.02.2017_10h01	[APOA1, GAS6, IL10, NLRP3]
GO:0002374	Group127	cytokine secretion involved in immune response	GO_BiologicalProcess-GOA_23.02.2017_10h01	[APOA1, APOA2, IL10, MAPK3, TLR2, TNF]
GO:0043124	Group127	negative regulation of I-kappaB kinase/NF-kappaB signaling	GO_BiologicalProcess-GOA_23.02.2017_10h01	[ADIPOQ, ESR1, IL10, NLRP3, STAT1]
GO:0019221	Group128	cytokine-mediated signaling pathway	GO_BiologicalProcess-GOA_23.02.2017_10h01	[ACKR3, ADIPOQ, AKT1, APOA1, CCL11, CCL2, CCL5, CCR2, CCR5, CD40, CD40LG, CD44, CSF1, CXCL1, CXCL12, CXCL5, CXCL8, CXCR4, CXCR5, CXCR6, EDN1, FASLG, GAS6, HIF1A, ICAM1, IFNG, IL15, IL18, IL1B, IL6, IL6R, JAK2, LEP, MAPK3, PF4, PPARG, PPBP, PTPRC, RELA, STAT1, STAT3, TNF, TNFRSF1A, TNFSF11, TNFSF13B, VCAM1]
GO:0001959	Group128	regulation of cytokine-mediated signaling pathway	GO_BiologicalProcess-GOA_23.02.2017_10h01	[ADIPOQ, APOA1, CCL5, CSF1, EDN1, GAS6, HIF1A, IFNG, IL6, JAK2, PPARG, PTPRC, STAT1, TNF, TNFRSF1A]
GO:0032800	Group128	receptor biosynthetic process	GO_BiologicalProcess-GOA_23.02.2017_10h01	[ADIPOQ, EDN1, HIF1A, IL10, PPARG, TNF]
GO:0071346	Group128	cellular response to interferon-gamma	GO_BiologicalProcess-GOA_23.02.2017_10h01	[CCL11, CCL2, CCL5, CD44, EDN1, ICAM1, IFNG, JAK2, PPARG, STAT1, VCAM1]
GO:0001960	Group128	negative regulation of cytokine-mediated signaling pathway	GO_BiologicalProcess-GOA_23.02.2017_10h01	[ADIPOQ, APOA1, CCL5, GAS6, IL6, PPARG, PTPRC]
GO:0033209	Group128	tumor necrosis factor-mediated signaling pathway	GO_BiologicalProcess-GOA_23.02.2017_10h01	[ADIPOQ, APOA1, CD40, CD40LG, FASLG, GAS6, JAK2, RELA, STAT1, TNF, TNFRSF1A, TNFSF11, TNFSF13B]
GO:0071356	Group128	cellular response to tumor necrosis factor	GO_BiologicalProcess-GOA_23.02.2017_10h01	[ADIPOQ, APOA1, APOB, CCL11, CCL2, CCL5, CD40, CD40LG, CXCL8, EDN1, FASLG, GAS6, GPER1, ICAM1, IL6, JAK2, RELA, STAT1, TNF, TNFRSF1A, TNFSF11, TNFSF13B, VCAM1]
GO:0010803	Group128	regulation of tumor necrosis factor-mediated signaling pathway	GO_BiologicalProcess-GOA_23.02.2017_10h01	[ADIPOQ, APOA1, GAS6, TNF, TNFRSF1A]
GO:0071706	Group129	tumor necrosis factor superfamily cytokine production	GO_BiologicalProcess-GOA_23.02.2017_10h01	[ADIPOQ, CCL2, CCR2, CD34, CD86, FOXP3, GAS6, HMGB1, IFNG, IL10, JAK2, LEP, PF4, TLR1, TLR2, TLR4]
GO:0098543	Group129	detection of other organism	GO_BiologicalProcess-GOA_23.02.2017_10h01	[TLR1, TLR2, TLR4, TLR6]
GO:0045088	Group129	regulation of innate immune response	GO_BiologicalProcess-GOA_23.02.2017_10h01	[APOB, CCL5, CD86, ESR1, HMGB1, IFNG, INS, JAK2, LEP, MMP2, PPARG, RELA, SRC, STAT1, TLR1, TLR2, TLR4, TLR6, TLR7]
GO:1903557	Group129	positive regulation of tumor necrosis factor superfamily cytokine production	GO_BiologicalProcess-GOA_23.02.2017_10h01	[CCL2, CCR2, CD86, IFNG, JAK2, LEP, PF4, TLR1, TLR2, TLR4]
GO:0032490	Group129	detection of molecule of bacterial origin	GO_BiologicalProcess-GOA_23.02.2017_10h01	[TLR1, TLR2, TLR4, TLR6]
GO:0045346	Group129	regulation of MHC class II biosynthetic process	GO_BiologicalProcess-GOA_23.02.2017_10h01	[IFNG, IL10, PF4, TLR4]
GO:0051769	Group129	regulation of nitric-oxide synthase biosynthetic process	GO_BiologicalProcess-GOA_23.02.2017_10h01	[CCL2, EDN1, JAK2, KDR, TLR2, TLR4]
GO:0042534	Group129	regulation of tumor necrosis factor biosynthetic process	GO_BiologicalProcess-GOA_23.02.2017_10h01	[CCR2, IL10, TLR1, TLR4]
GO:0051146	Group130	striated muscle cell differentiation	GO_BiologicalProcess-GOA_23.02.2017_10h01	[AGTR2, AKT1, BDNF, EDN1, IGF1, IGFBP5, ITGB1, NOTCH1, PDGFRB, TGFB1, VEGFA]
GO:0035924	Group130	cellular response to vascular endothelial growth factor stimulus	GO_BiologicalProcess-GOA_23.02.2017_10h01	[AKT1, FLT1, KDR, NOTCH1, PDGFRB, VCAM1, VEGFA]
GO:0055006	Group130	cardiac cell development	GO_BiologicalProcess-GOA_23.02.2017_10h01	[AGTR2, EDN1, IGF1, NOTCH1, PDGFRB, VEGFA]
GO:0038084	Group130	vascular endothelial growth factor signaling pathway	GO_BiologicalProcess-GOA_23.02.2017_10h01	[FLT1, KDR, PDGFRB, VEGFA]
GO:0001570	Group130	vasculogenesis	GO_BiologicalProcess-GOA_23.02.2017_10h01	[ACKR3, CD34, ENG, KDR, NOTCH1, PDGFRB, TGFB1, VEGFA]
GO:0048844	Group130	artery morphogenesis	GO_BiologicalProcess-GOA_23.02.2017_10h01	[APOB, APOE, ENG, NOTCH1, PDGFRB, VEGFA]
GO:0046777	Group130	protein autophosphorylation	GO_BiologicalProcess-GOA_23.02.2017_10h01	[ACE, ADIPOQ, AKT1, ENG, FLT1, INS, JAK2, JUN, KDR, MAPK3, PDGFRB, SRC, VEGFA, VEGFC]
GO:0002042	Group130	cell migration involved in sprouting angiogenesis	GO_BiologicalProcess-GOA_23.02.2017_10h01	[ITGB1, KDR, NOTCH1, PTGS2, RHOA, VEGFA]
GO:0001954	Group131	positive regulation of cell-matrix adhesion	GO_BiologicalProcess-GOA_23.02.2017_10h01	[CCL28, CSF1, KDR, VEGFA, VEGFC]
GO:0035162	Group131	embryonic hemopoiesis	GO_BiologicalProcess-GOA_23.02.2017_10h01	[HIF1A, KDR, KITLG, VEGFA]
GO:0035924	Group131	cellular response to vascular endothelial growth factor stimulus	GO_BiologicalProcess-GOA_23.02.2017_10h01	[AKT1, FLT1, KDR, NOTCH1, PDGFRB, VCAM1, VEGFA]
GO:0038084	Group131	vascular endothelial growth factor signaling pathway	GO_BiologicalProcess-GOA_23.02.2017_10h01	[FLT1, KDR, PDGFRB, VEGFA]
GO:0048010	Group131	vascular endothelial growth factor receptor signaling pathway	GO_BiologicalProcess-GOA_23.02.2017_10h01	[CCL2, FLT1, HIF1A, IL1B, KDR, MIA3, RHOA, SRC, VEGFA, VEGFC]
GO:0001570	Group131	vasculogenesis	GO_BiologicalProcess-GOA_23.02.2017_10h01	[ACKR3, CD34, ENG, KDR, NOTCH1, PDGFRB, TGFB1, VEGFA]
GO:0046777	Group131	protein autophosphorylation	GO_BiologicalProcess-GOA_23.02.2017_10h01	[ACE, ADIPOQ, AKT1, ENG, FLT1, INS, JAK2, JUN, KDR, MAPK3, PDGFRB, SRC, VEGFA, VEGFC]
GO:0043552	Group131	positive regulation of phosphatidylinositol 3-kinase activity	GO_BiologicalProcess-GOA_23.02.2017_10h01	[FLT1, PDGFRB, SRC, TGFB1]
GO:0032615	Group132	interleukin-12 production	GO_BiologicalProcess-GOA_23.02.2017_10h01	[CD40, CD40LG, HMGB1, IDO1, IFNG, IL10, LEP, RELA, TLR2, TLR4]
GO:0032660	Group132	regulation of interleukin-17 production	GO_BiologicalProcess-GOA_23.02.2017_10h01	[FOXP3, IFNG, IL15, IL18, TGFB1, TLR4]
GO:0032667	Group132	regulation of interleukin-23 production	GO_BiologicalProcess-GOA_23.02.2017_10h01	[IFNG, IL17A, TGFB1, TLR4]
GO:0032700	Group132	negative regulation of interleukin-17 production	GO_BiologicalProcess-GOA_23.02.2017_10h01	[FOXP3, IFNG, TGFB1, TLR4]
GO:0032732	Group132	positive regulation of interleukin-1 production	GO_BiologicalProcess-GOA_23.02.2017_10h01	[HMGB1, IFNG, JAK2, NLRP3, SAA1, TLR4]
GO:0045346	Group132	regulation of MHC class II biosynthetic process	GO_BiologicalProcess-GOA_23.02.2017_10h01	[IFNG, IL10, PF4, TLR4]
GO:0045084	Group132	positive regulation of interleukin-12 biosynthetic process	GO_BiologicalProcess-GOA_23.02.2017_10h01	[IFNG, RELA, TLR4]
GO:0050702	Group132	interleukin-1 beta secretion	GO_BiologicalProcess-GOA_23.02.2017_10h01	[APOA1, IFNG, NLRP3, TLR4, TLR6]
GO:0030279	Group133	negative regulation of ossification	GO_BiologicalProcess-GOA_23.02.2017_10h01	[AHSG, FGF23, HIF1A, IGFBP5, NOTCH1, TGFB1, TNF]
GO:0001649	Group133	osteoblast differentiation	GO_BiologicalProcess-GOA_23.02.2017_10h01	[AKT1, FGF23, HGF, IGF1, IGFBP3, IGFBP5, IL6, IL6R, NOTCH1, SPP1, TNC, TNF]
GO:0042692	Group133	muscle cell differentiation	GO_BiologicalProcess-GOA_23.02.2017_10h01	[AGTR2, AKT1, BDNF, EDN1, ENG, GPER1, IGF1, IGFBP3, IGFBP5, ITGB1, LGALS1, NOTCH1, PDGFRB, TGFB1, TNF, VEGFA]
GO:0045667	Group133	regulation of osteoblast differentiation	GO_BiologicalProcess-GOA_23.02.2017_10h01	[FGF23, HGF, IGF1, IGFBP5, IL6, IL6R, NOTCH1, TNF]
GO:0051147	Group133	regulation of muscle cell differentiation	GO_BiologicalProcess-GOA_23.02.2017_10h01	[BDNF, EDN1, ENG, GPER1, IGF1, IGFBP3, NOTCH1, TGFB1, TNF]
GO:1903900	Group133	regulation of viral life cycle	GO_BiologicalProcess-GOA_23.02.2017_10h01	[CCL5, CD28, CXCL8, JUN, LGALS1, NOTCH1, PROC, TNF]
GO:0045445	Group133	myoblast differentiation	GO_BiologicalProcess-GOA_23.02.2017_10h01	[IGF1, IGFBP3, LGALS1, NOTCH1, TGFB1, TNF]
GO:0051149	Group133	positive regulation of muscle cell differentiation	GO_BiologicalProcess-GOA_23.02.2017_10h01	[EDN1, ENG, GPER1, IGF1, IGFBP3, TGFB1]
GO:0042517	Group134	positive regulation of tyrosine phosphorylation of Stat3 protein	GO_BiologicalProcess-GOA_23.02.2017_10h01	[IL15, IL18, IL6, IL6R, JAK2, LEP, STAT3]
GO:0070665	Group134	positive regulation of leukocyte proliferation	GO_BiologicalProcess-GOA_23.02.2017_10h01	[ANXA1, CCL5, CCR2, CD28, CD40, CD40LG, CD86, CSF1, FOXP3, HMGB1, IFNG, IGF1, IL15, IL18, IL1B, IL6, KITLG, LEP, PTPRC, TIMP1, TLR4, TNFSF13B, VCAM1]
GO:0007259	Group134	JAK-STAT cascade	GO_BiologicalProcess-GOA_23.02.2017_10h01	[CCL2, CCL5, CCR2, CD40, IFNG, IGF1, IL15, IL18, IL6, IL6R, JAK2, LEP, MAPK1, MAPK3, NOTCH1, PECAM1, STAT1, STAT3, TIMP1, TNFRSF1A]
GO:0042102	Group134	positive regulation of T cell proliferation	GO_BiologicalProcess-GOA_23.02.2017_10h01	[ANXA1, CCL5, CCR2, CD28, CD40LG, CD86, FOXP3, HMGB1, IFNG, IGF1, IL15, IL18, IL1B, IL6, LEP, PTPRC, TIMP1, TNFSF13B, VCAM1]
GO:0046427	Group134	positive regulation of JAK-STAT cascade	GO_BiologicalProcess-GOA_23.02.2017_10h01	[CCL5, CD40, IFNG, IGF1, IL15, IL18, IL6, IL6R, JAK2, LEP, NOTCH1, PECAM1, STAT3, TIMP1, TNFRSF1A]
GO:0018108	Group134	peptidyl-tyrosine phosphorylation	GO_BiologicalProcess-GOA_23.02.2017_10h01	[ACE, ADIPOQ, CCL5, CD40, CD44, FGF23, FLT1, GAS6, HGF, ICAM1, IFNG, IGF1, IL15, IL18, IL6, IL6R, INS, JAK2, KDR, KITLG, LEP, MAPK3, PDGFRB, PECAM1, SRC, STAT3, TGFB1, TIMP1, TNFRSF1A, TP53, VEGFA, VEGFC]
GO:0042506	Group134	tyrosine phosphorylation of Stat5 protein	GO_BiologicalProcess-GOA_23.02.2017_10h01	[IGF1, IL15, JAK2, PECAM1, TIMP1]
GO:0050731	Group134	positive regulation of peptidyl-tyrosine phosphorylation	GO_BiologicalProcess-GOA_23.02.2017_10h01	[ACE, ADIPOQ, CCL5, CD40, CD44, GAS6, HGF, ICAM1, IFNG, IGF1, IL15, IL18, IL6, IL6R, INS, JAK2, KITLG, LEP, PECAM1, SRC, STAT3, TGFB1, TIMP1, TNFRSF1A, TP53, VEGFA, VEGFC]
GO:0050673	Group135	epithelial cell proliferation	GO_BiologicalProcess-GOA_23.02.2017_10h01	[AKT1, APOA1, APOE, CCL11, CCL2, CCL5, CD34, CXCL12, ENG, ESR1, HIF1A, HMOX1, IFNG, IGF1, IGFBP3, IGFBP5, IL10, IL6, JUN, KDR, LEP, MAPK1, MIA3, NOTCH1, PTEN, STAT1, TGFB1, TNF, TNFSF11, VEGFA, VEGFC]
GO:0034599	Group135	cellular response to oxidative stress	GO_BiologicalProcess-GOA_23.02.2017_10h01	[AKT1, ANXA1, CST3, HGF, HIF1A, HMOX1, IL6, INS, JAK2, JUN, MAPK1, MAPK3, MIA3, MMP3, MMP9, MPO, NOS3, RELA, SRC, TNF, TP53]
GO:0048732	Group135	gland development	GO_BiologicalProcess-GOA_23.02.2017_10h01	[AKT1, ANXA1, APLN, APOA1, CCL11, CDH1, CSF1, CST3, ESR1, HGF, HIF1A, HMOX1, IFNG, IGFBP5, IL10, IL6, JAK2, JUN, MAPK1, MAPK3, NOTCH1, PCSK9, PROC, PTEN, PTGS2, RELA, SRC, TGFB1, TNC, TNF, TNFSF11, VEGFA]
GO:0061138	Group135	morphogenesis of a branching epithelium	GO_BiologicalProcess-GOA_23.02.2017_10h01	[AGTR2, CASR, CCL11, CSF1, EDN1, ENG, ESR1, HGF, IL10, IL6, NOTCH1, SRC, TGFB1, TNC, TNF, VEGFA]
GO:0001889	Group135	liver development	GO_BiologicalProcess-GOA_23.02.2017_10h01	[ANXA1, HGF, HMOX1, IFNG, IL10, IL6, JUN, NOTCH1, PCSK9, PROC, RELA, TGFB1]
GO:0022612	Group135	gland morphogenesis	GO_BiologicalProcess-GOA_23.02.2017_10h01	[CCL11, CSF1, ESR1, HGF, IFNG, IGFBP5, IL6, NOTCH1, SRC, TGFB1, TNC, TNF]
GO:0030879	Group135	mammary gland development	GO_BiologicalProcess-GOA_23.02.2017_10h01	[AKT1, APLN, CCL11, CSF1, ESR1, HIF1A, IGFBP5, JAK2, MAPK1, PTGS2, SRC, TGFB1, TNFSF11, VEGFA]
GO:0061180	Group135	mammary gland epithelium development	GO_BiologicalProcess-GOA_23.02.2017_10h01	[AKT1, CCL11, CSF1, ESR1, HIF1A, JAK2, MAPK1, SRC, TGFB1, TNFSF11]
GO:0048871	Group136	multicellular organismal homeostasis	GO_BiologicalProcess-GOA_23.02.2017_10h01	[ALB, APLN, CD34, CNR1, CSF1, GPR55, IL1B, IL6, NLRP3, PROM1, PTGS2, SPP1, SRC, STAT3, TLR4, TNF, TNFSF11, VEGFA]
GO:0001659	Group136	temperature homeostasis	GO_BiologicalProcess-GOA_23.02.2017_10h01	[APLN, CNR1, IL1B, PTGS2, STAT3, TNF, TNFSF11]
GO:0001894	Group136	tissue homeostasis	GO_BiologicalProcess-GOA_23.02.2017_10h01	[ALB, CD34, CSF1, GPR55, IL6, PROM1, SPP1, SRC, TLR4, TNFSF11, VEGFA]
GO:0031652	Group136	positive regulation of heat generation	GO_BiologicalProcess-GOA_23.02.2017_10h01	[APLN, CNR1, IL1B, PTGS2, TNF, TNFSF11]
GO:0045453	Group136	bone resorption	GO_BiologicalProcess-GOA_23.02.2017_10h01	[GPR55, IL6, SPP1, SRC, TNFSF11]
GO:0002673	Group136	regulation of acute inflammatory response	GO_BiologicalProcess-GOA_23.02.2017_10h01	[C3, C4A, C5, CNR1, IL1B, IL6, INS, NLRP3, PPARG, PTGS2, TNF, TNFSF11]
GO:0002675	Group136	positive regulation of acute inflammatory response	GO_BiologicalProcess-GOA_23.02.2017_10h01	[C3, CNR1, IL1B, IL6, PTGS2, TNF, TNFSF11]
GO:0030316	Group136	osteoclast differentiation	GO_BiologicalProcess-GOA_23.02.2017_10h01	[CSF1, GPR55, IFNG, IL17A, SRC, TLR4, TNF, TNFSF11]
GO:0051098	Group137	regulation of binding	GO_BiologicalProcess-GOA_23.02.2017_10h01	[ADIPOQ, APOE, BDNF, HMGB1, HMOX1, IFNG, IGF1, IL10, JAK2, JUN, MAPK3, MMP9, PCSK9, PPARG, SRC, TGFB1]
GO:0043393	Group137	regulation of protein binding	GO_BiologicalProcess-GOA_23.02.2017_10h01	[ADIPOQ, APOE, BDNF, IL10, MAPK3, MMP9, PCSK9, SRC]
GO:0051099	Group137	positive regulation of binding	GO_BiologicalProcess-GOA_23.02.2017_10h01	[APOE, BDNF, HMGB1, IFNG, IGF1, JAK2, MMP9, PPARG, TGFB1]
GO:0051101	Group137	regulation of DNA binding	GO_BiologicalProcess-GOA_23.02.2017_10h01	[HMGB1, HMOX1, IFNG, IGF1, JAK2, JUN, MMP9, PPARG, TGFB1]
GO:0032386	Group137	regulation of intracellular transport	GO_BiologicalProcess-GOA_23.02.2017_10h01	[ADIPOQ, AGTR2, CCL2, CDH1, GAS6, HMOX1, IFNG, IGF1, IL10, IL1B, IL6, JAK2, LEP, MAPK1, MAPK3, NLRP3, PCSK9, PTGS2, RHOA, SRC, TGFB1, TLR2, TLR4, TLR7, TNF, TP53]
GO:0043388	Group137	positive regulation of DNA binding	GO_BiologicalProcess-GOA_23.02.2017_10h01	[HMGB1, IFNG, IGF1, JAK2, MMP9, PPARG, TGFB1]
GO:1900120	Group137	regulation of receptor binding	GO_BiologicalProcess-GOA_23.02.2017_10h01	[ADIPOQ, BDNF, IL10, MMP9, PCSK9]
GO:0051052	Group137	regulation of DNA metabolic process	GO_BiologicalProcess-GOA_23.02.2017_10h01	[ADIPOQ, AKT1, CD28, CD40, CST3, CXCL8, FOXP3, GPER1, HGF, HMGB1, IFNG, IGF1, IL10, IL6, INS, JUN, KITLG, MAPK1, MAPK3, PDGFRB, PPARG, SRC, TGFB1, TIMP1, TP53]
GO:0051781	Group138	positive regulation of cell division	GO_BiologicalProcess-GOA_23.02.2017_10h01	[CXCR5, IL1B, PPBP, RHOA, TGFB1, VEGFA, VEGFC]
GO:0090068	Group138	positive regulation of cell cycle process	GO_BiologicalProcess-GOA_23.02.2017_10h01	[ANXA1, CD28, CXCR5, EDN1, IGF1, IL1B, INS, PDGFRB, RHOA, TGFB1, TP53]
GO:0030947	Group138	regulation of vascular endothelial growth factor receptor signaling pathway	GO_BiologicalProcess-GOA_23.02.2017_10h01	[FLT1, HIF1A, IL1B, MIA3, VEGFA, VEGFC]
GO:0031058	Group138	positive regulation of histone modification	GO_BiologicalProcess-GOA_23.02.2017_10h01	[FOXP3, IL1B, MAPK3, TGFB1, TP53, VEGFA]
GO:0048010	Group138	vascular endothelial growth factor receptor signaling pathway	GO_BiologicalProcess-GOA_23.02.2017_10h01	[CCL2, FLT1, HIF1A, IL1B, KDR, MIA3, RHOA, SRC, VEGFA, VEGFC]
GO:1902692	Group138	regulation of neuroblast proliferation	GO_BiologicalProcess-GOA_23.02.2017_10h01	[HIF1A, NOTCH1, TGFB1, VEGFA, VEGFC]
GO:0043535	Group138	regulation of blood vessel endothelial cell migration	GO_BiologicalProcess-GOA_23.02.2017_10h01	[AGTR2, AKT1, APOE, HMGB1, NOTCH1, PLG, PTGS2, RHOA, TGFB1, VEGFA, VEGFC]
GO:0043536	Group138	positive regulation of blood vessel endothelial cell migration	GO_BiologicalProcess-GOA_23.02.2017_10h01	[AKT1, PLG, PTGS2, TGFB1, VEGFA, VEGFC]
GO:0048864	Group139	stem cell development	GO_BiologicalProcess-GOA_23.02.2017_10h01	[EDN1, HIF1A, KITLG, MAPK1, MAPK3, PTPRC]
GO:0010869	Group139	regulation of receptor biosynthetic process	GO_BiologicalProcess-GOA_23.02.2017_10h01	[ADIPOQ, EDN1, HIF1A, PPARG]
GO:0032800	Group139	receptor biosynthetic process	GO_BiologicalProcess-GOA_23.02.2017_10h01	[ADIPOQ, EDN1, HIF1A, IL10, PPARG, TNF]
GO:0001961	Group139	positive regulation of cytokine-mediated signaling pathway	GO_BiologicalProcess-GOA_23.02.2017_10h01	[CSF1, EDN1, GAS6, HIF1A]
GO:0014031	Group139	mesenchymal cell development	GO_BiologicalProcess-GOA_23.02.2017_10h01	[EDN1, HIF1A, KITLG, MAPK1, MAPK3, NOTCH1]
GO:0070099	Group139	regulation of chemokine-mediated signaling pathway	GO_BiologicalProcess-GOA_23.02.2017_10h01	[CCL5, EDN1, HIF1A]
GO:2000107	Group139	negative regulation of leukocyte apoptotic process	GO_BiologicalProcess-GOA_23.02.2017_10h01	[CCL5, CXCL12, GAS6, HIF1A, IDO1, KITLG]
GO:0070232	Group139	regulation of T cell apoptotic process	GO_BiologicalProcess-GOA_23.02.2017_10h01	[CCL5, HIF1A, ICAM1, IDO1, TP53]
GO:0080134	Group140	regulation of response to stress	GO_BiologicalProcess-GOA_23.02.2017_10h01	[ACKR3, ADIPOQ, AHSG, AKT1, ANXA1, APOA1, APOB, APOE, BDKRB1, C3, C4A, C5, CCL2, CCL5, CCR2, CD28, CD34, CD40LG, CD44, CD86, CNR1, CXCL12, EDN1, ELANE, ESR1, FOXP3, GPER1, HGF, HIF1A, HMGB1, IDO1, IFNG, IL10, IL15, IL17A, IL18, IL1B, IL6, INS, JAK2, LEP, MAPK1, MAPK3, MMP2, MMP3, NLRP3, NOS3, PLAU, PLG, PPARG, PROC, PTEN, PTGS2, RELA, SAA1, SELE, SERPINE1, SPP1, SRC, STAT1, TGFB1, TIMP1, TLR1, TL…
GO:0080135	Group140	regulation of cellular response to stress	GO_BiologicalProcess-GOA_23.02.2017_10h01	[ACKR3, AKT1, BDKRB1, CD34, CD40LG, CD44, CXCL12, EDN1, HGF, HIF1A, HMGB1, IL1B, IL6, INS, LEP, MAPK1, MAPK3, MMP3, PTEN, PTGS2, SPP1, TIMP1, TLR4, TLR6, TNF, TNFSF11, VEGFA]
GO:2001234	Group140	negative regulation of apoptotic signaling pathway	GO_BiologicalProcess-GOA_23.02.2017_10h01	[ACKR3, AKT1, BDKRB1, CD44, CXCL12, FASLG, HGF, HIF1A, HMOX1, ICAM1, IGF1, IL1B, IL6, INS, MMP9, NLRP3, NOS3, PF4, PTGS2, RELA, SERPINE1, SRC, TIMP1, TNF]
GO:0051403	Group140	stress-activated MAPK cascade	GO_BiologicalProcess-GOA_23.02.2017_10h01	[AKT1, CASR, CD40LG, EDN1, HGF, HMGB1, IL1B, IL6, LEP, MAPK1, MAPK3, TLR4, TLR6, TNF, TNFSF11, VEGFA]
GO:0018105	Group140	peptidyl-serine phosphorylation	GO_BiologicalProcess-GOA_23.02.2017_10h01	[AKT1, BDKRB1, CD44, GAS6, HGF, IFNG, IL6, MAPK1, MAPK3, NLRP3, PTGS2, SRC, TGFB1, TIMP1, TNF, VEGFA]
GO:0007254	Group140	JNK cascade	GO_BiologicalProcess-GOA_23.02.2017_10h01	[AKT1, CASR, CD40LG, EDN1, HMGB1, IL1B, TLR4, TLR6, TNF, TNFSF11]
GO:0032874	Group140	positive regulation of stress-activated MAPK cascade	GO_BiologicalProcess-GOA_23.02.2017_10h01	[CD40LG, EDN1, HMGB1, IL1B, LEP, TLR4, TLR6, TNF, TNFSF11, VEGFA]
GO:0032147	Group140	activation of protein kinase activity	GO_BiologicalProcess-GOA_23.02.2017_10h01	[C5, CCL5, CD40LG, CXCR4, FPR1, GAS6, HGF, IGF1, IL18, IL1B, IL6, IL6R, INS, JAK2, LEP, MAPK1, MAPK3, NGF, SAA1, SRC, TIMP1, TLR4, TLR6, TNF, TNFSF11, VEGFA]
GO:0006109	Group141	regulation of carbohydrate metabolic process	GO_BiologicalProcess-GOA_23.02.2017_10h01	[ADIPOQ, AKT1, GPER1, HIF1A, IGF1, IGFBP3, IGFBP5, IL6, INS, LEP, MIA3, SRC, STAT3, TGFB1]
GO:0043467	Group141	regulation of generation of precursor metabolites and energy	GO_BiologicalProcess-GOA_23.02.2017_10h01	[AKT1, HIF1A, IGF1, INS, MIA3, STAT3]
GO:0045913	Group141	positive regulation of carbohydrate metabolic process	GO_BiologicalProcess-GOA_23.02.2017_10h01	[AKT1, GPER1, HIF1A, IGF1, INS, MIA3, SRC]
GO:0030799	Group141	regulation of cyclic nucleotide metabolic process	GO_BiologicalProcess-GOA_23.02.2017_10h01	[APOE, CCR2, EDN1, GPER1, GRM8, NLRP3, NOS3, PF4, VEGFA]
GO:1900542	Group141	regulation of purine nucleotide metabolic process	GO_BiologicalProcess-GOA_23.02.2017_10h01	[APOE, CCR2, EDN1, GPER1, GRM8, HIF1A, IGF1, INS, MIA3, NLRP3, NOS3, PF4, STAT3, VEGFA]
GO:1900371	Group141	regulation of purine nucleotide biosynthetic process	GO_BiologicalProcess-GOA_23.02.2017_10h01	[APOE, CCR2, EDN1, GPER1, GRM8, NLRP3, NOS3, STAT3]
GO:1900544	Group141	positive regulation of purine nucleotide metabolic process	GO_BiologicalProcess-GOA_23.02.2017_10h01	[APOE, GPER1, HIF1A, IGF1, INS, MIA3, NLRP3, NOS3, PF4, STAT3]
GO:1903580	Group141	positive regulation of ATP metabolic process	GO_BiologicalProcess-GOA_23.02.2017_10h01	[HIF1A, IGF1, INS, MIA3, STAT3]
GO:0035270	Group142	endocrine system development	GO_BiologicalProcess-GOA_23.02.2017_10h01	[AKT1, ANXA1, APOA1, CDH1, IL6, IL6R, MAPK1, MAPK3]
GO:0048863	Group142	stem cell differentiation	GO_BiologicalProcess-GOA_23.02.2017_10h01	[ACE, EDN1, ESR1, HIF1A, KITLG, MAPK1, MAPK3, NOTCH1, PTPRC, STAT3]
GO:0060416	Group142	response to growth hormone	GO_BiologicalProcess-GOA_23.02.2017_10h01	[AKT1, IGFBP5, JAK2, MAPK1, MAPK3, STAT3]
GO:0071276	Group142	cellular response to cadmium ion	GO_BiologicalProcess-GOA_23.02.2017_10h01	[AKT1, HMOX1, JUN, MAPK1, MAPK3, MMP9]
GO:0072584	Group142	caveolin-mediated endocytosis	GO_BiologicalProcess-GOA_23.02.2017_10h01	[MAPK1, MAPK3, SRC]
GO:0010001	Group142	glial cell differentiation	GO_BiologicalProcess-GOA_23.02.2017_10h01	[AKT1, CXCR4, MAPK1, MAPK3, NOTCH1, PPARG, PTEN, RELA, STAT3, TGFB1, TLR2, TLR4]
GO:0051972	Group142	regulation of telomerase activity	GO_BiologicalProcess-GOA_23.02.2017_10h01	[MAPK1, MAPK3, PPARG, SRC, TP53]
GO:1905048	Group142	regulation of metallopeptidase activity	GO_BiologicalProcess-GOA_23.02.2017_10h01	[MAPK3, STAT3, TIMP1]
GO:0060397	Group142	JAK-STAT cascade involved in growth hormone signaling pathway	GO_BiologicalProcess-GOA_23.02.2017_10h01	[JAK2, MAPK1, MAPK3, STAT3]
GO:0045787	Group143	positive regulation of cell cycle	GO_BiologicalProcess-GOA_23.02.2017_10h01	[AKT1, ANXA1, CD28, CXCR5, EDN1, GPER1, IGF1, IL10, IL1B, INS, PDGFRB, RHOA, SRC, TGFB1, TP53]
GO:0051781	Group143	positive regulation of cell division	GO_BiologicalProcess-GOA_23.02.2017_10h01	[CXCR5, IL1B, PPBP, RHOA, TGFB1, VEGFA, VEGFC]
GO:0045913	Group143	positive regulation of carbohydrate metabolic process	GO_BiologicalProcess-GOA_23.02.2017_10h01	[AKT1, GPER1, HIF1A, IGF1, INS, MIA3, SRC]
GO:0090068	Group143	positive regulation of cell cycle process	GO_BiologicalProcess-GOA_23.02.2017_10h01	[ANXA1, CD28, CXCR5, EDN1, IGF1, IL1B, INS, PDGFRB, RHOA, TGFB1, TP53]
GO:0045931	Group143	positive regulation of mitotic cell cycle	GO_BiologicalProcess-GOA_23.02.2017_10h01	[ANXA1, CD28, EDN1, IGF1, IL1B, INS, PDGFRB, TGFB1]
GO:0007088	Group143	regulation of mitotic nuclear division	GO_BiologicalProcess-GOA_23.02.2017_10h01	[CD28, EDN1, IGF1, IL1B, INS, PDGFRB, PROC, TGFB1]
GO:0010676	Group143	positive regulation of cellular carbohydrate metabolic process	GO_BiologicalProcess-GOA_23.02.2017_10h01	[AKT1, GPER1, IGF1, INS, SRC]
GO:0051052	Group143	regulation of DNA metabolic process	GO_BiologicalProcess-GOA_23.02.2017_10h01	[ADIPOQ, AKT1, CD28, CD40, CST3, CXCL8, FOXP3, GPER1, HGF, HMGB1, IFNG, IGF1, IL10, IL6, INS, JUN, KITLG, MAPK1, MAPK3, PDGFRB, PPARG, SRC, TGFB1, TIMP1, TP53]
GO:0055007	Group143	cardiac muscle cell differentiation	GO_BiologicalProcess-GOA_23.02.2017_10h01	[AGTR2, EDN1, IGF1, ITGB1, PDGFRB, TGFB1, VEGFA]
GO:0050886	Group144	endocrine process	GO_BiologicalProcess-GOA_23.02.2017_10h01	[ACE, AGTR2, APLN, EDN1, HCAR2, IL1B, LEP, NOS3]
GO:0003018	Group144	vascular process in circulatory system	GO_BiologicalProcess-GOA_23.02.2017_10h01	[ACE, AGTR2, AKT1, APLN, APOE, BDKRB1, CASR, CRP, EDN1, GPER1, HMOX1, ICAM1, INS, LEP, NLRP3, NOS3, PTGS2, SRC, TGFB1, VEGFA]
GO:0008015	Group144	blood circulation	GO_BiologicalProcess-GOA_23.02.2017_10h01	[ACE, ADIPOQ, AGTR2, AKT1, APLN, APOE, BDKRB1, CASR, CD34, CNR1, CRP, CXCL12, EDN1, ELN, ENG, F5, GAS6, GNB3, GPER1, HMOX1, ICAM1, IFNG, INS, JAK2, LEP, NLRP3, NOS3, NPY, PPARG, PTGS2, SRC, STAT1, TGFB1, TIMP1, VEGFA, VEGFC]
GO:0008217	Group144	regulation of blood pressure	GO_BiologicalProcess-GOA_23.02.2017_10h01	[ACE, ADIPOQ, AGTR2, APLN, BDKRB1, CD34, CNR1, EDN1, ENG, GAS6, GNB3, HMOX1, LEP, NLRP3, NOS3, NPY, PPARG, PTGS2, VEGFC]
GO:1903522	Group144	regulation of blood circulation	GO_BiologicalProcess-GOA_23.02.2017_10h01	[ACE, AGTR2, AKT1, APLN, BDKRB1, CASR, EDN1, ICAM1, IFNG, JAK2, LEP, NLRP3, NOS3, PTGS2]
GO:0003073	Group144	regulation of systemic arterial blood pressure	GO_BiologicalProcess-GOA_23.02.2017_10h01	[ACE, AGTR2, EDN1, ENG, GAS6, NLRP3, NOS3]
GO:0045776	Group144	negative regulation of blood pressure	GO_BiologicalProcess-GOA_23.02.2017_10h01	[ADIPOQ, AGTR2, APLN, BDKRB1, CNR1, NOS3, VEGFC]
GO:0097746	Group144	regulation of blood vessel diameter	GO_BiologicalProcess-GOA_23.02.2017_10h01	[ACE, AGTR2, AKT1, APLN, APOE, BDKRB1, CASR, CRP, EDN1, GPER1, HMOX1, ICAM1, INS, LEP, NLRP3, NOS3, PTGS2]
GO:0019229	Group144	regulation of vasoconstriction	GO_BiologicalProcess-GOA_23.02.2017_10h01	[ACE, AKT1, APLN, BDKRB1, CASR, EDN1, ICAM1, LEP, NLRP3, PTGS2]
GO:0002684	Group145	positive regulation of immune system process	GO_BiologicalProcess-GOA_23.02.2017_10h01	[ADAM10, AKT1, ANXA1, APOB, BDKRB1, C3, C4A, C5, CCL2, CCL5, CCR2, CD28, CD40, CD40LG, CD86, CNR1, CSF1, CXCL1, CXCL12, CXCL5, CXCL8, EDN1, ELANE, ESR1, FOXP3, FPR1, FPR2, GAS6, HCAR2, HIF1A, HMGB1, HMOX1, ICAM1, IDO1, IFNG, IGF1, IL10, IL15, IL17A, IL18, IL1B, IL6, IL6R, JUN, KITLG, LEP, LGALS1, MAPK1, MAPK3, MIA3, MMP2, NLRP3, PF4, PPBP, PTEN, PTPRC, RELA, SERPINE1, SRC, TGFB1, TIMP1, TLR1, TLR…
GO:0040017	Group145	positive regulation of locomotion	GO_BiologicalProcess-GOA_23.02.2017_10h01	[ACKR3, ADAM10, AKT1, BDKRB1, CASR, CCL11, CCL2, CCL5, CCR2, CSF1, CXCL1, CXCL12, CXCL16, CXCL5, CXCL8, EDN1, ELANE, FLT1, FN1, GAS6, GPER1, HGF, HIF1A, HMGB1, ICAM1, IFNG, IGF1, IL6, IL6R, INS, JAK2, JUN, KDR, KITLG, MAPK1, MAPK3, MIA3, MMP9, NOTCH1, PDGFRB, PF4, PLAU, PLG, PPBP, PROC, PTGS2, PTPRC, SERPINE1, SRC, TGFB1, TNF, VEGFA, VEGFC]
GO:0045785	Group145	positive regulation of cell adhesion	GO_BiologicalProcess-GOA_23.02.2017_10h01	[AKT1, ANXA1, APOA1, CCL2, CCL28, CCL5, CCR2, CD28, CD40LG, CD44, CD86, CSF1, CXCL12, ELANE, FN1, FOXP3, HMGB1, ICAM1, IFNG, IGF1, IL10, IL15, IL18, IL1B, IL6, JAK2, KDR, LEP, LGALS1, NLRP3, PTPRC, SAA1, SRC, TGFB1, TIMP1, TNF, TNFSF11, TNFSF13B, VCAM1, VEGFA, VEGFC]
GO:0042127	Group145	regulation of cell proliferation	GO_BiologicalProcess-GOA_23.02.2017_10h01	[ACE, ADAM10, ADIPOQ, AGTR2, AKT1, ANXA1, APLN, APOE, CASP3, CASR, CCL11, CCL2, CCL5, CCR2, CD28, CD40, CD40LG, CD86, CSF1, CST3, CXCL1, CXCL12, CXCL5, CXCL8, EDN1, ELANE, ENG, ESR1, FASLG, FLT1, FN1, FOXP3, GAS6, GPER1, HGF, HIF1A, HMGB1, HMOX1, IDO1, IFNG, IGF1, IGFBP3, IGFBP5, IL10, IL15, IL18, IL1B, IL6, IL6R, INS, ITGB1, JAK2, JUN, KDR, KITLG, LEP, MAPK1, MIA3, MMP2, MMP9, NLRP3, NOS3, NOTCH…
GO:0008284	Group145	positive regulation of cell proliferation	GO_BiologicalProcess-GOA_23.02.2017_10h01	[ADAM10, AGTR2, AKT1, ANXA1, APLN, CASR, CCL11, CCL2, CCL5, CCR2, CD28, CD40, CD40LG, CD86, CSF1, CST3, CXCL12, CXCL5, EDN1, ELANE, ESR1, FASLG, FLT1, FN1, FOXP3, GAS6, GPER1, HGF, HIF1A, HMGB1, HMOX1, IFNG, IGF1, IL10, IL15, IL18, IL1B, IL6, IL6R, INS, ITGB1, JAK2, JUN, KDR, KITLG, LEP, MAPK1, MIA3, MMP2, MMP9, NLRP3, NOTCH1, PDGFRB, PTEN, PTGS2, PTPRC, RELA, STAT1, STAT3, TGFB1, TIMP1, TLR4, TN…
GO:0050867	Group145	positive regulation of cell activation	GO_BiologicalProcess-GOA_23.02.2017_10h01	[AKT1, ANXA1, CCL2, CCL5, CCR2, CD28, CD40, CD40LG, CD86, FOXP3, GAS6, HMGB1, IFNG, IGF1, IL10, IL15, IL18, IL1B, IL6, JAK2, LEP, LGALS1, NLRP3, PDGFRB, PTPRC, SRC, TGFB1, TIMP1, TLR4, TNFSF11, TNFSF13B, VCAM1]
GO:0051247	Group145	positive regulation of protein metabolic process	GO_BiologicalProcess-GOA_23.02.2017_10h01	[ACE, ACKR3, ADIPOQ, AGTR2, AKT1, APOA2, APOE, C3, C5, CASP3, CCL11, CCL2, CCL5, CCR2, CD28, CD40, CD40LG, CD44, CD86, CSF1, CXCR4, EDN1, ELANE, ENG, ESR1, FASLG, FGF23, FLT1, FN1, FOXP3, FPR1, GAS6, GPER1, GPR55, HGF, HMGB1, HMOX1, ICAM1, IFNG, IGF1, IGFBP3, IL15, IL18, IL1B, IL6, IL6R, INS, JAK2, JUN, KDR, KITLG, LEP, MAPK1, MAPK3, MIA3, MMP9, NGF, NLRP3, PCSK9, PDGFRB, PECAM1, PPARG, PROC, PTE…
GO:1902531	Group145	regulation of intracellular signal transduction	GO_BiologicalProcess-GOA_23.02.2017_10h01	[ACKR3, ADIPOQ, AKT1, APOA1, APOE, BDKRB1, C5, CCL11, CCL2, CCL5, CD28, CD40, CD40LG, CD44, CD86, CSF1, CXCL12, CXCR4, EDN1, ELANE, ESR1, FASLG, FGF23, FLT1, FN1, FPR1, GAS6, GPER1, GPR55, HGF, HIF1A, HMGB1, HMOX1, ICAM1, IFNG, IGF1, IGFBP3, IGFBP5, IL10, IL15, IL18, IL1B, IL6, IL6R, INS, ITGB1, JAK2, JUN, KDR, KITLG, LEP, LGALS1, MAPK1, MAPK3, MMP9, NGF, NLRP3, NOTCH1, PDGFRB, PECAM1, PF4, PTEN,…
GO:0030335	Group145	positive regulation of cell migration	GO_BiologicalProcess-GOA_23.02.2017_10h01	[ACKR3, ADAM10, AKT1, BDKRB1, CCL11, CCL2, CCL5, CCR2, CSF1, CXCL1, CXCL12, CXCL16, CXCL5, CXCL8, EDN1, ELANE, FLT1, FN1, GAS6, GPER1, HGF, HIF1A, HMGB1, ICAM1, IFNG, IGF1, IL6, IL6R, INS, JAK2, JUN, KDR, KITLG, MAPK1, MAPK3, MIA3, MMP9, NOTCH1, PDGFRB, PF4, PLAU, PLG, PPBP, PROC, PTGS2, PTPRC, SERPINE1, SRC, TGFB1, TNF, VEGFA, VEGFC]
GO:0031099	Group146	regeneration	GO_BiologicalProcess-GOA_23.02.2017_10h01	[ANXA1, APOA1, APOA2, APOA5, APOE, CCL2, CXCL12, GAS6, HGF, HMOX1, IGF1, IGFBP1, IL10, IL6, JAK2, JUN, NOTCH1, PPARG, PTEN, SPP1, TGFB1, TNC]
GO:0002367	Group146	cytokine production involved in immune response	GO_BiologicalProcess-GOA_23.02.2017_10h01	[APOA1, APOA2, FOXP3, GAS6, HMOX1, IL10, IL6, MAPK3, NLRP3, TGFB1, TLR2, TLR4, TNF]
GO:0001818	Group146	negative regulation of cytokine production	GO_BiologicalProcess-GOA_23.02.2017_10h01	[ADIPOQ, ANXA1, APOA1, APOA2, CD34, ELANE, FN1, FOXP3, GAS6, HGF, HMGB1, HMOX1, IDO1, IFNG, IL10, IL6, IL6R, NLRP3, TGFB1, TLR4, TNF]
GO:0050777	Group146	negative regulation of immune response	GO_BiologicalProcess-GOA_23.02.2017_10h01	[ANXA1, APOA1, APOA2, CCR2, FOXP3, HMOX1, IL10, INS, PPARG, PTPRC, TGFB1, TNF]
GO:0002718	Group146	regulation of cytokine production involved in immune response	GO_BiologicalProcess-GOA_23.02.2017_10h01	[APOA1, APOA2, FOXP3, HMOX1, IL10, IL6, MAPK3, NLRP3, TGFB1, TLR4, TNF]
GO:0031100	Group146	animal organ regeneration	GO_BiologicalProcess-GOA_23.02.2017_10h01	[APOA1, APOA2, CCL2, CXCL12, GAS6, HGF, HMOX1, IL10, IL6, NOTCH1, PPARG, TGFB1]
GO:1901655	Group146	cellular response to ketone	GO_BiologicalProcess-GOA_23.02.2017_10h01	[AGTR2, AKT1, CCL2, GAS6, ICAM1, IL6, PPARG, SPP1, SRC, TGFB1]
GO:0001889	Group146	liver development	GO_BiologicalProcess-GOA_23.02.2017_10h01	[ANXA1, HGF, HMOX1, IFNG, IL10, IL6, JUN, NOTCH1, PCSK9, PROC, RELA, TGFB1]
GO:0002719	Group146	negative regulation of cytokine production involved in immune response	GO_BiologicalProcess-GOA_23.02.2017_10h01	[APOA1, APOA2, FOXP3, HMOX1, IL10, TGFB1, TNF]
GO:0031644	Group147	regulation of neurological system process	GO_BiologicalProcess-GOA_23.02.2017_10h01	[EDN1, HGF, IFNG, IL10, IL6, NLRP3, PTEN]
GO:0031645	Group147	negative regulation of neurological system process	GO_BiologicalProcess-GOA_23.02.2017_10h01	[IFNG, IL10, NLRP3, PTEN]
GO:0032715	Group147	negative regulation of interleukin-6 production	GO_BiologicalProcess-GOA_23.02.2017_10h01	[FOXP3, GAS6, HGF, IL10, IL6, TLR4, TNF]
GO:0042832	Group147	defense response to protozoan	GO_BiologicalProcess-GOA_23.02.2017_10h01	[CD40, IFNG, IL10, IL6]
GO:0031641	Group147	regulation of myelination	GO_BiologicalProcess-GOA_23.02.2017_10h01	[AKT1, HGF, IFNG, IL6, PTEN]
GO:0035729	Group147	cellular response to hepatocyte growth factor stimulus	GO_BiologicalProcess-GOA_23.02.2017_10h01	[CASR, HGF, IL10, IL6, RELA]
GO:0042552	Group147	myelination	GO_BiologicalProcess-GOA_23.02.2017_10h01	[AKT1, CXCR4, HGF, IFNG, IL6, PTEN, TGFB1, TLR2]
GO:0090201	Group147	negative regulation of release of cytochrome c from mitochondria	GO_BiologicalProcess-GOA_23.02.2017_10h01	[AKT1, HGF, IGF1, IL6, NLRP3]
GO:0070570	Group147	regulation of neuron projection regeneration	GO_BiologicalProcess-GOA_23.02.2017_10h01	[HGF, IL6, PTEN, SPP1]
GO:0030730	Group148	sequestering of triglyceride	GO_BiologicalProcess-GOA_23.02.2017_10h01	[IL1B, PPARG, TNF]
GO:0034113	Group148	heterotypic cell-cell adhesion	GO_BiologicalProcess-GOA_23.02.2017_10h01	[ADIPOQ, APOA1, CD44, IL10, IL1B, ITGB1, TNF]
GO:0043112	Group148	receptor metabolic process	GO_BiologicalProcess-GOA_23.02.2017_10h01	[ACKR3, ADIPOQ, APOE, CXCL8, EDN1, HIF1A, IL10, ITGB1, PCSK9, PPARG, SELE, TGFB1, TNF, VEGFA]
GO:0001959	Group148	regulation of cytokine-mediated signaling pathway	GO_BiologicalProcess-GOA_23.02.2017_10h01	[ADIPOQ, APOA1, CCL5, CSF1, EDN1, GAS6, HIF1A, IFNG, IL6, JAK2, PPARG, PTPRC, STAT1, TNF, TNFRSF1A]
GO:0010869	Group148	regulation of receptor biosynthetic process	GO_BiologicalProcess-GOA_23.02.2017_10h01	[ADIPOQ, EDN1, HIF1A, PPARG]
GO:0032800	Group148	receptor biosynthetic process	GO_BiologicalProcess-GOA_23.02.2017_10h01	[ADIPOQ, EDN1, HIF1A, IL10, PPARG, TNF]
GO:0010745	Group148	negative regulation of macrophage derived foam cell differentiation	GO_BiologicalProcess-GOA_23.02.2017_10h01	[ADIPOQ, CRP, PPARG]
GO:0070099	Group148	regulation of chemokine-mediated signaling pathway	GO_BiologicalProcess-GOA_23.02.2017_10h01	[CCL5, EDN1, HIF1A]
GO:0034115	Group148	negative regulation of heterotypic cell-cell adhesion	GO_BiologicalProcess-GOA_23.02.2017_10h01	[ADIPOQ, APOA1, IL10]
GO:0034612	Group149	response to tumor necrosis factor	GO_BiologicalProcess-GOA_23.02.2017_10h01	[ADAM10, ADIPOQ, APOA1, APOB, CASP3, CCL11, CCL2, CCL5, CD40, CD40LG, CXCL16, CXCL8, EDN1, FASLG, GAS6, GPER1, ICAM1, IL6, JAK2, PTGS2, RELA, SELE, STAT1, TNF, TNFRSF1A, TNFSF11, TNFSF13B, VCAM1]
GO:0001959	Group149	regulation of cytokine-mediated signaling pathway	GO_BiologicalProcess-GOA_23.02.2017_10h01	[ADIPOQ, APOA1, CCL5, CSF1, EDN1, GAS6, HIF1A, IFNG, IL6, JAK2, PPARG, PTPRC, STAT1, TNF, TNFRSF1A]
GO:0033209	Group149	tumor necrosis factor-mediated signaling pathway	GO_BiologicalProcess-GOA_23.02.2017_10h01	[ADIPOQ, APOA1, CD40, CD40LG, FASLG, GAS6, JAK2, RELA, STAT1, TNF, TNFRSF1A, TNFSF11, TNFSF13B]
GO:0043122	Group149	regulation of I-kappaB kinase/NF-kappaB signaling	GO_BiologicalProcess-GOA_23.02.2017_10h01	[ADIPOQ, AKT1, CD40, ESR1, FASLG, HMOX1, IL10, IL1B, LGALS1, NLRP3, PTGS2, RELA, RHOA, STAT1, TLR2, TLR4, TLR6, TLR7, TNF, TNFRSF1A, TNFSF11]
GO:0071356	Group149	cellular response to tumor necrosis factor	GO_BiologicalProcess-GOA_23.02.2017_10h01	[ADIPOQ, APOA1, APOB, CCL11, CCL2, CCL5, CD40, CD40LG, CXCL8, EDN1, FASLG, GAS6, GPER1, ICAM1, IL6, JAK2, RELA, STAT1, TNF, TNFRSF1A, TNFSF11, TNFSF13B, VCAM1]
GO:1904019	Group149	epithelial cell apoptotic process	GO_BiologicalProcess-GOA_23.02.2017_10h01	[CD40, CD40LG, FASLG, GAS6, GPER1, HMOX1, ICAM1, IL10, IL6, JAK2, KDR, SERPINE1, TNF]
GO:0010803	Group149	regulation of tumor necrosis factor-mediated signaling pathway	GO_BiologicalProcess-GOA_23.02.2017_10h01	[ADIPOQ, APOA1, GAS6, TNF, TNFRSF1A]
GO:0043123	Group149	positive regulation of I-kappaB kinase/NF-kappaB signaling	GO_BiologicalProcess-GOA_23.02.2017_10h01	[ADIPOQ, AKT1, CD40, FASLG, HMOX1, IL1B, LGALS1, PTGS2, RELA, RHOA, TLR2, TLR4, TLR6, TLR7, TNF, TNFRSF1A, TNFSF11]
GO:0048305	Group149	immunoglobulin secretion	GO_BiologicalProcess-GOA_23.02.2017_10h01	[CD40, CD40LG, IL6, TNF, TNFSF13B]
GO:0072089	Group150	stem cell proliferation	GO_BiologicalProcess-GOA_23.02.2017_10h01	[ACE, CD34, HIF1A, KITLG, NOTCH1, PTPRC, TGFB1, VEGFA, VEGFC]
GO:0001954	Group150	positive regulation of cell-matrix adhesion	GO_BiologicalProcess-GOA_23.02.2017_10h01	[CCL28, CSF1, KDR, VEGFA, VEGFC]
GO:2000648	Group150	positive regulation of stem cell proliferation	GO_BiologicalProcess-GOA_23.02.2017_10h01	[HIF1A, KITLG, NOTCH1, PTPRC, VEGFA, VEGFC]
GO:0035162	Group150	embryonic hemopoiesis	GO_BiologicalProcess-GOA_23.02.2017_10h01	[HIF1A, KDR, KITLG, VEGFA]
GO:0060749	Group150	mammary gland alveolus development	GO_BiologicalProcess-GOA_23.02.2017_10h01	[ESR1, HIF1A, TNFSF11, VEGFA]
GO:0038084	Group150	vascular endothelial growth factor signaling pathway	GO_BiologicalProcess-GOA_23.02.2017_10h01	[FLT1, KDR, PDGFRB, VEGFA]
GO:0048010	Group150	vascular endothelial growth factor receptor signaling pathway	GO_BiologicalProcess-GOA_23.02.2017_10h01	[CCL2, FLT1, HIF1A, IL1B, KDR, MIA3, RHOA, SRC, VEGFA, VEGFC]
GO:1902692	Group150	regulation of neuroblast proliferation	GO_BiologicalProcess-GOA_23.02.2017_10h01	[HIF1A, NOTCH1, TGFB1, VEGFA, VEGFC]
GO:0036003	Group150	positive regulation of transcription from RNA polymerase II promoter in response to stress	GO_BiologicalProcess-GOA_23.02.2017_10h01	[HIF1A, NOTCH1, TP53, VEGFA]
GO:0002377	Group151	immunoglobulin production	GO_BiologicalProcess-GOA_23.02.2017_10h01	[CD28, CD40, CD40LG, FOXP3, IFNG, IL10, IL6, PTPRC, TGFB1, TNF, TNFSF13B]
GO:0032615	Group151	interleukin-12 production	GO_BiologicalProcess-GOA_23.02.2017_10h01	[CD40, CD40LG, HMGB1, IDO1, IFNG, IL10, LEP, RELA, TLR2, TLR4]
GO:0002312	Group151	B cell activation involved in immune response	GO_BiologicalProcess-GOA_23.02.2017_10h01	[CD28, CD40, CD40LG, FOXP3, IFNG, IL10, LGALS1, TGFB1, TLR4]
GO:0042113	Group151	B cell activation	GO_BiologicalProcess-GOA_23.02.2017_10h01	[CASP3, CD28, CD40, CD40LG, CD86, CXCR5, FOXP3, IFNG, IL10, IL6, ITGB1, LGALS1, PTPRC, TGFB1, TLR4, TNFSF13B, VCAM1]
GO:0042100	Group151	B cell proliferation	GO_BiologicalProcess-GOA_23.02.2017_10h01	[CASP3, CD40, CD40LG, IL10, PTPRC, TLR4, TNFSF13B]
GO:0050864	Group151	regulation of B cell activation	GO_BiologicalProcess-GOA_23.02.2017_10h01	[CASP3, CD28, CD40, FOXP3, IFNG, IL10, IL6, PTPRC, TGFB1, TLR4, TNFSF13B]
GO:0048305	Group151	immunoglobulin secretion	GO_BiologicalProcess-GOA_23.02.2017_10h01	[CD40, CD40LG, IL6, TNF, TNFSF13B]
GO:0050871	Group151	positive regulation of B cell activation	GO_BiologicalProcess-GOA_23.02.2017_10h01	[CD28, CD40, IFNG, IL6, PTPRC, TGFB1, TLR4, TNFSF13B]
GO:0045190	Group151	isotype switching	GO_BiologicalProcess-GOA_23.02.2017_10h01	[CD28, CD40, CD40LG, FOXP3, IFNG, IL10, TGFB1]
GO:0001776	Group152	leukocyte homeostasis	GO_BiologicalProcess-GOA_23.02.2017_10h01	[AKT1, ANXA1, CASP3, FOXP3, HCAR2, HIF1A, HMGB1, IFNG, IL6, KITLG, TGFB1, TNFSF13B]
GO:0048872	Group152	homeostasis of number of cells	GO_BiologicalProcess-GOA_23.02.2017_10h01	[AKT1, ANXA1, CASP3, CSF1, FOXP3, HCAR2, HIF1A, HMGB1, HMOX1, IFNG, IL6, JAK2, KITLG, MIA3, TGFB1, TIMP1, TNFSF13B, VEGFA]
GO:0002260	Group152	lymphocyte homeostasis	GO_BiologicalProcess-GOA_23.02.2017_10h01	[AKT1, CASP3, FOXP3, HIF1A, TGFB1, TNFSF13B]
GO:0001782	Group152	B cell homeostasis	GO_BiologicalProcess-GOA_23.02.2017_10h01	[CASP3, FOXP3, HIF1A, TNFSF13B]
GO:0002246	Group152	wound healing involved in inflammatory response	GO_BiologicalProcess-GOA_23.02.2017_10h01	[HIF1A, HMOX1, TGFB1]
GO:0050864	Group152	regulation of B cell activation	GO_BiologicalProcess-GOA_23.02.2017_10h01	[CASP3, CD28, CD40, FOXP3, IFNG, IL10, IL6, PTPRC, TGFB1, TLR4, TNFSF13B]
GO:0016241	Group152	regulation of macroautophagy	GO_BiologicalProcess-GOA_23.02.2017_10h01	[AKT1, CASP3, HIF1A, HMOX1, KDR, MAPK3, QSOX1]
GO:0050868	Group152	negative regulation of T cell activation	GO_BiologicalProcess-GOA_23.02.2017_10h01	[ANXA1, CASP3, FOXP3, HMGB1, IDO1, IL10, TGFB1]
GO:0042130	Group152	negative regulation of T cell proliferation	GO_BiologicalProcess-GOA_23.02.2017_10h01	[CASP3, FOXP3, IDO1, IL10, TGFB1]
GO:0032845	Group153	negative regulation of homeostatic process	GO_BiologicalProcess-GOA_23.02.2017_10h01	[BDKRB1, CCR5, GPER1, IL6, KITLG, PTPRC, SRC, TGFB1, TIMP1]
GO:0043114	Group153	regulation of vascular permeability	GO_BiologicalProcess-GOA_23.02.2017_10h01	[BDKRB1, SRC, TGFB1, VEGFA]
GO:0032570	Group153	response to progesterone	GO_BiologicalProcess-GOA_23.02.2017_10h01	[CCL2, RELA, SRC, TGFB1, TLR2]
GO:0051145	Group153	smooth muscle cell differentiation	GO_BiologicalProcess-GOA_23.02.2017_10h01	[ENG, GPER1, NOTCH1, TGFB1, VEGFA]
GO:1902692	Group153	regulation of neuroblast proliferation	GO_BiologicalProcess-GOA_23.02.2017_10h01	[HIF1A, NOTCH1, TGFB1, VEGFA, VEGFC]
GO:0060444	Group153	branching involved in mammary gland duct morphogenesis	GO_BiologicalProcess-GOA_23.02.2017_10h01	[CCL11, CSF1, ESR1, SRC, TGFB1]
GO:0090311	Group153	regulation of protein deacetylation	GO_BiologicalProcess-GOA_23.02.2017_10h01	[FOXP3, IFNG, TGFB1, TP53, VEGFA]
GO:0043552	Group153	positive regulation of phosphatidylinositol 3-kinase activity	GO_BiologicalProcess-GOA_23.02.2017_10h01	[FLT1, PDGFRB, SRC, TGFB1]
GO:0031954	Group153	positive regulation of protein autophosphorylation	GO_BiologicalProcess-GOA_23.02.2017_10h01	[ACE, INS, SRC, VEGFA, VEGFC]
GO:0040013	Group154	negative regulation of locomotion	GO_BiologicalProcess-GOA_23.02.2017_10h01	[ADIPOQ, AGTR2, APOE, C5, CCL2, CCL28, CXCL12, ELANE, ENG, HMGB1, HMOX1, IGFBP3, IGFBP5, MIA3, NOTCH1, PTEN, RHOA, SERPINE1, STAT3, TGFB1, TIMP1]
GO:0010632	Group154	regulation of epithelial cell migration	GO_BiologicalProcess-GOA_23.02.2017_10h01	[AGTR2, AKT1, APOE, EDN1, HIF1A, HMGB1, IFNG, JUN, KDR, MMP9, NOTCH1, PLG, PTGS2, RHOA, SRC, TGFB1, VEGFA, VEGFC]
GO:0030336	Group154	negative regulation of cell migration	GO_BiologicalProcess-GOA_23.02.2017_10h01	[ADIPOQ, AGTR2, APOE, C5, CCL2, CCL28, CXCL12, ENG, HMGB1, HMOX1, IGFBP3, IGFBP5, MIA3, NOTCH1, PTEN, RHOA, SERPINE1, STAT3, TGFB1, TIMP1]
GO:0010594	Group154	regulation of endothelial cell migration	GO_BiologicalProcess-GOA_23.02.2017_10h01	[AGTR2, AKT1, APOE, EDN1, HMGB1, KDR, NOTCH1, PLG, PTGS2, RHOA, TGFB1, VEGFA, VEGFC]
GO:0043542	Group154	endothelial cell migration	GO_BiologicalProcess-GOA_23.02.2017_10h01	[AGTR2, AKT1, APOA1, APOE, EDN1, HMGB1, ITGB1, KDR, NOS3, NOTCH1, PECAM1, PLG, PTEN, PTGS2, RHOA, TGFB1, VEGFA, VEGFC]
GO:0043535	Group154	regulation of blood vessel endothelial cell migration	GO_BiologicalProcess-GOA_23.02.2017_10h01	[AGTR2, AKT1, APOE, HMGB1, NOTCH1, PLG, PTGS2, RHOA, TGFB1, VEGFA, VEGFC]
GO:0072080	Group154	nephron tubule development	GO_BiologicalProcess-GOA_23.02.2017_10h01	[AGTR2, NOTCH1, PROM1, STAT1, TGFB1, VEGFA]
GO:0043534	Group154	blood vessel endothelial cell migration	GO_BiologicalProcess-GOA_23.02.2017_10h01	[AGTR2, AKT1, APOA1, APOE, HMGB1, ITGB1, KDR, NOTCH1, PLG, PTGS2, RHOA, TGFB1, VEGFA, VEGFC]
GO:0043537	Group154	negative regulation of blood vessel endothelial cell migration	GO_BiologicalProcess-GOA_23.02.2017_10h01	[AGTR2, APOE, HMGB1, NOTCH1, RHOA, TGFB1]
GO:0034103	Group155	regulation of tissue remodeling	GO_BiologicalProcess-GOA_23.02.2017_10h01	[CST3, IL15, IL18, IL6, LEP, SPP1, SRC, TGFB1, TNFSF11]
GO:0048871	Group155	multicellular organismal homeostasis	GO_BiologicalProcess-GOA_23.02.2017_10h01	[ALB, APLN, CD34, CNR1, CSF1, GPR55, IL1B, IL6, NLRP3, PROM1, PTGS2, SPP1, SRC, STAT3, TLR4, TNF, TNFSF11, VEGFA]
GO:0034105	Group155	positive regulation of tissue remodeling	GO_BiologicalProcess-GOA_23.02.2017_10h01	[IL15, IL18, SPP1, TNFSF11]
GO:0046849	Group155	bone remodeling	GO_BiologicalProcess-GOA_23.02.2017_10h01	[GPR55, IL6, LEP, SPP1, SRC, TGFB1, TNFSF11]
GO:0001894	Group155	tissue homeostasis	GO_BiologicalProcess-GOA_23.02.2017_10h01	[ALB, CD34, CSF1, GPR55, IL6, PROM1, SPP1, SRC, TLR4, TNFSF11, VEGFA]
GO:0046850	Group155	regulation of bone remodeling	GO_BiologicalProcess-GOA_23.02.2017_10h01	[IL6, LEP, SPP1, SRC, TNFSF11]
GO:0045453	Group155	bone resorption	GO_BiologicalProcess-GOA_23.02.2017_10h01	[GPR55, IL6, SPP1, SRC, TNFSF11]
GO:0070570	Group155	regulation of neuron projection regeneration	GO_BiologicalProcess-GOA_23.02.2017_10h01	[HGF, IL6, PTEN, SPP1]
GO:0030316	Group155	osteoclast differentiation	GO_BiologicalProcess-GOA_23.02.2017_10h01	[CSF1, GPR55, IFNG, IL17A, SRC, TLR4, TNF, TNFSF11]
GO:0051781	Group156	positive regulation of cell division	GO_BiologicalProcess-GOA_23.02.2017_10h01	[CXCR5, IL1B, PPBP, RHOA, TGFB1, VEGFA, VEGFC]
GO:0050679	Group156	positive regulation of epithelial cell proliferation	GO_BiologicalProcess-GOA_23.02.2017_10h01	[AKT1, CCL11, CCL2, CCL5, CXCL12, HIF1A, IGF1, IL10, IL6, JUN, KDR, MIA3, NOTCH1, TGFB1, VEGFA, VEGFC]
GO:0071363	Group156	cellular response to growth factor stimulus	GO_BiologicalProcess-GOA_23.02.2017_10h01	[AGTR2, AKT1, CASP3, CASR, CCL2, CCL5, CD44, CXCL8, EDN1, ENG, FGF23, FLT1, GAS6, HGF, HIF1A, IL10, IL1B, IL6, JUN, KDR, MAPK1, MAPK3, MIA3, NGF, NOTCH1, PDGFRB, RELA, RHOA, SRC, TGFB1, VCAM1, VEGFA, VEGFC]
GO:0001936	Group156	regulation of endothelial cell proliferation	GO_BiologicalProcess-GOA_23.02.2017_10h01	[AKT1, APOE, CCL11, CCL2, CXCL12, ENG, HIF1A, IL10, JUN, KDR, LEP, MIA3, STAT1, TNF, VEGFA, VEGFC]
GO:0001938	Group156	positive regulation of endothelial cell proliferation	GO_BiologicalProcess-GOA_23.02.2017_10h01	[AKT1, CCL11, CCL2, CXCL12, HIF1A, IL10, JUN, KDR, MIA3, VEGFA, VEGFC]
GO:0035162	Group156	embryonic hemopoiesis	GO_BiologicalProcess-GOA_23.02.2017_10h01	[HIF1A, KDR, KITLG, VEGFA]
GO:0030947	Group156	regulation of vascular endothelial growth factor receptor signaling pathway	GO_BiologicalProcess-GOA_23.02.2017_10h01	[FLT1, HIF1A, IL1B, MIA3, VEGFA, VEGFC]
GO:0038084	Group156	vascular endothelial growth factor signaling pathway	GO_BiologicalProcess-GOA_23.02.2017_10h01	[FLT1, KDR, PDGFRB, VEGFA]
GO:0048010	Group156	vascular endothelial growth factor receptor signaling pathway	GO_BiologicalProcess-GOA_23.02.2017_10h01	[CCL2, FLT1, HIF1A, IL1B, KDR, MIA3, RHOA, SRC, VEGFA, VEGFC]
GO:0032103	Group157	positive regulation of response to external stimulus	GO_BiologicalProcess-GOA_23.02.2017_10h01	[ADAM10, C3, CASR, CCL2, CCL5, CCR2, CD28, CNR1, CSF1, CXCL1, CXCL12, CXCL5, CXCL8, EDN1, GAS6, HMGB1, IDO1, IL15, IL17A, IL18, IL1B, IL6, IL6R, JAK2, KDR, MAPK3, NPY, PDGFRB, PF4, PLG, PPBP, PTGS2, SERPINE1, TGFB1, TLR2, TLR4, TLR7, TNF, TNFRSF1A, TNFSF11, VEGFA, VEGFC]
GO:0031347	Group157	regulation of defense response	GO_BiologicalProcess-GOA_23.02.2017_10h01	[ADIPOQ, AHSG, ANXA1, APOA1, APOB, APOE, C3, C4A, C5, CCL5, CCR2, CD28, CD86, CNR1, ELANE, ESR1, FOXP3, GPER1, HGF, HMGB1, IDO1, IFNG, IL10, IL15, IL17A, IL18, IL1B, IL6, INS, JAK2, LEP, MAPK3, MMP2, NLRP3, PPARG, PROC, PTGS2, RELA, SAA1, SELE, SERPINE1, SRC, STAT1, TGFB1, TLR1, TLR2, TLR4, TLR6, TLR7, TNF, TNFRSF1A, TNFSF11]
GO:0031349	Group157	positive regulation of defense response	GO_BiologicalProcess-GOA_23.02.2017_10h01	[APOB, C3, CCL5, CCR2, CD28, CD86, CNR1, ESR1, HMGB1, IDO1, IL15, IL17A, IL18, IL1B, IL6, JAK2, MAPK3, MMP2, PTGS2, RELA, SERPINE1, SRC, TGFB1, TLR1, TLR2, TLR4, TLR6, TLR7, TNF, TNFRSF1A, TNFSF11]
GO:0032729	Group157	positive regulation of interferon-gamma production	GO_BiologicalProcess-GOA_23.02.2017_10h01	[CCR2, IL18, IL1B, TLR4, TLR7, TNF]
GO:0050727	Group157	regulation of inflammatory response	GO_BiologicalProcess-GOA_23.02.2017_10h01	[ADIPOQ, AHSG, ANXA1, APOA1, APOE, C3, C4A, C5, CCL5, CCR2, CD28, CNR1, ELANE, ESR1, FOXP3, GPER1, HGF, IDO1, IL10, IL15, IL17A, IL18, IL1B, IL6, INS, JAK2, LEP, NLRP3, PPARG, PROC, PTGS2, RELA, SAA1, SELE, SERPINE1, TLR2, TLR4, TLR7, TNF, TNFRSF1A, TNFSF11]
GO:0050729	Group157	positive regulation of inflammatory response	GO_BiologicalProcess-GOA_23.02.2017_10h01	[C3, CCR2, CD28, CNR1, IDO1, IL15, IL17A, IL18, IL1B, IL6, JAK2, PTGS2, SERPINE1, TLR2, TLR4, TLR7, TNF, TNFRSF1A, TNFSF11]
GO:0002675	Group157	positive regulation of acute inflammatory response	GO_BiologicalProcess-GOA_23.02.2017_10h01	[C3, CNR1, IL1B, IL6, PTGS2, TNF, TNFSF11]
GO:0042307	Group157	positive regulation of protein import into nucleus	GO_BiologicalProcess-GOA_23.02.2017_10h01	[CDH1, IFNG, IGF1, IL1B, IL6, JAK2, LEP, MAPK1, PTGS2, RHOA, TGFB1, TLR2, TLR4, TLR7, TNF]
GO:0042993	Group157	positive regulation of transcription factor import into nucleus	GO_BiologicalProcess-GOA_23.02.2017_10h01	[CDH1, IL1B, PTGS2, RHOA, TLR2, TLR4, TLR7, TNF]
GO:0042592	Group158	homeostatic process	GO_BiologicalProcess-GOA_23.02.2017_10h01	[ADIPOQ, AGTR2, AKT1, ALB, ANXA1, APLN, APOA1, APOA2, APOA5, APOB, APOE, BDKRB1, CASP3, CASR, CCL11, CCL2, CCL28, CCL5, CCR2, CCR5, CD34, CD40, CNR1, CP, CSF1, CXCL12, CXCR4, EDN1, ELANE, ESR1, FASLG, FGF23, FOXP3, FPR1, FPR2, GAS6, GPER1, GPR55, HCAR2, HIF1A, HMGB1, HMOX1, ICAM1, IFNG, IGFBP5, IL18, IL1B, IL6, INS, JAK2, KDR, KITLG, LEP, LGALS1, MAPK1, MAPK3, MIA3, MTNR1B, NLRP3, NOS3, PCSK9, PP…
GO:0019725	Group158	cellular homeostasis	GO_BiologicalProcess-GOA_23.02.2017_10h01	[AGTR2, APOE, BDKRB1, CASR, CCL11, CCL2, CCL28, CCL5, CCR2, CCR5, CD40, CP, CXCL12, CXCR4, EDN1, ELANE, ESR1, FASLG, FGF23, FPR1, FPR2, GAS6, GPER1, GPR55, HIF1A, HMGB1, HMOX1, ICAM1, IL6, JAK2, LGALS1, NLRP3, NOS3, PTPRC, QSOX1, SAA1, STC2, TGFB1, TIMP1]
GO:0048878	Group158	chemical homeostasis	GO_BiologicalProcess-GOA_23.02.2017_10h01	[ADIPOQ, AGTR2, AKT1, APOA1, APOA2, APOA5, APOB, APOE, BDKRB1, CASR, CCL11, CCL2, CCL28, CCL5, CCR2, CCR5, CD40, CNR1, CP, CXCL12, CXCR4, EDN1, ELANE, ESR1, FASLG, FGF23, FPR1, FPR2, GAS6, GPER1, GPR55, HIF1A, HMGB1, HMOX1, ICAM1, IGFBP5, IL18, IL6, INS, JAK2, KDR, LEP, LGALS1, MTNR1B, NLRP3, PCSK9, PPARG, PTPRC, SAA1, SRC, STAT1, STAT3, STC2, TGFB1, TIMP1, TNFSF11, VEGFA]
GO:0055082	Group158	cellular chemical homeostasis	GO_BiologicalProcess-GOA_23.02.2017_10h01	[AGTR2, APOE, BDKRB1, CASR, CCL11, CCL2, CCL28, CCL5, CCR2, CCR5, CD40, CP, CXCL12, CXCR4, EDN1, ELANE, ESR1, FASLG, FGF23, FPR1, FPR2, GAS6, GPER1, GPR55, HIF1A, HMGB1, HMOX1, ICAM1, JAK2, LGALS1, NLRP3, PTPRC, SAA1, STC2, TGFB1, TIMP1]
GO:0050801	Group158	ion homeostasis	GO_BiologicalProcess-GOA_23.02.2017_10h01	[AGTR2, APOA1, APOE, BDKRB1, CASR, CCL11, CCL2, CCL28, CCL5, CCR2, CCR5, CD40, CP, CXCL12, CXCR4, EDN1, ELANE, ESR1, FASLG, FGF23, FPR1, FPR2, GPER1, GPR55, HIF1A, HMGB1, HMOX1, INS, JAK2, KDR, NLRP3, PTPRC, SAA1, SRC, STC2, TGFB1, TIMP1, TNFSF11]
GO:0006873	Group158	cellular ion homeostasis	GO_BiologicalProcess-GOA_23.02.2017_10h01	[AGTR2, APOE, BDKRB1, CASR, CCL11, CCL2, CCL28, CCL5, CCR2, CCR5, CD40, CP, CXCL12, CXCR4, EDN1, ELANE, ESR1, FASLG, FGF23, FPR1, FPR2, GPER1, GPR55, HIF1A, HMGB1, HMOX1, JAK2, NLRP3, PTPRC, SAA1, STC2, TGFB1, TIMP1]
GO:0098771	Group158	inorganic ion homeostasis	GO_BiologicalProcess-GOA_23.02.2017_10h01	[AGTR2, APOE, BDKRB1, CASR, CCL11, CCL2, CCL28, CCL5, CCR2, CCR5, CD40, CP, CXCL12, CXCR4, EDN1, ELANE, ESR1, FASLG, FGF23, FPR1, FPR2, GPER1, GPR55, HIF1A, HMGB1, HMOX1, JAK2, NLRP3, PTPRC, SAA1, STC2, TGFB1, TIMP1, TNFSF11]
GO:0006816	Group158	calcium ion transport	GO_BiologicalProcess-GOA_23.02.2017_10h01	[BDKRB1, CASR, CCL2, CCL5, CCR5, CXCL12, FASLG, GAS6, GPER1, ICAM1, NOS3, NPY, P2RY12, PDGFRB, PTGS2, PTPRC, STC2, TGFB1, TIMP1]
GO:0055074	Group158	calcium ion homeostasis	GO_BiologicalProcess-GOA_23.02.2017_10h01	[APOE, BDKRB1, CASR, CCL11, CCL2, CCL28, CCL5, CCR2, CCR5, CD40, CXCL12, CXCR4, EDN1, ELANE, ESR1, FASLG, FPR1, FPR2, GPER1, GPR55, HMGB1, JAK2, NLRP3, PTPRC, SAA1, STC2, TGFB1, TIMP1, TNFSF11]
GO:0002682	Group159	regulation of immune system process	GO_BiologicalProcess-GOA_23.02.2017_10h01	[ACE, ADAM10, ADIPOQ, AKT1, ANXA1, APOA1, APOA2, APOB, BDKRB1, C3, C4A, C5, CASP3, CCL2, CCL28, CCL5, CCR2, CD28, CD34, CD40, CD40LG, CD86, CNR1, CSF1, CXCL1, CXCL12, CXCL5, CXCL8, EDN1, ELANE, ESR1, FOXP3, FPR1, FPR2, GAS6, GPER1, GPR55, HCAR2, HIF1A, HMGB1, HMOX1, ICAM1, IDO1, IFNG, IGF1, IL10, IL15, IL17A, IL18, IL1B, IL6, IL6R, INS, ITGB1, JAK2, JUN, KITLG, LEP, LGALS1, MAPK1, MAPK3, MIA3, MM…
GO:0001816	Group159	cytokine production	GO_BiologicalProcess-GOA_23.02.2017_10h01	[ADIPOQ, AGTR2, ANXA1, APOA1, APOA2, C3, C5, CCL2, CCR2, CD28, CD34, CD40, CD40LG, CD86, CRP, ELANE, FN1, FOXP3, GAS6, HGF, HIF1A, HMGB1, HMOX1, IDO1, IFNG, IL10, IL15, IL17A, IL18, IL1B, IL6, IL6R, INS, JAK2, LEP, MAPK3, MIA3, NLRP3, NOTCH1, PF4, PTGS2, RELA, SAA1, SERPINE1, SRC, TGFB1, TLR1, TLR2, TLR4, TLR6, TLR7, TNF]
GO:0002684	Group159	positive regulation of immune system process	GO_BiologicalProcess-GOA_23.02.2017_10h01	[ADAM10, AKT1, ANXA1, APOB, BDKRB1, C3, C4A, C5, CCL2, CCL5, CCR2, CD28, CD40, CD40LG, CD86, CNR1, CSF1, CXCL1, CXCL12, CXCL5, CXCL8, EDN1, ELANE, ESR1, FOXP3, FPR1, FPR2, GAS6, HCAR2, HIF1A, HMGB1, HMOX1, ICAM1, IDO1, IFNG, IGF1, IL10, IL15, IL17A, IL18, IL1B, IL6, IL6R, JUN, KITLG, LEP, LGALS1, MAPK1, MAPK3, MIA3, MMP2, NLRP3, PF4, PPBP, PTEN, PTPRC, RELA, SERPINE1, SRC, TGFB1, TIMP1, TLR1, TLR…
GO:0006952	Group159	defense response	GO_BiologicalProcess-GOA_23.02.2017_10h01	[ADIPOQ, AGTR2, AHSG, AKT1, ANXA1, APOA1, APOA2, APOB, APOE, APOL1, BDKRB1, C3, C4A, C5, CCL11, CCL2, CCL5, CCR2, CCR5, CD28, CD40, CD40LG, CD44, CD86, CNR1, CRP, CSF1, CST3, CXCL1, CXCL12, CXCL16, CXCL5, CXCL8, CXCR4, CXCR6, EDN1, ELANE, ESR1, FN1, FOXP3, FPR1, FPR2, GPER1, HGF, HIF1A, HMGB1, HMOX1, ICAM1, IDO1, IFNG, IL10, IL15, IL17A, IL18, IL1B, IL6, IL6R, INS, ITGB1, JAK2, LEP, MAPK3, MMP2, …
GO:0045321	Group159	leukocyte activation	GO_BiologicalProcess-GOA_23.02.2017_10h01	[ADAM10, AHSG, AKT1, ANXA1, C3, CASP3, CCL2, CCL5, CCR2, CD28, CD40, CD40LG, CD44, CD68, CD86, CNR1, CSF1, CST3, CXCL1, CXCL8, CXCR5, EDN1, ELANE, FOXP3, FPR1, FPR2, GAS6, GPER1, HMGB1, HMOX1, ICAM1, IDO1, IFNG, IGF1, IL10, IL15, IL18, IL1B, IL6, INS, ITGB1, JUN, LEP, LGALS1, MAPK1, MMP9, MPO, NLRP3, PECAM1, PLAU, PPBP, PTPRC, QSOX1, RHOA, SELL, SERPINA1, SRC, STAT3, TGFB1, TIMP1, TLR1, TLR2, TLR…
GO:0048584	Group159	positive regulation of response to stimulus	GO_BiologicalProcess-GOA_23.02.2017_10h01	[ACKR3, ADAM10, ADIPOQ, AGTR2, AKT1, ANXA1, APOA1, APOB, BDNF, C3, C4A, C5, CASR, CCL11, CCL2, CCL5, CCR2, CD28, CD40, CD40LG, CD44, CD86, CNR1, CSF1, CXCL1, CXCL12, CXCL5, CXCL8, CXCR4, EDN1, ELANE, ENG, ESR1, FASLG, FGF23, FLT1, FOXP3, FPR1, FPR2, GAS6, GPER1, GPR55, HGF, HIF1A, HMGB1, HMOX1, ICAM1, IDO1, IFNG, IGF1, IGFBP3, IGFBP5, IL15, IL17A, IL18, IL1B, IL6, IL6R, INS, JAK2, JUN, KDR, KITLG…
GO:0050776	Group159	regulation of immune response	GO_BiologicalProcess-GOA_23.02.2017_10h01	[ANXA1, APOA1, APOA2, APOB, C3, C4A, C5, CCL5, CCR2, CD28, CD34, CD40, CD40LG, CD86, CNR1, ELANE, ESR1, FOXP3, FPR1, FPR2, HMGB1, HMOX1, ICAM1, IDO1, IFNG, IL10, IL15, IL18, IL1B, IL6, INS, ITGB1, JAK2, JUN, LEP, MAPK1, MAPK3, MMP2, NLRP3, PPARG, PTEN, PTPRC, RELA, SELL, SRC, STAT1, TGFB1, TLR1, TLR2, TLR4, TLR6, TLR7, TNF, TNFSF13B, VCAM1]
GO:0002520	Group159	immune system development	GO_BiologicalProcess-GOA_23.02.2017_10h01	[ACE, ADIPOQ, ANXA1, CASP3, CD28, CD34, CD40, CD40LG, CD86, CSF1, CXCR5, FOXP3, GAS6, GPR55, HIF1A, HMGB1, IDO1, IFNG, IL10, IL15, IL17A, IL18, IL6, ITGB1, JAK2, JUN, KDR, KITLG, LEP, LGALS1, MAPK1, MAPK3, MIA3, MMP9, NLRP3, NOTCH1, PF4, PPARG, PTPRC, SRC, STAT3, TGFB1, TIMP1, TLR4, TNF, TNFSF11, VCAM1, VEGFA]
GO:0050778	Group159	positive regulation of immune response	GO_BiologicalProcess-GOA_23.02.2017_10h01	[ANXA1, APOB, C3, C4A, C5, CCL5, CCR2, CD28, CD40, CD86, CNR1, ELANE, ESR1, FOXP3, FPR1, FPR2, HMGB1, IDO1, IFNG, IL15, IL18, IL1B, IL6, MAPK1, MAPK3, MMP2, NLRP3, PTEN, PTPRC, RELA, SRC, TGFB1, TLR1, TLR2, TLR4, TLR6, TLR7, TNF, TNFSF13B]
GO:0032615	Group160	interleukin-12 production	GO_BiologicalProcess-GOA_23.02.2017_10h01	[CD40, CD40LG, HMGB1, IDO1, IFNG, IL10, LEP, RELA, TLR2, TLR4]
GO:0032635	Group160	interleukin-6 production	GO_BiologicalProcess-GOA_23.02.2017_10h01	[FOXP3, GAS6, HGF, HMGB1, IFNG, IL10, IL17A, IL1B, IL6, IL6R, LEP, TLR1, TLR2, TLR4, TLR6, TLR7, TNF]
GO:0071706	Group160	tumor necrosis factor superfamily cytokine production	GO_BiologicalProcess-GOA_23.02.2017_10h01	[ADIPOQ, CCL2, CCR2, CD34, CD86, FOXP3, GAS6, HMGB1, IFNG, IL10, JAK2, LEP, PF4, TLR1, TLR2, TLR4]
GO:0032649	Group160	regulation of interferon-gamma production	GO_BiologicalProcess-GOA_23.02.2017_10h01	[CCR2, FOXP3, GAS6, HMGB1, IL10, IL18, IL1B, TLR4, TLR7, TNF]
GO:0032652	Group160	regulation of interleukin-1 production	GO_BiologicalProcess-GOA_23.02.2017_10h01	[ANXA1, APOA1, GAS6, HMGB1, IFNG, IL10, JAK2, NLRP3, SAA1, TLR4]
GO:0032689	Group160	negative regulation of interferon-gamma production	GO_BiologicalProcess-GOA_23.02.2017_10h01	[FOXP3, GAS6, HMGB1, IL10, TLR4]
GO:1903557	Group160	positive regulation of tumor necrosis factor superfamily cytokine production	GO_BiologicalProcess-GOA_23.02.2017_10h01	[CCL2, CCR2, CD86, IFNG, JAK2, LEP, PF4, TLR1, TLR2, TLR4]
GO:0032720	Group160	negative regulation of tumor necrosis factor production	GO_BiologicalProcess-GOA_23.02.2017_10h01	[ADIPOQ, CD34, FOXP3, GAS6, IL10, TLR4]
GO:0033157	Group160	regulation of intracellular protein transport	GO_BiologicalProcess-GOA_23.02.2017_10h01	[ADIPOQ, AGTR2, CCL2, CDH1, GAS6, IFNG, IGF1, IL10, IL1B, IL6, JAK2, LEP, MAPK1, NLRP3, PTGS2, RHOA, TGFB1, TLR2, TLR4, TLR7, TNF, TP53]
GO:0001655	Group161	urogenital system development	GO_BiologicalProcess-GOA_23.02.2017_10h01	[ACE, ADIPOQ, AGTR2, ANXA1, CD34, ESR1, IFNG, NOTCH1, PCSK9, PDGFRB, PECAM1, PROM1, PTEN, STAT1, TGFB1, TNC, VEGFA]
GO:0001822	Group161	kidney development	GO_BiologicalProcess-GOA_23.02.2017_10h01	[ACE, ADIPOQ, AGTR2, CD34, IFNG, NOTCH1, PCSK9, PDGFRB, PECAM1, PROM1, STAT1, TGFB1, VEGFA]
GO:0060973	Group161	cell migration involved in heart development	GO_BiologicalProcess-GOA_23.02.2017_10h01	[ENG, NOTCH1, PDGFRB]
GO:0072006	Group161	nephron development	GO_BiologicalProcess-GOA_23.02.2017_10h01	[ADIPOQ, AGTR2, CD34, IFNG, NOTCH1, PDGFRB, PECAM1, PROM1, STAT1, TGFB1, VEGFA]
GO:0032835	Group161	glomerulus development	GO_BiologicalProcess-GOA_23.02.2017_10h01	[ADIPOQ, AGTR2, CD34, IFNG, NOTCH1, PDGFRB, PECAM1, PROM1]
GO:0072009	Group161	nephron epithelium development	GO_BiologicalProcess-GOA_23.02.2017_10h01	[ADIPOQ, AGTR2, CD34, NOTCH1, PECAM1, PROM1, STAT1, TGFB1, VEGFA]
GO:0072010	Group161	glomerular epithelium development	GO_BiologicalProcess-GOA_23.02.2017_10h01	[ADIPOQ, CD34, PECAM1, PROM1]
GO:0072012	Group161	glomerulus vasculature development	GO_BiologicalProcess-GOA_23.02.2017_10h01	[CD34, IFNG, NOTCH1, PDGFRB, PECAM1]
GO:0001570	Group161	vasculogenesis	GO_BiologicalProcess-GOA_23.02.2017_10h01	[ACKR3, CD34, ENG, KDR, NOTCH1, PDGFRB, TGFB1, VEGFA]
GO:0036473	Group162	cell death in response to oxidative stress	GO_BiologicalProcess-GOA_23.02.2017_10h01	[AKT1, HGF, HIF1A, IL6, INS, JAK2, MMP3]
GO:0045913	Group162	positive regulation of carbohydrate metabolic process	GO_BiologicalProcess-GOA_23.02.2017_10h01	[AKT1, GPER1, HIF1A, IGF1, INS, MIA3, SRC]
GO:0046883	Group162	regulation of hormone secretion	GO_BiologicalProcess-GOA_23.02.2017_10h01	[ADIPOQ, AGTR2, ANXA1, APLN, CASR, CCL5, CNR1, EDN1, FGF23, GPER1, HCAR2, HIF1A, IFNG, IL1B, IL6, INS, JAK2, LEP, MTNR1B, TNF, TNFSF11]
GO:0046887	Group162	positive regulation of hormone secretion	GO_BiologicalProcess-GOA_23.02.2017_10h01	[APLN, CASR, EDN1, GPER1, HCAR2, HIF1A, INS, JAK2, LEP, TNFSF11]
GO:0071333	Group162	cellular response to glucose stimulus	GO_BiologicalProcess-GOA_23.02.2017_10h01	[CASR, CCL2, GAS6, GPER1, HIF1A, ICAM1, LGALS1]
GO:0090276	Group162	regulation of peptide hormone secretion	GO_BiologicalProcess-GOA_23.02.2017_10h01	[APLN, CASR, CCL5, CNR1, GPER1, HIF1A, IFNG, IL1B, INS, JAK2, LEP, MTNR1B, TNF, TNFSF11]
GO:0097755	Group162	positive regulation of blood vessel diameter	GO_BiologicalProcess-GOA_23.02.2017_10h01	[AGTR2, APLN, APOE, BDKRB1, CASR, GPER1, HMOX1, INS, LEP, NOS3]
GO:0030072	Group162	peptide hormone secretion	GO_BiologicalProcess-GOA_23.02.2017_10h01	[ANXA1, APLN, CASR, CCL5, CNR1, EDN1, GPER1, HIF1A, IFNG, IL1B, IL6, INS, JAK2, LEP, MTNR1B, TNF, TNFSF11]
GO:0090277	Group162	positive regulation of peptide hormone secretion	GO_BiologicalProcess-GOA_23.02.2017_10h01	[APLN, CASR, GPER1, HIF1A, INS, JAK2, TNFSF11]
GO:0002437	Group163	inflammatory response to antigenic stimulus	GO_BiologicalProcess-GOA_23.02.2017_10h01	[C3, CD28, CNR1, ELANE, HMGB1, ICAM1, IL10, NOTCH1, TNF]
GO:0002438	Group163	acute inflammatory response to antigenic stimulus	GO_BiologicalProcess-GOA_23.02.2017_10h01	[C3, CNR1, ELANE, ICAM1]
GO:0002637	Group163	regulation of immunoglobulin production	GO_BiologicalProcess-GOA_23.02.2017_10h01	[CD28, CD40, CD40LG, FOXP3, IFNG, IL10, IL6, TGFB1, TNF]
GO:0002861	Group163	regulation of inflammatory response to antigenic stimulus	GO_BiologicalProcess-GOA_23.02.2017_10h01	[C3, CD28, CNR1, IL10, TNF]
GO:0034116	Group163	positive regulation of heterotypic cell-cell adhesion	GO_BiologicalProcess-GOA_23.02.2017_10h01	[CD44, IL10, IL1B, TNF]
GO:0016064	Group163	immunoglobulin mediated immune response	GO_BiologicalProcess-GOA_23.02.2017_10h01	[C3, C4A, C5, CD28, CD40, CD40LG, FOXP3, IFNG, IL10, TGFB1, TNF]
GO:0002675	Group163	positive regulation of acute inflammatory response	GO_BiologicalProcess-GOA_23.02.2017_10h01	[C3, CNR1, IL1B, IL6, PTGS2, TNF, TNFSF11]
GO:0002889	Group163	regulation of immunoglobulin mediated immune response	GO_BiologicalProcess-GOA_23.02.2017_10h01	[C3, CD28, CD40, FOXP3, IFNG, IL10, TGFB1, TNF]
GO:0002891	Group163	positive regulation of immunoglobulin mediated immune response	GO_BiologicalProcess-GOA_23.02.2017_10h01	[C3, CD28, CD40, IFNG, TGFB1, TNF]
GO:0032844	Group164	regulation of homeostatic process	GO_BiologicalProcess-GOA_23.02.2017_10h01	[AGTR2, ANXA1, APLN, BDKRB1, CCR5, CNR1, EDN1, GPER1, HCAR2, HIF1A, IL1B, IL6, KDR, KITLG, MAPK1, MAPK3, MIA3, NLRP3, PTGS2, PTPRC, SPP1, SRC, TGFB1, TIMP1, TNF, TNFSF11]
GO:0032845	Group164	negative regulation of homeostatic process	GO_BiologicalProcess-GOA_23.02.2017_10h01	[BDKRB1, CCR5, GPER1, IL6, KITLG, PTPRC, SRC, TGFB1, TIMP1]
GO:0043114	Group164	regulation of vascular permeability	GO_BiologicalProcess-GOA_23.02.2017_10h01	[BDKRB1, SRC, TGFB1, VEGFA]
GO:2000021	Group164	regulation of ion homeostasis	GO_BiologicalProcess-GOA_23.02.2017_10h01	[AGTR2, BDKRB1, CCR5, EDN1, GPER1, KDR, NLRP3, PTPRC, SRC, TGFB1, TIMP1]
GO:0045599	Group164	negative regulation of fat cell differentiation	GO_BiologicalProcess-GOA_23.02.2017_10h01	[ADIPOQ, GPER1, IL6, TGFB1, TNF]
GO:0006275	Group164	regulation of DNA replication	GO_BiologicalProcess-GOA_23.02.2017_10h01	[CST3, IGF1, IL6, INS, JUN, KITLG, TGFB1, TIMP1]
GO:0071548	Group164	response to dexamethasone	GO_BiologicalProcess-GOA_23.02.2017_10h01	[AGTR2, CCL2, EDN1, ICAM1, IL6, TGFB1, TIMP1]
GO:0006816	Group164	calcium ion transport	GO_BiologicalProcess-GOA_23.02.2017_10h01	[BDKRB1, CASR, CCL2, CCL5, CCR5, CXCL12, FASLG, GAS6, GPER1, ICAM1, NOS3, NPY, P2RY12, PDGFRB, PTGS2, PTPRC, STC2, TGFB1, TIMP1]
GO:0060402	Group164	calcium ion transport into cytosol	GO_BiologicalProcess-GOA_23.02.2017_10h01	[BDKRB1, CCR5, FASLG, GPER1, PTPRC, TGFB1, TIMP1]
GO:0090279	Group164	regulation of calcium ion import	GO_BiologicalProcess-GOA_23.02.2017_10h01	[BDKRB1, CASR, CCL2, CXCL12, GPER1, PDGFRB, TGFB1]
GO:0001101	Group165	response to acid chemical	GO_BiologicalProcess-GOA_23.02.2017_10h01	[ADIPOQ, AKT1, APOB, CASP3, CCL2, EDN1, ICAM1, IL6, INS, LEP, MMP2, PDGFRB, PPARG, PTGS2, RELA, SRC, TLR2, TNC, TNF]
GO:0042698	Group165	ovulation cycle	GO_BiologicalProcess-GOA_23.02.2017_10h01	[ANXA1, ESR1, ICAM1, KITLG, LEP, NOS3, VEGFA]
GO:0070482	Group165	response to oxygen levels	GO_BiologicalProcess-GOA_23.02.2017_10h01	[ADIPOQ, AKT1, CASP3, CASR, CCL2, CD34, CST3, CXCL12, CXCR4, EDN1, ENG, HIF1A, HMOX1, ICAM1, LEP, MIA3, MMP2, NOTCH1, PDGFRB, PLAU, PPARG, PTEN, PTGS2, SRC, STC2, TGFB1, TIMP1, TLR2, TP53, VCAM1, VEGFA, VEGFC]
GO:0001666	Group165	response to hypoxia	GO_BiologicalProcess-GOA_23.02.2017_10h01	[ADIPOQ, AKT1, CASP3, CASR, CCL2, CD34, CST3, CXCL12, CXCR4, EDN1, ENG, HIF1A, HMOX1, ICAM1, LEP, MIA3, MMP2, NOTCH1, PLAU, PTEN, PTGS2, SRC, STC2, TGFB1, TIMP1, TLR2, TP53, VCAM1, VEGFA, VEGFC]
GO:0071453	Group165	cellular response to oxygen levels	GO_BiologicalProcess-GOA_23.02.2017_10h01	[AKT1, CASR, CD34, EDN1, HIF1A, HMOX1, ICAM1, MIA3, NOTCH1, PPARG, PTEN, PTGS2, SRC, STC2, TIMP1, TP53, VEGFA]
GO:0048608	Group165	reproductive structure development	GO_BiologicalProcess-GOA_23.02.2017_10h01	[AKT1, ANXA1, CST3, ESR1, HIF1A, ICAM1, IL10, KITLG, LEP, MAPK1, MIA3, NOS3, NOTCH1, PDGFRB, PPARG, PTEN, PTGS2, SPP1, SRC, STC2, TNC, VEGFA]
GO:1903524	Group165	positive regulation of blood circulation	GO_BiologicalProcess-GOA_23.02.2017_10h01	[AKT1, CASR, EDN1, ICAM1, NLRP3, PTGS2]
GO:0001890	Group165	placenta development	GO_BiologicalProcess-GOA_23.02.2017_10h01	[AKT1, HIF1A, IL10, LEP, MAPK1, MIA3, PPARG, PTGS2, SPP1, STC2]
GO:0071456	Group165	cellular response to hypoxia	GO_BiologicalProcess-GOA_23.02.2017_10h01	[AKT1, CASR, CD34, EDN1, HIF1A, HMOX1, ICAM1, MIA3, NOTCH1, PTEN, PTGS2, SRC, STC2, TIMP1, TP53, VEGFA]
GO:0043618	Group165	regulation of transcription from RNA polymerase II promoter in response to stress	GO_BiologicalProcess-GOA_23.02.2017_10h01	[HIF1A, HMOX1, JUN, MIA3, NOTCH1, TIMP1, TP53, VEGFA]
GO:0001101	Group166	response to acid chemical	GO_BiologicalProcess-GOA_23.02.2017_10h01	[ADIPOQ, AKT1, APOB, CASP3, CCL2, EDN1, ICAM1, IL6, INS, LEP, MMP2, PDGFRB, PPARG, PTGS2, RELA, SRC, TLR2, TNC, TNF]
GO:0010883	Group166	regulation of lipid storage	GO_BiologicalProcess-GOA_23.02.2017_10h01	[APOB, C3, CRP, IL6, LEP, PPARG, TNF]
GO:0071229	Group166	cellular response to acid chemical	GO_BiologicalProcess-GOA_23.02.2017_10h01	[AKT1, APOB, CCL2, EDN1, LEP, MMP2, PPARG, SRC, TNC, TNF]
GO:1901654	Group166	response to ketone	GO_BiologicalProcess-GOA_23.02.2017_10h01	[AGTR2, AKT1, CCL2, EDN1, F5, GAS6, ICAM1, IL6, NLRP3, PPARG, RELA, SPP1, SRC, TGFB1, TIMP1, TLR2]
GO:0070542	Group166	response to fatty acid	GO_BiologicalProcess-GOA_23.02.2017_10h01	[ADIPOQ, AKT1, APOB, CCL2, EDN1, PPARG, PTGS2, SRC, TLR2, TNC]
GO:0034694	Group166	response to prostaglandin	GO_BiologicalProcess-GOA_23.02.2017_10h01	[AKT1, APOB, EDN1, PPARG, TNC]
GO:1901655	Group166	cellular response to ketone	GO_BiologicalProcess-GOA_23.02.2017_10h01	[AGTR2, AKT1, CCL2, GAS6, ICAM1, IL6, PPARG, SPP1, SRC, TGFB1]
GO:0010869	Group166	regulation of receptor biosynthetic process	GO_BiologicalProcess-GOA_23.02.2017_10h01	[ADIPOQ, EDN1, HIF1A, PPARG]
GO:0071398	Group166	cellular response to fatty acid	GO_BiologicalProcess-GOA_23.02.2017_10h01	[AKT1, APOB, CCL2, EDN1, PPARG, SRC, TNC]
GO:2000279	Group166	negative regulation of DNA biosynthetic process	GO_BiologicalProcess-GOA_23.02.2017_10h01	[ADIPOQ, PPARG, SRC, TP53]
GO:0072089	Group167	stem cell proliferation	GO_BiologicalProcess-GOA_23.02.2017_10h01	[ACE, CD34, HIF1A, KITLG, NOTCH1, PTPRC, TGFB1, VEGFA, VEGFC]
GO:0048863	Group167	stem cell differentiation	GO_BiologicalProcess-GOA_23.02.2017_10h01	[ACE, EDN1, ESR1, HIF1A, KITLG, MAPK1, MAPK3, NOTCH1, PTPRC, STAT3]
GO:0048864	Group167	stem cell development	GO_BiologicalProcess-GOA_23.02.2017_10h01	[EDN1, HIF1A, KITLG, MAPK1, MAPK3, PTPRC]
GO:0060485	Group167	mesenchyme development	GO_BiologicalProcess-GOA_23.02.2017_10h01	[EDN1, ENG, HGF, HIF1A, IL6, KITLG, MAPK1, MAPK3, NOTCH1, PDGFRB, STAT1, TGFB1]
GO:2000648	Group167	positive regulation of stem cell proliferation	GO_BiologicalProcess-GOA_23.02.2017_10h01	[HIF1A, KITLG, NOTCH1, PTPRC, VEGFA, VEGFC]
GO:0035051	Group167	cardiocyte differentiation	GO_BiologicalProcess-GOA_23.02.2017_10h01	[AGTR2, EDN1, GPER1, IGF1, ITGB1, MAPK1, MAPK3, NOTCH1, PDGFRB, TGFB1, VEGFA]
GO:0014031	Group167	mesenchymal cell development	GO_BiologicalProcess-GOA_23.02.2017_10h01	[EDN1, HIF1A, KITLG, MAPK1, MAPK3, NOTCH1]
GO:0072584	Group167	caveolin-mediated endocytosis	GO_BiologicalProcess-GOA_23.02.2017_10h01	[MAPK1, MAPK3, SRC]
GO:0070099	Group167	regulation of chemokine-mediated signaling pathway	GO_BiologicalProcess-GOA_23.02.2017_10h01	[CCL5, EDN1, HIF1A]
GO:0060397	Group167	JAK-STAT cascade involved in growth hormone signaling pathway	GO_BiologicalProcess-GOA_23.02.2017_10h01	[JAK2, MAPK1, MAPK3, STAT3]
GO:0010035	Group168	response to inorganic substance	GO_BiologicalProcess-GOA_23.02.2017_10h01	[AKT1, ANXA1, APOB, CASP3, CASR, CD86, CDH1, CST3, EDN1, FGF23, HGF, HMOX1, ICAM1, IL6, JUN, MAPK1, MAPK3, MMP3, MMP9, MPO, NOS3, PDGFRB, PTEN, PTGS2, RELA, SRC, TNF, VCAM1]
GO:0000302	Group168	response to reactive oxygen species	GO_BiologicalProcess-GOA_23.02.2017_10h01	[AKT1, ANXA1, APOE, CASP3, CST3, EDN1, HGF, HMOX1, IL6, JUN, MAPK1, MAPK3, MMP3, MMP9, MPO, NOS3, PDGFRB, RELA, SRC, TNF]
GO:0010038	Group168	response to metal ion	GO_BiologicalProcess-GOA_23.02.2017_10h01	[AKT1, CASP3, CASR, CD86, CDH1, EDN1, FGF23, HMOX1, ICAM1, IL6, JUN, MAPK1, MAPK3, MMP9, PTEN, PTGS2, VCAM1]
GO:0071241	Group168	cellular response to inorganic substance	GO_BiologicalProcess-GOA_23.02.2017_10h01	[AKT1, CD86, CDH1, EDN1, HMOX1, JUN, MAPK1, MAPK3, MMP3, MMP9]
GO:0031669	Group168	cellular response to nutrient levels	GO_BiologicalProcess-GOA_23.02.2017_10h01	[ALB, CASR, FGF23, GAS6, HMOX1, ICAM1, IL15, IL6, JUN, LEP, MAPK1, MAPK3, PCSK9, PPARG, TNC, TP53]
GO:0035270	Group168	endocrine system development	GO_BiologicalProcess-GOA_23.02.2017_10h01	[AKT1, ANXA1, APOA1, CDH1, IL6, IL6R, MAPK1, MAPK3]
GO:0043279	Group168	response to alkaloid	GO_BiologicalProcess-GOA_23.02.2017_10h01	[CASP3, CNR1, EDN1, HMOX1, ICAM1, IL6, MAPK1, NLRP3, PPARG, RELA, TNF, VCAM1]
GO:1903524	Group168	positive regulation of blood circulation	GO_BiologicalProcess-GOA_23.02.2017_10h01	[AKT1, CASR, EDN1, ICAM1, NLRP3, PTGS2]
GO:0034614	Group168	cellular response to reactive oxygen species	GO_BiologicalProcess-GOA_23.02.2017_10h01	[AKT1, ANXA1, CST3, HGF, IL6, JUN, MAPK1, MAPK3, MMP3, MMP9, MPO, NOS3, RELA, SRC, TNF]
GO:0071276	Group168	cellular response to cadmium ion	GO_BiologicalProcess-GOA_23.02.2017_10h01	[AKT1, HMOX1, JUN, MAPK1, MAPK3, MMP9]
GO:0043371	Group169	negative regulation of CD4-positive, alpha-beta T cell differentiation	GO_BiologicalProcess-GOA_23.02.2017_10h01	[ANXA1, FOXP3, HMGB1]
GO:0032689	Group169	negative regulation of interferon-gamma production	GO_BiologicalProcess-GOA_23.02.2017_10h01	[FOXP3, GAS6, HMGB1, IL10, TLR4]
GO:0042088	Group169	T-helper 1 type immune response	GO_BiologicalProcess-GOA_23.02.2017_10h01	[ANXA1, CCR2, HMGB1, IL18, TLR4, TLR6]
GO:1903706	Group169	regulation of hemopoiesis	GO_BiologicalProcess-GOA_23.02.2017_10h01	[ACE, ADIPOQ, ANXA1, CD28, CD86, CSF1, FOXP3, GAS6, GPR55, HIF1A, HMGB1, IFNG, IL15, IL17A, IL18, IL6, JUN, KITLG, LEP, MIA3, NLRP3, NOTCH1, PF4, TGFB1, TLR4, TNF, TNFSF11]
GO:0032720	Group169	negative regulation of tumor necrosis factor production	GO_BiologicalProcess-GOA_23.02.2017_10h01	[ADIPOQ, CD34, FOXP3, GAS6, IL10, TLR4]
GO:1903707	Group169	negative regulation of hemopoiesis	GO_BiologicalProcess-GOA_23.02.2017_10h01	[ADIPOQ, ANXA1, FOXP3, GPR55, HMGB1, NOTCH1, PF4, TLR4]
GO:0050868	Group169	negative regulation of T cell activation	GO_BiologicalProcess-GOA_23.02.2017_10h01	[ANXA1, CASP3, FOXP3, HMGB1, IDO1, IL10, TGFB1]
GO:1902105	Group169	regulation of leukocyte differentiation	GO_BiologicalProcess-GOA_23.02.2017_10h01	[ADIPOQ, ANXA1, CD28, CD86, CSF1, FOXP3, GAS6, GPR55, HMGB1, IFNG, IL15, IL17A, IL18, IL6, JUN, KITLG, NLRP3, PF4, TGFB1, TLR4, TNF, TNFSF11]
GO:0033034	Group169	positive regulation of myeloid cell apoptotic process	GO_BiologicalProcess-GOA_23.02.2017_10h01	[ADIPOQ, ANXA1, HCAR2]
GO:1902106	Group169	negative regulation of leukocyte differentiation	GO_BiologicalProcess-GOA_23.02.2017_10h01	[ADIPOQ, ANXA1, FOXP3, GPR55, HMGB1, TLR4]
GO:0002682	Group170	regulation of immune system process	GO_BiologicalProcess-GOA_23.02.2017_10h01	[ACE, ADAM10, ADIPOQ, AKT1, ANXA1, APOA1, APOA2, APOB, BDKRB1, C3, C4A, C5, CASP3, CCL2, CCL28, CCL5, CCR2, CD28, CD34, CD40, CD40LG, CD86, CNR1, CSF1, CXCL1, CXCL12, CXCL5, CXCL8, EDN1, ELANE, ESR1, FOXP3, FPR1, FPR2, GAS6, GPER1, GPR55, HCAR2, HIF1A, HMGB1, HMOX1, ICAM1, IDO1, IFNG, IGF1, IL10, IL15, IL17A, IL18, IL1B, IL6, IL6R, INS, ITGB1, JAK2, JUN, KITLG, LEP, LGALS1, MAPK1, MAPK3, MIA3, MM…
GO:0001816	Group170	cytokine production	GO_BiologicalProcess-GOA_23.02.2017_10h01	[ADIPOQ, AGTR2, ANXA1, APOA1, APOA2, C3, C5, CCL2, CCR2, CD28, CD34, CD40, CD40LG, CD86, CRP, ELANE, FN1, FOXP3, GAS6, HGF, HIF1A, HMGB1, HMOX1, IDO1, IFNG, IL10, IL15, IL17A, IL18, IL1B, IL6, IL6R, INS, JAK2, LEP, MAPK3, MIA3, NLRP3, NOTCH1, PF4, PTGS2, RELA, SAA1, SERPINE1, SRC, TGFB1, TLR1, TLR2, TLR4, TLR6, TLR7, TNF]
GO:0002684	Group170	positive regulation of immune system process	GO_BiologicalProcess-GOA_23.02.2017_10h01	[ADAM10, AKT1, ANXA1, APOB, BDKRB1, C3, C4A, C5, CCL2, CCL5, CCR2, CD28, CD40, CD40LG, CD86, CNR1, CSF1, CXCL1, CXCL12, CXCL5, CXCL8, EDN1, ELANE, ESR1, FOXP3, FPR1, FPR2, GAS6, HCAR2, HIF1A, HMGB1, HMOX1, ICAM1, IDO1, IFNG, IGF1, IL10, IL15, IL17A, IL18, IL1B, IL6, IL6R, JUN, KITLG, LEP, LGALS1, MAPK1, MAPK3, MIA3, MMP2, NLRP3, PF4, PPBP, PTEN, PTPRC, RELA, SERPINE1, SRC, TGFB1, TIMP1, TLR1, TLR…
GO:0006952	Group170	defense response	GO_BiologicalProcess-GOA_23.02.2017_10h01	[ADIPOQ, AGTR2, AHSG, AKT1, ANXA1, APOA1, APOA2, APOB, APOE, APOL1, BDKRB1, C3, C4A, C5, CCL11, CCL2, CCL5, CCR2, CCR5, CD28, CD40, CD40LG, CD44, CD86, CNR1, CRP, CSF1, CST3, CXCL1, CXCL12, CXCL16, CXCL5, CXCL8, CXCR4, CXCR6, EDN1, ELANE, ESR1, FN1, FOXP3, FPR1, FPR2, GPER1, HGF, HIF1A, HMGB1, HMOX1, ICAM1, IDO1, IFNG, IL10, IL15, IL17A, IL18, IL1B, IL6, IL6R, INS, ITGB1, JAK2, LEP, MAPK3, MMP2, …
GO:0051707	Group170	response to other organism	GO_BiologicalProcess-GOA_23.02.2017_10h01	[AKT1, APOB, BDKRB1, CASP3, CCL11, CCL2, CCL5, CCR5, CD28, CD40, CD86, CNR1, CRP, CXCL1, CXCL12, CXCL16, CXCL5, CXCL8, CXCR4, EDN1, ELANE, FASLG, FOXP3, ICAM1, IDO1, IFNG, IL10, IL15, IL17A, IL18, IL1B, IL6, IL6R, JAK2, JUN, MAPK1, MAPK3, MPO, NLRP3, NOS3, NOTCH1, NPY, PF4, PPBP, PTGS2, PTPRC, RELA, SELE, SERPINE1, SRC, STAT1, TGFB1, TIMP1, TLR1, TLR2, TLR4, TLR6, TLR7, TNF, TNFRSF1A, VCAM1]
GO:0032101	Group170	regulation of response to external stimulus	GO_BiologicalProcess-GOA_23.02.2017_10h01	[ADAM10, ADIPOQ, AHSG, ANXA1, APOA1, APOE, C3, C4A, C5, CASR, CCL2, CCL5, CCR2, CD28, CD34, CNR1, CSF1, CXCL1, CXCL12, CXCL5, CXCL8, CXCR4, EDN1, ELANE, ESR1, FOXP3, GAS6, GPER1, HGF, HMGB1, IDO1, IFNG, IL10, IL15, IL17A, IL18, IL1B, IL6, IL6R, INS, JAK2, KDR, LEP, MAPK3, NLRP3, NOS3, NOTCH1, NPY, PDGFRB, PF4, PLAU, PLG, PPARG, PPBP, PROC, PTEN, PTGS2, RELA, SAA1, SELE, SERPINE1, SPP1, TGFB1, TLR…
GO:0080134	Group170	regulation of response to stress	GO_BiologicalProcess-GOA_23.02.2017_10h01	[ACKR3, ADIPOQ, AHSG, AKT1, ANXA1, APOA1, APOB, APOE, BDKRB1, C3, C4A, C5, CCL2, CCL5, CCR2, CD28, CD34, CD40LG, CD44, CD86, CNR1, CXCL12, EDN1, ELANE, ESR1, FOXP3, GPER1, HGF, HIF1A, HMGB1, IDO1, IFNG, IL10, IL15, IL17A, IL18, IL1B, IL6, INS, JAK2, LEP, MAPK1, MAPK3, MMP2, MMP3, NLRP3, NOS3, PLAU, PLG, PPARG, PROC, PTEN, PTGS2, RELA, SAA1, SELE, SERPINE1, SPP1, SRC, STAT1, TGFB1, TIMP1, TLR1, TL…
GO:0001819	Group170	positive regulation of cytokine production	GO_BiologicalProcess-GOA_23.02.2017_10h01	[ADIPOQ, AGTR2, ANXA1, APOA2, C3, C5, CCL2, CCR2, CD28, CD34, CD40, CD40LG, CD86, ELANE, FOXP3, HGF, HIF1A, HMGB1, HMOX1, IDO1, IFNG, IL10, IL15, IL17A, IL18, IL1B, IL6, IL6R, INS, JAK2, LEP, MAPK3, MIA3, NLRP3, PF4, PTGS2, RELA, SAA1, SERPINE1, SRC, TGFB1, TLR1, TLR2, TLR4, TLR6, TLR7, TNF]
GO:0006954	Group170	inflammatory response	GO_BiologicalProcess-GOA_23.02.2017_10h01	[ADIPOQ, AGTR2, AHSG, AKT1, ANXA1, APOA1, APOA2, APOE, BDKRB1, C3, C4A, C5, CCL11, CCL2, CCL5, CCR2, CCR5, CD28, CD40, CD40LG, CNR1, CRP, CSF1, CXCL1, CXCL5, CXCL8, CXCR4, CXCR6, ELANE, ESR1, FN1, FOXP3, FPR1, FPR2, GPER1, HGF, HIF1A, HMGB1, HMOX1, ICAM1, IDO1, IL10, IL15, IL17A, IL18, IL1B, IL6, IL6R, INS, JAK2, LEP, NLRP3, NOTCH1, PF4, PPARG, PPBP, PROC, PTGS2, RELA, SAA1, SELE, SERPINA1, SERPI…
GO:0031347	Group170	regulation of defense response	GO_BiologicalProcess-GOA_23.02.2017_10h01	[ADIPOQ, AHSG, ANXA1, APOA1, APOB, APOE, C3, C4A, C5, CCL5, CCR2, CD28, CD86, CNR1, ELANE, ESR1, FOXP3, GPER1, HGF, HMGB1, IDO1, IFNG, IL10, IL15, IL17A, IL18, IL1B, IL6, INS, JAK2, LEP, MAPK3, MMP2, NLRP3, PPARG, PROC, PTGS2, RELA, SAA1, SELE, SERPINE1, SRC, STAT1, TGFB1, TLR1, TLR2, TLR4, TLR6, TLR7, TNF, TNFRSF1A, TNFSF11]
GO:0042517	Group171	positive regulation of tyrosine phosphorylation of Stat3 protein	GO_BiologicalProcess-GOA_23.02.2017_10h01	[IL15, IL18, IL6, IL6R, JAK2, LEP, STAT3]
GO:0010888	Group171	negative regulation of lipid storage	GO_BiologicalProcess-GOA_23.02.2017_10h01	[CRP, IL6, LEP, PPARG, TNF]
GO:0046850	Group171	regulation of bone remodeling	GO_BiologicalProcess-GOA_23.02.2017_10h01	[IL6, LEP, SPP1, SRC, TNFSF11]
GO:1903523	Group171	negative regulation of blood circulation	GO_BiologicalProcess-GOA_23.02.2017_10h01	[AGTR2, APLN, JAK2, LEP]
GO:0010507	Group171	negative regulation of autophagy	GO_BiologicalProcess-GOA_23.02.2017_10h01	[AKT1, HGF, HMOX1, IL6, LEP, QSOX1]
GO:0046888	Group171	negative regulation of hormone secretion	GO_BiologicalProcess-GOA_23.02.2017_10h01	[ADIPOQ, EDN1, FGF23, IL1B, IL6, LEP]
GO:1904037	Group171	positive regulation of epithelial cell apoptotic process	GO_BiologicalProcess-GOA_23.02.2017_10h01	[CD40, CD40LG, FASLG, GPER1, IL6, JAK2]
GO:0007262	Group171	STAT protein import into nucleus	GO_BiologicalProcess-GOA_23.02.2017_10h01	[IL6, JAK2, LEP]
GO:1900744	Group171	regulation of p38MAPK cascade	GO_BiologicalProcess-GOA_23.02.2017_10h01	[HGF, IL6, LEP, VEGFA]
GO:0033158	Group171	regulation of protein import into nucleus, translocation	GO_BiologicalProcess-GOA_23.02.2017_10h01	[GAS6, IFNG, IGF1, IL6, JAK2, MAPK1]
GO:0043112	Group172	receptor metabolic process	GO_BiologicalProcess-GOA_23.02.2017_10h01	[ACKR3, ADIPOQ, APOE, CXCL8, EDN1, HIF1A, IL10, ITGB1, PCSK9, PPARG, SELE, TGFB1, TNF, VEGFA]
GO:0070542	Group172	response to fatty acid	GO_BiologicalProcess-GOA_23.02.2017_10h01	[ADIPOQ, AKT1, APOB, CCL2, EDN1, PPARG, PTGS2, SRC, TLR2, TNC]
GO:0034694	Group172	response to prostaglandin	GO_BiologicalProcess-GOA_23.02.2017_10h01	[AKT1, APOB, EDN1, PPARG, TNC]
GO:0010869	Group172	regulation of receptor biosynthetic process	GO_BiologicalProcess-GOA_23.02.2017_10h01	[ADIPOQ, EDN1, HIF1A, PPARG]
GO:0032799	Group172	low-density lipoprotein receptor particle metabolic process	GO_BiologicalProcess-GOA_23.02.2017_10h01	[ADIPOQ, APOE, PCSK9, PPARG]
GO:0032800	Group172	receptor biosynthetic process	GO_BiologicalProcess-GOA_23.02.2017_10h01	[ADIPOQ, EDN1, HIF1A, IL10, PPARG, TNF]
GO:0001961	Group172	positive regulation of cytokine-mediated signaling pathway	GO_BiologicalProcess-GOA_23.02.2017_10h01	[CSF1, EDN1, GAS6, HIF1A]
GO:0010745	Group172	negative regulation of macrophage derived foam cell differentiation	GO_BiologicalProcess-GOA_23.02.2017_10h01	[ADIPOQ, CRP, PPARG]
GO:0070099	Group172	regulation of chemokine-mediated signaling pathway	GO_BiologicalProcess-GOA_23.02.2017_10h01	[CCL5, EDN1, HIF1A]
GO:2000279	Group172	negative regulation of DNA biosynthetic process	GO_BiologicalProcess-GOA_23.02.2017_10h01	[ADIPOQ, PPARG, SRC, TP53]
GO:0043388	Group173	positive regulation of DNA binding	GO_BiologicalProcess-GOA_23.02.2017_10h01	[HMGB1, IFNG, IGF1, JAK2, MMP9, PPARG, TGFB1]
GO:0046822	Group173	regulation of nucleocytoplasmic transport	GO_BiologicalProcess-GOA_23.02.2017_10h01	[AGTR2, CDH1, GAS6, IFNG, IGF1, IL10, IL1B, IL6, JAK2, LEP, MAPK1, NLRP3, PTGS2, RHOA, TGFB1, TLR2, TLR4, TLR7, TNF, TP53]
GO:0010660	Group173	regulation of muscle cell apoptotic process	GO_BiologicalProcess-GOA_23.02.2017_10h01	[EDN1, HMOX1, IFNG, IGF1, JAK2]
GO:0090316	Group173	positive regulation of intracellular protein transport	GO_BiologicalProcess-GOA_23.02.2017_10h01	[CCL2, CDH1, GAS6, IFNG, IGF1, IL1B, IL6, JAK2, LEP, MAPK1, PTGS2, RHOA, TGFB1, TLR2, TLR4, TLR7, TNF, TP53]
GO:0034391	Group173	regulation of smooth muscle cell apoptotic process	GO_BiologicalProcess-GOA_23.02.2017_10h01	[EDN1, IFNG, IGF1]
GO:1903533	Group173	regulation of protein targeting	GO_BiologicalProcess-GOA_23.02.2017_10h01	[AGTR2, CCL2, CDH1, GAS6, IFNG, IGF1, IL10, IL1B, IL6, JAK2, LEP, MAPK1, NLRP3, PTGS2, RHOA, TGFB1, TLR2, TLR4, TLR7, TNF]
GO:0000060	Group173	protein import into nucleus, translocation	GO_BiologicalProcess-GOA_23.02.2017_10h01	[AKT1, GAS6, IFNG, IGF1, IL6, JAK2, MAPK1, TGFB1, TNF]
GO:0042307	Group173	positive regulation of protein import into nucleus	GO_BiologicalProcess-GOA_23.02.2017_10h01	[CDH1, IFNG, IGF1, IL1B, IL6, JAK2, LEP, MAPK1, PTGS2, RHOA, TGFB1, TLR2, TLR4, TLR7, TNF]
GO:0007262	Group173	STAT protein import into nucleus	GO_BiologicalProcess-GOA_23.02.2017_10h01	[IL6, JAK2, LEP]
GO:0033158	Group173	regulation of protein import into nucleus, translocation	GO_BiologicalProcess-GOA_23.02.2017_10h01	[GAS6, IFNG, IGF1, IL6, JAK2, MAPK1]
GO:0034113	Group174	heterotypic cell-cell adhesion	GO_BiologicalProcess-GOA_23.02.2017_10h01	[ADIPOQ, APOA1, CD44, IL10, IL1B, ITGB1, TNF]
GO:0002719	Group174	negative regulation of cytokine production involved in immune response	GO_BiologicalProcess-GOA_23.02.2017_10h01	[APOA1, APOA2, FOXP3, HMOX1, IL10, TGFB1, TNF]
GO:0032800	Group174	receptor biosynthetic process	GO_BiologicalProcess-GOA_23.02.2017_10h01	[ADIPOQ, EDN1, HIF1A, IL10, PPARG, TNF]
GO:0034116	Group174	positive regulation of heterotypic cell-cell adhesion	GO_BiologicalProcess-GOA_23.02.2017_10h01	[CD44, IL10, IL1B, TNF]
GO:0045940	Group174	positive regulation of steroid metabolic process	GO_BiologicalProcess-GOA_23.02.2017_10h01	[APOA1, APOA2, APOA5, APOE, IFNG, IL1B, TNF]
GO:0051224	Group174	negative regulation of protein transport	GO_BiologicalProcess-GOA_23.02.2017_10h01	[ADIPOQ, ANXA1, APOA1, APOA2, CD34, FN1, FOXP3, GAS6, IL10, IL1B, IL6, INS, NLRP3, TNF]
GO:0002374	Group174	cytokine secretion involved in immune response	GO_BiologicalProcess-GOA_23.02.2017_10h01	[APOA1, APOA2, IL10, MAPK3, TLR2, TNF]
GO:0006509	Group174	membrane protein ectodomain proteolysis	GO_BiologicalProcess-GOA_23.02.2017_10h01	[ADAM10, APOE, IFNG, IL10, IL1B, TIMP1, TNF]
GO:0010803	Group174	regulation of tumor necrosis factor-mediated signaling pathway	GO_BiologicalProcess-GOA_23.02.2017_10h01	[ADIPOQ, APOA1, GAS6, TNF, TNFRSF1A]
GO:0034115	Group174	negative regulation of heterotypic cell-cell adhesion	GO_BiologicalProcess-GOA_23.02.2017_10h01	[ADIPOQ, APOA1, IL10]
GO:0034113	Group175	heterotypic cell-cell adhesion	GO_BiologicalProcess-GOA_23.02.2017_10h01	[ADIPOQ, APOA1, CD44, IL10, IL1B, ITGB1, TNF]
GO:0032692	Group175	negative regulation of interleukin-1 production	GO_BiologicalProcess-GOA_23.02.2017_10h01	[APOA1, GAS6, IL10, NLRP3]
GO:1900120	Group175	regulation of receptor binding	GO_BiologicalProcess-GOA_23.02.2017_10h01	[ADIPOQ, BDNF, IL10, MMP9, PCSK9]
GO:0032800	Group175	receptor biosynthetic process	GO_BiologicalProcess-GOA_23.02.2017_10h01	[ADIPOQ, EDN1, HIF1A, IL10, PPARG, TNF]
GO:0032720	Group175	negative regulation of tumor necrosis factor production	GO_BiologicalProcess-GOA_23.02.2017_10h01	[ADIPOQ, CD34, FOXP3, GAS6, IL10, TLR4]
GO:0002374	Group175	cytokine secretion involved in immune response	GO_BiologicalProcess-GOA_23.02.2017_10h01	[APOA1, APOA2, IL10, MAPK3, TLR2, TNF]
GO:0010803	Group175	regulation of tumor necrosis factor-mediated signaling pathway	GO_BiologicalProcess-GOA_23.02.2017_10h01	[ADIPOQ, APOA1, GAS6, TNF, TNFRSF1A]
GO:0043124	Group175	negative regulation of I-kappaB kinase/NF-kappaB signaling	GO_BiologicalProcess-GOA_23.02.2017_10h01	[ADIPOQ, ESR1, IL10, NLRP3, STAT1]
GO:0034115	Group175	negative regulation of heterotypic cell-cell adhesion	GO_BiologicalProcess-GOA_23.02.2017_10h01	[ADIPOQ, APOA1, IL10]
GO:0033344	Group175	cholesterol efflux	GO_BiologicalProcess-GOA_23.02.2017_10h01	[ADIPOQ, APOA1, APOA2, APOA5, APOB, APOE]
GO:0031644	Group176	regulation of neurological system process	GO_BiologicalProcess-GOA_23.02.2017_10h01	[EDN1, HGF, IFNG, IL10, IL6, NLRP3, PTEN]
GO:0032715	Group176	negative regulation of interleukin-6 production	GO_BiologicalProcess-GOA_23.02.2017_10h01	[FOXP3, GAS6, HGF, IL10, IL6, TLR4, TNF]
GO:0042832	Group176	defense response to protozoan	GO_BiologicalProcess-GOA_23.02.2017_10h01	[CD40, IFNG, IL10, IL6]
GO:0001889	Group176	liver development	GO_BiologicalProcess-GOA_23.02.2017_10h01	[ANXA1, HGF, HMOX1, IFNG, IL10, IL6, JUN, NOTCH1, PCSK9, PROC, RELA, TGFB1]
GO:0035729	Group176	cellular response to hepatocyte growth factor stimulus	GO_BiologicalProcess-GOA_23.02.2017_10h01	[CASR, HGF, IL10, IL6, RELA]
GO:0042036	Group176	negative regulation of cytokine biosynthetic process	GO_BiologicalProcess-GOA_23.02.2017_10h01	[ELANE, FOXP3, IL10, IL6]
GO:0060693	Group176	regulation of branching involved in salivary gland morphogenesis	GO_BiologicalProcess-GOA_23.02.2017_10h01	[HGF, IL6, TNF]
GO:0070570	Group176	regulation of neuron projection regeneration	GO_BiologicalProcess-GOA_23.02.2017_10h01	[HGF, IL6, PTEN, SPP1]
GO:1902947	Group176	regulation of tau-protein kinase activity	GO_BiologicalProcess-GOA_23.02.2017_10h01	[APOE, HGF, IL6]
GO:1900744	Group176	regulation of p38MAPK cascade	GO_BiologicalProcess-GOA_23.02.2017_10h01	[HGF, IL6, LEP, VEGFA]
GO:0042517	Group177	positive regulation of tyrosine phosphorylation of Stat3 protein	GO_BiologicalProcess-GOA_23.02.2017_10h01	[IL15, IL18, IL6, IL6R, JAK2, LEP, STAT3]
GO:0034103	Group177	regulation of tissue remodeling	GO_BiologicalProcess-GOA_23.02.2017_10h01	[CST3, IL15, IL18, IL6, LEP, SPP1, SRC, TGFB1, TNFSF11]
GO:0007259	Group177	JAK-STAT cascade	GO_BiologicalProcess-GOA_23.02.2017_10h01	[CCL2, CCL5, CCR2, CD40, IFNG, IGF1, IL15, IL18, IL6, IL6R, JAK2, LEP, MAPK1, MAPK3, NOTCH1, PECAM1, STAT1, STAT3, TIMP1, TNFRSF1A]
GO:0032814	Group177	regulation of natural killer cell activation	GO_BiologicalProcess-GOA_23.02.2017_10h01	[GAS6, IL15, IL18, LEP]
GO:0070102	Group177	interleukin-6-mediated signaling pathway	GO_BiologicalProcess-GOA_23.02.2017_10h01	[IL6, IL6R, STAT3]
GO:0071354	Group177	cellular response to interleukin-6	GO_BiologicalProcess-GOA_23.02.2017_10h01	[CCL2, FGF23, ICAM1, IL6, IL6R, RELA, STAT3]
GO:0046427	Group177	positive regulation of JAK-STAT cascade	GO_BiologicalProcess-GOA_23.02.2017_10h01	[CCL5, CD40, IFNG, IGF1, IL15, IL18, IL6, IL6R, JAK2, LEP, NOTCH1, PECAM1, STAT3, TIMP1, TNFRSF1A]
GO:0045058	Group177	T cell selection	GO_BiologicalProcess-GOA_23.02.2017_10h01	[CD28, FOXP3, IL15, IL6, STAT3]
GO:0030217	Group177	T cell differentiation	GO_BiologicalProcess-GOA_23.02.2017_10h01	[ANXA1, CD28, CD86, FOXP3, HMGB1, IFNG, IL15, IL18, IL6, LEP, NLRP3, PTPRC, STAT3, TGFB1]
GO:0007262	Group177	STAT protein import into nucleus	GO_BiologicalProcess-GOA_23.02.2017_10h01	[IL6, JAK2, LEP]
GO:0032602	Group178	chemokine production	GO_BiologicalProcess-GOA_23.02.2017_10h01	[ADIPOQ, C5, ELANE, HIF1A, HMOX1, IFNG, IL10, IL18, IL1B, IL6, IL6R, TLR2, TLR4, TLR7, TNF]
GO:0032635	Group178	interleukin-6 production	GO_BiologicalProcess-GOA_23.02.2017_10h01	[FOXP3, GAS6, HGF, HMGB1, IFNG, IL10, IL17A, IL1B, IL6, IL6R, LEP, TLR1, TLR2, TLR4, TLR6, TLR7, TNF]
GO:0032637	Group178	interleukin-8 production	GO_BiologicalProcess-GOA_23.02.2017_10h01	[ADIPOQ, ANXA1, APOA2, CRP, ELANE, IL10, IL1B, IL6R, LEP, SERPINE1, TLR2, TLR4, TLR7, TNF]
GO:0098542	Group178	defense response to other organism	GO_BiologicalProcess-GOA_23.02.2017_10h01	[CD28, CD40, CD86, CRP, ELANE, IFNG, IL10, IL15, IL17A, IL1B, IL6, IL6R, MAPK3, MPO, NLRP3, NPY, PPBP, PTPRC, RELA, SERPINE1, STAT1, TGFB1, TLR1, TLR2, TLR4, TLR6, TLR7, TNF, TNFRSF1A]
GO:0032755	Group178	positive regulation of interleukin-6 production	GO_BiologicalProcess-GOA_23.02.2017_10h01	[HMGB1, IFNG, IL17A, IL1B, IL6, IL6R, TLR1, TLR2, TLR4, TLR6, TLR7, TNF]
GO:0042089	Group178	cytokine biosynthetic process	GO_BiologicalProcess-GOA_23.02.2017_10h01	[APOA2, CCR2, CD28, CD86, ELANE, FOXP3, HMOX1, IFNG, IL10, IL18, IL1B, IL6, RELA, TLR1, TLR4, TLR6, TLR7, TNF]
GO:0042742	Group178	defense response to bacterium	GO_BiologicalProcess-GOA_23.02.2017_10h01	[CRP, ELANE, IFNG, IL10, IL6, IL6R, MPO, NPY, PPBP, SERPINE1, TLR1, TLR2, TLR4, TLR6, TNF, TNFRSF1A]
GO:0044130	Group178	negative regulation of growth of symbiont in host	GO_BiologicalProcess-GOA_23.02.2017_10h01	[ELANE, IFNG, IL10, MPO, TNF]
GO:0050829	Group178	defense response to Gram-negative bacterium	GO_BiologicalProcess-GOA_23.02.2017_10h01	[IL6, IL6R, NPY, SERPINE1, TLR4]
GO:0050830	Group178	defense response to Gram-positive bacterium	GO_BiologicalProcess-GOA_23.02.2017_10h01	[CRP, IL6, IL6R, NPY, TLR2, TNF]
GO:0007009	Group179	plasma membrane organization	GO_BiologicalProcess-GOA_23.02.2017_10h01	[ADIPOQ, AKT1, CDH1, CXCR4, GAS6, GPER1, IFNG, ITGB1, PTEN, TGFB1, TNF, TNFRSF1A]
GO:0097194	Group179	execution phase of apoptosis	GO_BiologicalProcess-GOA_23.02.2017_10h01	[AKT1, CASP3, GPER1, HMGB1, PROC, TP53]
GO:0072659	Group179	protein localization to plasma membrane	GO_BiologicalProcess-GOA_23.02.2017_10h01	[ADIPOQ, AKT1, CDH1, GAS6, GPER1, IFNG, ITGB1, TGFB1, TNF, TNFRSF1A]
GO:1905477	Group179	positive regulation of protein localization to membrane	GO_BiologicalProcess-GOA_23.02.2017_10h01	[AKT1, CCL2, GPER1, IFNG, ITGB1, TGFB1, TP53]
GO:0050806	Group179	positive regulation of synaptic transmission	GO_BiologicalProcess-GOA_23.02.2017_10h01	[APOE, CCL2, GPER1, IFNG, MAPK1, PTEN, PTGS2]
GO:0051053	Group179	negative regulation of DNA metabolic process	GO_BiologicalProcess-GOA_23.02.2017_10h01	[ADIPOQ, FOXP3, GPER1, PPARG, SRC, TGFB1, TP53]
GO:0090002	Group179	establishment of protein localization to plasma membrane	GO_BiologicalProcess-GOA_23.02.2017_10h01	[AKT1, CDH1, GAS6, GPER1, IFNG, ITGB1, TNF, TNFRSF1A]
GO:0090004	Group179	positive regulation of establishment of protein localization to plasma membrane	GO_BiologicalProcess-GOA_23.02.2017_10h01	[AKT1, GPER1, IFNG, ITGB1]
GO:0090311	Group179	regulation of protein deacetylation	GO_BiologicalProcess-GOA_23.02.2017_10h01	[FOXP3, IFNG, TGFB1, TP53, VEGFA]
GO:0090279	Group179	regulation of calcium ion import	GO_BiologicalProcess-GOA_23.02.2017_10h01	[BDKRB1, CASR, CCL2, CXCL12, GPER1, PDGFRB, TGFB1]
GO:0010883	Group180	regulation of lipid storage	GO_BiologicalProcess-GOA_23.02.2017_10h01	[APOB, C3, CRP, IL6, LEP, PPARG, TNF]
GO:0010888	Group180	negative regulation of lipid storage	GO_BiologicalProcess-GOA_23.02.2017_10h01	[CRP, IL6, LEP, PPARG, TNF]
GO:0032722	Group180	positive regulation of chemokine production	GO_BiologicalProcess-GOA_23.02.2017_10h01	[ADIPOQ, C5, HIF1A, HMOX1, IFNG, IL1B, IL6, IL6R, TLR2, TLR4, TLR7, TNF]
GO:0032755	Group180	positive regulation of interleukin-6 production	GO_BiologicalProcess-GOA_23.02.2017_10h01	[HMGB1, IFNG, IL17A, IL1B, IL6, IL6R, TLR1, TLR2, TLR4, TLR6, TLR7, TNF]
GO:0042742	Group180	defense response to bacterium	GO_BiologicalProcess-GOA_23.02.2017_10h01	[CRP, ELANE, IFNG, IL10, IL6, IL6R, MPO, NPY, PPBP, SERPINE1, TLR1, TLR2, TLR4, TLR6, TNF, TNFRSF1A]
GO:0045667	Group180	regulation of osteoblast differentiation	GO_BiologicalProcess-GOA_23.02.2017_10h01	[FGF23, HGF, IGF1, IGFBP5, IL6, IL6R, NOTCH1, TNF]
GO:0050829	Group180	defense response to Gram-negative bacterium	GO_BiologicalProcess-GOA_23.02.2017_10h01	[IL6, IL6R, NPY, SERPINE1, TLR4]
GO:0050830	Group180	defense response to Gram-positive bacterium	GO_BiologicalProcess-GOA_23.02.2017_10h01	[CRP, IL6, IL6R, NPY, TLR2, TNF]
GO:0070102	Group180	interleukin-6-mediated signaling pathway	GO_BiologicalProcess-GOA_23.02.2017_10h01	[IL6, IL6R, STAT3]
GO:0060693	Group180	regulation of branching involved in salivary gland morphogenesis	GO_BiologicalProcess-GOA_23.02.2017_10h01	[HGF, IL6, TNF]
GO:0045598	Group181	regulation of fat cell differentiation	GO_BiologicalProcess-GOA_23.02.2017_10h01	[ADIPOQ, AKT1, GPER1, IL6, INS, LEP, PPARG, PTGS2, TGFB1, TNF]
GO:1905477	Group181	positive regulation of protein localization to membrane	GO_BiologicalProcess-GOA_23.02.2017_10h01	[AKT1, CCL2, GPER1, IFNG, ITGB1, TGFB1, TP53]
GO:0045599	Group181	negative regulation of fat cell differentiation	GO_BiologicalProcess-GOA_23.02.2017_10h01	[ADIPOQ, GPER1, IL6, TGFB1, TNF]
GO:0051053	Group181	negative regulation of DNA metabolic process	GO_BiologicalProcess-GOA_23.02.2017_10h01	[ADIPOQ, FOXP3, GPER1, PPARG, SRC, TGFB1, TP53]
GO:0071897	Group181	DNA biosynthetic process	GO_BiologicalProcess-GOA_23.02.2017_10h01	[ADIPOQ, HGF, IL6, MAPK1, MAPK3, PDGFRB, PPARG, PTEN, SRC, TNFSF13B, TP53]
GO:2000278	Group181	regulation of DNA biosynthetic process	GO_BiologicalProcess-GOA_23.02.2017_10h01	[ADIPOQ, HGF, IL6, MAPK1, MAPK3, PDGFRB, PPARG, SRC, TP53]
GO:0031058	Group181	positive regulation of histone modification	GO_BiologicalProcess-GOA_23.02.2017_10h01	[FOXP3, IL1B, MAPK3, TGFB1, TP53, VEGFA]
GO:0051972	Group181	regulation of telomerase activity	GO_BiologicalProcess-GOA_23.02.2017_10h01	[MAPK1, MAPK3, PPARG, SRC, TP53]
GO:2000279	Group181	negative regulation of DNA biosynthetic process	GO_BiologicalProcess-GOA_23.02.2017_10h01	[ADIPOQ, PPARG, SRC, TP53]
GO:0090311	Group181	regulation of protein deacetylation	GO_BiologicalProcess-GOA_23.02.2017_10h01	[FOXP3, IFNG, TGFB1, TP53, VEGFA]
GO:0072539	Group182	T-helper 17 cell differentiation	GO_BiologicalProcess-GOA_23.02.2017_10h01	[FOXP3, IL6, NLRP3, STAT3]
GO:0042517	Group182	positive regulation of tyrosine phosphorylation of Stat3 protein	GO_BiologicalProcess-GOA_23.02.2017_10h01	[IL15, IL18, IL6, IL6R, JAK2, LEP, STAT3]
GO:0045912	Group182	negative regulation of carbohydrate metabolic process	GO_BiologicalProcess-GOA_23.02.2017_10h01	[ADIPOQ, IL6, INS, STAT3, TGFB1]
GO:0010713	Group182	negative regulation of collagen metabolic process	GO_BiologicalProcess-GOA_23.02.2017_10h01	[CST3, IL6, IL6R, PPARG]
GO:0050829	Group182	defense response to Gram-negative bacterium	GO_BiologicalProcess-GOA_23.02.2017_10h01	[IL6, IL6R, NPY, SERPINE1, TLR4]
GO:0050830	Group182	defense response to Gram-positive bacterium	GO_BiologicalProcess-GOA_23.02.2017_10h01	[CRP, IL6, IL6R, NPY, TLR2, TNF]
GO:0070102	Group182	interleukin-6-mediated signaling pathway	GO_BiologicalProcess-GOA_23.02.2017_10h01	[IL6, IL6R, STAT3]
GO:0071354	Group182	cellular response to interleukin-6	GO_BiologicalProcess-GOA_23.02.2017_10h01	[CCL2, FGF23, ICAM1, IL6, IL6R, RELA, STAT3]
GO:0045058	Group182	T cell selection	GO_BiologicalProcess-GOA_23.02.2017_10h01	[CD28, FOXP3, IL15, IL6, STAT3]
GO:0043373	Group182	CD4-positive, alpha-beta T cell lineage commitment	GO_BiologicalProcess-GOA_23.02.2017_10h01	[FOXP3, IL6, STAT3]
GO:0009612	Group183	response to mechanical stimulus	GO_BiologicalProcess-GOA_23.02.2017_10h01	[AKT1, BDKRB1, CCL2, CD40, CXCL12, EDN1, ENG, IL1B, IL6, JUN, MAPK3, MPO, PPARG, PTGS2, RELA, SRC, TGFB1, TLR4, TLR7, TNC, TNFRSF1A]
GO:0071214	Group183	cellular response to abiotic stimulus	GO_BiologicalProcess-GOA_23.02.2017_10h01	[AKT1, BDKRB1, CASP3, CD40, ENG, IL1B, MAPK3, PTGS2, TGFB1, TIMP1, TLR4, TLR7, TNFRSF1A, TP53]
GO:0071496	Group183	cellular response to external stimulus	GO_BiologicalProcess-GOA_23.02.2017_10h01	[AKT1, ALB, CASR, CD40, ENG, FGF23, GAS6, HMOX1, ICAM1, IL15, IL1B, IL6, JUN, LEP, MAPK1, MAPK3, PCSK9, PPARG, PTGS2, TGFB1, TLR4, TLR7, TNC, TNFRSF1A, TP53]
GO:0071260	Group183	cellular response to mechanical stimulus	GO_BiologicalProcess-GOA_23.02.2017_10h01	[AKT1, CD40, ENG, IL1B, MAPK3, PTGS2, TGFB1, TLR4, TLR7, TNFRSF1A]
GO:0002702	Group183	positive regulation of production of molecular mediator of immune response	GO_BiologicalProcess-GOA_23.02.2017_10h01	[CD28, CD40, IFNG, IL6, MAPK3, NLRP3, TGFB1, TLR4]
GO:0031663	Group183	lipopolysaccharide-mediated signaling pathway	GO_BiologicalProcess-GOA_23.02.2017_10h01	[AKT1, CCL2, CCL5, IL18, IL1B, MAPK1, MAPK3, NOS3, TGFB1, TLR2, TLR4, TNF]
GO:0007252	Group183	I-kappaB phosphorylation	GO_BiologicalProcess-GOA_23.02.2017_10h01	[AKT1, TLR2, TLR4, TLR7]
GO:0043123	Group183	positive regulation of I-kappaB kinase/NF-kappaB signaling	GO_BiologicalProcess-GOA_23.02.2017_10h01	[ADIPOQ, AKT1, CD40, FASLG, HMOX1, IL1B, LGALS1, PTGS2, RELA, RHOA, TLR2, TLR4, TLR6, TLR7, TNF, TNFRSF1A, TNFSF11]
GO:0035066	Group183	positive regulation of histone acetylation	GO_BiologicalProcess-GOA_23.02.2017_10h01	[FOXP3, IL1B, MAPK3, TGFB1]
GO:0042993	Group183	positive regulation of transcription factor import into nucleus	GO_BiologicalProcess-GOA_23.02.2017_10h01	[CDH1, IL1B, PTGS2, RHOA, TLR2, TLR4, TLR7, TNF]
GO:0006970	Group184	response to osmotic stress	GO_BiologicalProcess-GOA_23.02.2017_10h01	[BDKRB1, CASP3, NLRP3, PTGS2, TIMP1, TNF]
GO:0006979	Group184	response to oxidative stress	GO_BiologicalProcess-GOA_23.02.2017_10h01	[ADIPOQ, AKT1, ANXA1, APOE, CASP3, CST3, EDN1, HGF, HIF1A, HMOX1, IL6, INS, JAK2, JUN, MAPK1, MAPK3, MIA3, MMP3, MMP9, MPO, NOS3, PDGFRB, PTGS2, RELA, SRC, STC2, TNF, TP53]
GO:0034599	Group184	cellular response to oxidative stress	GO_BiologicalProcess-GOA_23.02.2017_10h01	[AKT1, ANXA1, CST3, HGF, HIF1A, HMOX1, IL6, INS, JAK2, JUN, MAPK1, MAPK3, MIA3, MMP3, MMP9, MPO, NOS3, RELA, SRC, TNF, TP53]
GO:0097190	Group184	apoptotic signaling pathway	GO_BiologicalProcess-GOA_23.02.2017_10h01	[ACKR3, AGTR2, AKT1, BDKRB1, CASP3, CD28, CD40, CD44, CXCL12, FASLG, GPER1, HGF, HIF1A, HMOX1, ICAM1, IFNG, IGF1, IL1B, IL6, IL6R, INS, JAK2, JUN, KITLG, MMP9, NGF, NLRP3, NOS3, PF4, PTEN, PTGS2, RELA, SERPINE1, SRC, TGFB1, TIMP1, TLR4, TNF, TNFRSF1A, TP53]
GO:0097193	Group184	intrinsic apoptotic signaling pathway	GO_BiologicalProcess-GOA_23.02.2017_10h01	[ACKR3, AKT1, BDKRB1, CASP3, CD44, CXCL12, HIF1A, HMOX1, INS, JAK2, MMP9, PTGS2, SRC, TIMP1, TNF, TNFRSF1A, TP53]
GO:1902532	Group184	negative regulation of intracellular signal transduction	GO_BiologicalProcess-GOA_23.02.2017_10h01	[ACKR3, ADIPOQ, AKT1, APOE, BDKRB1, CD44, CXCL12, ESR1, GPER1, HIF1A, IL10, IL1B, INS, ITGB1, MMP9, NLRP3, PTEN, PTGS2, RELA, SRC, STAT1, TIMP1, TLR4]
GO:2001233	Group184	regulation of apoptotic signaling pathway	GO_BiologicalProcess-GOA_23.02.2017_10h01	[ACKR3, AGTR2, AKT1, BDKRB1, CD44, CXCL12, FASLG, GPER1, HGF, HIF1A, HMOX1, ICAM1, IGF1, IL1B, IL6, INS, JAK2, MMP9, NLRP3, NOS3, PF4, PTEN, PTGS2, RELA, SERPINE1, SRC, TIMP1, TNF, TP53]
GO:2001234	Group184	negative regulation of apoptotic signaling pathway	GO_BiologicalProcess-GOA_23.02.2017_10h01	[ACKR3, AKT1, BDKRB1, CD44, CXCL12, FASLG, HGF, HIF1A, HMOX1, ICAM1, IGF1, IL1B, IL6, INS, MMP9, NLRP3, NOS3, PF4, PTGS2, RELA, SERPINE1, SRC, TIMP1, TNF]
GO:0008630	Group184	intrinsic apoptotic signaling pathway in response to DNA damage	GO_BiologicalProcess-GOA_23.02.2017_10h01	[ACKR3, CD44, CXCL12, HMOX1, TNF, TNFRSF1A, TP53]
GO:2001242	Group184	regulation of intrinsic apoptotic signaling pathway	GO_BiologicalProcess-GOA_23.02.2017_10h01	[ACKR3, AKT1, BDKRB1, CD44, CXCL12, HIF1A, INS, MMP9, PTGS2, SRC, TIMP1, TP53]
GO:0009611	Group185	response to wounding	GO_BiologicalProcess-GOA_23.02.2017_10h01	[AKT1, ANXA1, ANXA5, APOA1, APOA5, APOE, CASP3, CCL2, CCR2, CD34, CD40, CD40LG, CST3, EDN1, ENG, F5, FN1, GAS6, HIF1A, HMOX1, IGF1, IGFBP1, IL10, IL6, INS, JAK2, JUN, LGALS1, MAPK1, MAPK3, MIA3, NOS3, NOTCH1, P2RY12, PDGFRB, PECAM1, PF4, PLAU, PLG, PROC, PTEN, RHOA, SAA1, SERPINA1, SERPIND1, SERPINE1, SPP1, SRC, TGFB1, TIMP1, TLR4, TNC, VWF]
GO:0050878	Group185	regulation of body fluid levels	GO_BiologicalProcess-GOA_23.02.2017_10h01	[AKT1, ANXA5, APLN, APLNR, APOE, CD34, CD40, CD40LG, EDN1, F5, GAS6, HIF1A, IL6, JAK2, MAPK1, MAPK3, NLRP3, NOS3, P2RY12, PF4, PLAU, PLG, PROC, PTGS2, RHOA, SAA1, SERPINA1, SERPIND1, SERPINE1, SRC, TLR4, VEGFA, VWF]
GO:0050818	Group185	regulation of coagulation	GO_BiologicalProcess-GOA_23.02.2017_10h01	[ANXA5, APOE, CD34, EDN1, NOS3, PLAU, PLG, PROC, SERPINE1, TLR4]
GO:0032102	Group185	negative regulation of response to external stimulus	GO_BiologicalProcess-GOA_23.02.2017_10h01	[ADIPOQ, APOA1, APOE, C5, CCL2, CD34, EDN1, ELANE, FOXP3, GPER1, HGF, IL10, IL6, INS, LEP, NLRP3, NOS3, NOTCH1, PLAU, PLG, PPARG, PROC, PTEN, SAA1, SERPINE1, SPP1, TNFRSF1A]
GO:0042060	Group185	wound healing	GO_BiologicalProcess-GOA_23.02.2017_10h01	[AKT1, ANXA1, ANXA5, APOA5, APOE, CASP3, CCL2, CD34, CD40, CD40LG, EDN1, ENG, F5, FN1, GAS6, HIF1A, HMOX1, IGF1, IGFBP1, IL6, INS, JAK2, MAPK1, MAPK3, MIA3, NOS3, NOTCH1, P2RY12, PDGFRB, PECAM1, PF4, PLAU, PLG, PROC, RHOA, SAA1, SERPINA1, SERPIND1, SERPINE1, SRC, TGFB1, TIMP1, TLR4, TNC, VWF]
GO:0007596	Group185	blood coagulation	GO_BiologicalProcess-GOA_23.02.2017_10h01	[AKT1, ANXA5, APOE, CD34, CD40, CD40LG, EDN1, F5, GAS6, IL6, JAK2, MAPK1, MAPK3, NOS3, P2RY12, PF4, PLAU, PLG, PROC, RHOA, SAA1, SERPINA1, SERPIND1, SERPINE1, SRC, TLR4, VWF]
GO:1903034	Group185	regulation of response to wounding	GO_BiologicalProcess-GOA_23.02.2017_10h01	[ANXA1, APOE, CCL2, CD34, EDN1, IL10, NOS3, PLAU, PLG, PROC, PTEN, SERPINE1, SPP1, TLR4]
GO:1903035	Group185	negative regulation of response to wounding	GO_BiologicalProcess-GOA_23.02.2017_10h01	[APOE, CD34, EDN1, NOS3, PLAU, PLG, PROC, PTEN, SERPINE1, SPP1]
GO:0030168	Group185	platelet activation	GO_BiologicalProcess-GOA_23.02.2017_10h01	[AKT1, APOE, CD40, CD40LG, F5, GAS6, IL6, MAPK1, MAPK3, NOS3, P2RY12, PF4, RHOA, SAA1, SRC, TLR4, VWF]
GO:0061041	Group185	regulation of wound healing	GO_BiologicalProcess-GOA_23.02.2017_10h01	[ANXA1, APOE, CCL2, CD34, EDN1, NOS3, PLAU, PLG, PROC, SERPINE1, TLR4]
GO:0090303	Group185	positive regulation of wound healing	GO_BiologicalProcess-GOA_23.02.2017_10h01	[ANXA1, CCL2, PLG, SERPINE1, TLR4]
GO:0060416	Group186	response to growth hormone	GO_BiologicalProcess-GOA_23.02.2017_10h01	[AKT1, IGFBP5, JAK2, MAPK1, MAPK3, STAT3]
GO:0031663	Group186	lipopolysaccharide-mediated signaling pathway	GO_BiologicalProcess-GOA_23.02.2017_10h01	[AKT1, CCL2, CCL5, IL18, IL1B, MAPK1, MAPK3, NOS3, TGFB1, TLR2, TLR4, TNF]
GO:0042063	Group186	gliogenesis	GO_BiologicalProcess-GOA_23.02.2017_10h01	[AKT1, ANXA1, CCL2, CCR2, CSF1, CXCR4, IFNG, MAPK1, MAPK3, NOTCH1, P2RY12, PPARG, PTEN, RELA, STAT3, TGFB1, TLR2, TLR4]
GO:0050769	Group186	positive regulation of neurogenesis	GO_BiologicalProcess-GOA_23.02.2017_10h01	[APOE, BDNF, CCR2, CNR1, CSF1, CXCL12, CXCR4, FN1, GPER1, HGF, HIF1A, IFNG, IL6, NGF, NOTCH1, PPARG, RELA, RHOA, TIMP1, TLR2, VEGFA, VEGFC]
GO:0010001	Group186	glial cell differentiation	GO_BiologicalProcess-GOA_23.02.2017_10h01	[AKT1, CXCR4, MAPK1, MAPK3, NOTCH1, PPARG, PTEN, RELA, STAT3, TGFB1, TLR2, TLR4]
GO:0042552	Group186	myelination	GO_BiologicalProcess-GOA_23.02.2017_10h01	[AKT1, CXCR4, HGF, IFNG, IL6, PTEN, TGFB1, TLR2]
GO:0043217	Group186	myelin maintenance	GO_BiologicalProcess-GOA_23.02.2017_10h01	[AKT1, CXCR4, PTEN]
GO:0048709	Group186	oligodendrocyte differentiation	GO_BiologicalProcess-GOA_23.02.2017_10h01	[CXCR4, NOTCH1, PPARG, PTEN, TGFB1, TLR2]
GO:0014013	Group186	regulation of gliogenesis	GO_BiologicalProcess-GOA_23.02.2017_10h01	[CCR2, CSF1, CXCR4, IFNG, NOTCH1, P2RY12, PPARG, RELA, TLR2]
GO:0014015	Group186	positive regulation of gliogenesis	GO_BiologicalProcess-GOA_23.02.2017_10h01	[CCR2, CSF1, CXCR4, NOTCH1, PPARG, RELA, TLR2]
GO:0045687	Group186	positive regulation of glial cell differentiation	GO_BiologicalProcess-GOA_23.02.2017_10h01	[CXCR4, NOTCH1, PPARG, RELA, TLR2]
GO:0080135	Group187	regulation of cellular response to stress	GO_BiologicalProcess-GOA_23.02.2017_10h01	[ACKR3, AKT1, BDKRB1, CD34, CD40LG, CD44, CXCL12, EDN1, HGF, HIF1A, HMGB1, IL1B, IL6, INS, LEP, MAPK1, MAPK3, MMP3, PTEN, PTGS2, SPP1, TIMP1, TLR4, TLR6, TNF, TNFSF11, VEGFA]
GO:0032755	Group187	positive regulation of interleukin-6 production	GO_BiologicalProcess-GOA_23.02.2017_10h01	[HMGB1, IFNG, IL17A, IL1B, IL6, IL6R, TLR1, TLR2, TLR4, TLR6, TLR7, TNF]
GO:0032890	Group187	regulation of organic acid transport	GO_BiologicalProcess-GOA_23.02.2017_10h01	[AGTR2, AKT1, EDN1, IL1B, LEP, NLRP3, TNFSF11]
GO:0051403	Group187	stress-activated MAPK cascade	GO_BiologicalProcess-GOA_23.02.2017_10h01	[AKT1, CASR, CD40LG, EDN1, HGF, HMGB1, IL1B, IL6, LEP, MAPK1, MAPK3, TLR4, TLR6, TNF, TNFSF11, VEGFA]
GO:2000191	Group187	regulation of fatty acid transport	GO_BiologicalProcess-GOA_23.02.2017_10h01	[AGTR2, AKT1, EDN1, IL1B, TNFSF11]
GO:2001240	Group187	negative regulation of extrinsic apoptotic signaling pathway in absence of ligand	GO_BiologicalProcess-GOA_23.02.2017_10h01	[AKT1, IL1B, PF4, TNF]
GO:0051092	Group187	positive regulation of NF-kappaB transcription factor activity	GO_BiologicalProcess-GOA_23.02.2017_10h01	[CD40, CD40LG, ICAM1, IL1B, INS, NLRP3, RELA, TGFB1, TLR2, TLR4, TNF, TNFSF11]
GO:0007254	Group187	JNK cascade	GO_BiologicalProcess-GOA_23.02.2017_10h01	[AKT1, CASR, CD40LG, EDN1, HMGB1, IL1B, TLR4, TLR6, TNF, TNFSF11]
GO:0032310	Group187	prostaglandin secretion	GO_BiologicalProcess-GOA_23.02.2017_10h01	[EDN1, IL1B, LEP, TNFSF11]
GO:0032874	Group187	positive regulation of stress-activated MAPK cascade	GO_BiologicalProcess-GOA_23.02.2017_10h01	[CD40LG, EDN1, HMGB1, IL1B, LEP, TLR4, TLR6, TNF, TNFSF11, VEGFA]
GO:0043406	Group187	positive regulation of MAP kinase activity	GO_BiologicalProcess-GOA_23.02.2017_10h01	[C5, CD40, CD40LG, CXCR4, EDN1, ELANE, FLT1, FPR1, HGF, IGF1, IL1B, IL6, KITLG, MAPK1, MAPK3, PDGFRB, SAA1, SRC, TGFB1, TLR4, TLR6, TNF, TNFSF11, VEGFA]
GO:1905952	Group188	regulation of lipid localization	GO_BiologicalProcess-GOA_23.02.2017_10h01	[ADIPOQ, AGTR2, AKT1, APOA1, APOA2, APOA5, APOB, APOE, C3, CRP, EDN1, IL1B, IL6, LEP, PCSK9, PPARG, SPP1, TNF, TNFSF11]
GO:0016042	Group188	lipid catabolic process	GO_BiologicalProcess-GOA_23.02.2017_10h01	[ADIPOQ, AKT1, APOA1, APOA2, APOA5, APOB, APOE, CNR1, FGF23, HCAR2, IL1B, INS, LEP, SPP1, TNF]
GO:0015850	Group188	organic hydroxy compound transport	GO_BiologicalProcess-GOA_23.02.2017_10h01	[ADIPOQ, AGTR2, ALB, APOA1, APOA2, APOA5, APOB, APOE, CNR1, CXCL12, LEP, P2RY12, PCSK9, PPARG, SPP1]
GO:0030258	Group188	lipid modification	GO_BiologicalProcess-GOA_23.02.2017_10h01	[ADIPOQ, AKT1, APOA1, APOA2, APOA5, APOE, CD28, CD86, CNR1, FGF23, HGF, IL6, KITLG, LEP, PDGFRB, PPARG, PTEN]
GO:0044242	Group188	cellular lipid catabolic process	GO_BiologicalProcess-GOA_23.02.2017_10h01	[ADIPOQ, AKT1, APOA1, APOA2, APOA5, APOB, APOE, CNR1, LEP]
GO:0032368	Group188	regulation of lipid transport	GO_BiologicalProcess-GOA_23.02.2017_10h01	[ADIPOQ, AGTR2, AKT1, APOA1, APOA2, APOA5, APOE, EDN1, IL1B, LEP, PCSK9, PPARG, SPP1, TNFSF11]
GO:0048015	Group188	phosphatidylinositol-mediated signaling	GO_BiologicalProcess-GOA_23.02.2017_10h01	[AKT1, CCL5, CD28, CD86, EDN1, FGF23, FLT1, GPER1, HGF, IGF1, IL18, IL6, INS, JAK2, KDR, KITLG, LEP, MAPK1, MAPK3, NGF, PDGFRB, PTEN, RHOA, TP53]
GO:0030301	Group188	cholesterol transport	GO_BiologicalProcess-GOA_23.02.2017_10h01	[ADIPOQ, APOA1, APOA2, APOA5, APOB, APOE, LEP, PCSK9, PPARG]
GO:0014065	Group188	phosphatidylinositol 3-kinase signaling	GO_BiologicalProcess-GOA_23.02.2017_10h01	[AKT1, CCL5, CD28, CD86, EDN1, FGF23, FLT1, GPER1, HGF, IGF1, IL18, IL6, INS, JAK2, KDR, KITLG, LEP, MAPK1, MAPK3, PDGFRB, PTEN]
GO:0046854	Group188	phosphatidylinositol phosphorylation	GO_BiologicalProcess-GOA_23.02.2017_10h01	[CD28, CD86, FGF23, HGF, IL6, KITLG, PDGFRB]
GO:0033344	Group188	cholesterol efflux	GO_BiologicalProcess-GOA_23.02.2017_10h01	[ADIPOQ, APOA1, APOA2, APOA5, APOB, APOE]
GO:0031099	Group189	regeneration	GO_BiologicalProcess-GOA_23.02.2017_10h01	[ANXA1, APOA1, APOA2, APOA5, APOE, CCL2, CXCL12, GAS6, HGF, HMOX1, IGF1, IGFBP1, IL10, IL6, JAK2, JUN, NOTCH1, PPARG, PTEN, SPP1, TGFB1, TNC]
GO:0048678	Group189	response to axon injury	GO_BiologicalProcess-GOA_23.02.2017_10h01	[APOA1, CST3, JAK2, JUN, LGALS1, PTEN, SPP1, TIMP1, TNC]
GO:0090207	Group189	regulation of triglyceride metabolic process	GO_BiologicalProcess-GOA_23.02.2017_10h01	[APOA1, APOA5, APOE, C3]
GO:0034372	Group189	very-low-density lipoprotein particle remodeling	GO_BiologicalProcess-GOA_23.02.2017_10h01	[APOA1, APOA2, APOA5, APOE]
GO:0010873	Group189	positive regulation of cholesterol esterification	GO_BiologicalProcess-GOA_23.02.2017_10h01	[APOA1, APOA2, APOA5, APOE]
GO:0033700	Group189	phospholipid efflux	GO_BiologicalProcess-GOA_23.02.2017_10h01	[APOA1, APOA2, APOA5, APOE]
GO:0031102	Group189	neuron projection regeneration	GO_BiologicalProcess-GOA_23.02.2017_10h01	[APOA1, APOA5, APOE, HGF, IL6, JAK2, JUN, PTEN, SPP1, TNC]
GO:0043691	Group189	reverse cholesterol transport	GO_BiologicalProcess-GOA_23.02.2017_10h01	[APOA1, APOA2, APOA5, APOE]
GO:0070570	Group189	regulation of neuron projection regeneration	GO_BiologicalProcess-GOA_23.02.2017_10h01	[HGF, IL6, PTEN, SPP1]
GO:0031103	Group189	axon regeneration	GO_BiologicalProcess-GOA_23.02.2017_10h01	[APOA1, JAK2, JUN, PTEN, SPP1, TNC]
GO:1902947	Group189	regulation of tau-protein kinase activity	GO_BiologicalProcess-GOA_23.02.2017_10h01	[APOE, HGF, IL6]
GO:0032623	Group190	interleukin-2 production	GO_BiologicalProcess-GOA_23.02.2017_10h01	[ANXA1, CCR2, CD28, CD34, CD86, FOXP3, IL18, IL1B]
GO:0032633	Group190	interleukin-4 production	GO_BiologicalProcess-GOA_23.02.2017_10h01	[CD28, CD40LG, CD86, FOXP3, NLRP3, NOTCH1]
GO:0002285	Group190	lymphocyte activation involved in immune response	GO_BiologicalProcess-GOA_23.02.2017_10h01	[ANXA1, CD28, CD40, CD40LG, CD86, FOXP3, HMGB1, ICAM1, IFNG, IL10, IL18, IL6, LGALS1, NLRP3, STAT3, TGFB1, TLR4]
GO:0031294	Group190	lymphocyte costimulation	GO_BiologicalProcess-GOA_23.02.2017_10h01	[AKT1, CD28, CD40LG, CD86, IL6, LGALS1, SRC, TNFSF13B]
GO:0042094	Group190	interleukin-2 biosynthetic process	GO_BiologicalProcess-GOA_23.02.2017_10h01	[CD28, CD86, FOXP3, IL18, IL1B]
GO:0002562	Group190	somatic diversification of immune receptors via germline recombination within a single locus	GO_BiologicalProcess-GOA_23.02.2017_10h01	[CD28, CD40, CD40LG, FOXP3, HMGB1, IFNG, IL10, TGFB1]
GO:0046634	Group190	regulation of alpha-beta T cell activation	GO_BiologicalProcess-GOA_23.02.2017_10h01	[ANXA1, CCR2, CD28, CD86, FOXP3, HMGB1, IFNG, IL18, IL6, NLRP3]
GO:0045190	Group190	isotype switching	GO_BiologicalProcess-GOA_23.02.2017_10h01	[CD28, CD40, CD40LG, FOXP3, IFNG, IL10, TGFB1]
GO:0045619	Group190	regulation of lymphocyte differentiation	GO_BiologicalProcess-GOA_23.02.2017_10h01	[ANXA1, CD28, CD86, FOXP3, GAS6, HMGB1, IFNG, IL15, IL18, IL6, NLRP3, TGFB1]
GO:0045582	Group190	positive regulation of T cell differentiation	GO_BiologicalProcess-GOA_23.02.2017_10h01	[ANXA1, CD86, FOXP3, IFNG, IL18, IL6, NLRP3, TGFB1]
GO:0045622	Group190	regulation of T-helper cell differentiation	GO_BiologicalProcess-GOA_23.02.2017_10h01	[ANXA1, CD86, FOXP3, IL18, IL6, NLRP3]
GO:0002507	Group191	tolerance induction	GO_BiologicalProcess-GOA_23.02.2017_10h01	[CD86, FOXP3, HMGB1, IDO1, TGFB1]
GO:0071260	Group191	cellular response to mechanical stimulus	GO_BiologicalProcess-GOA_23.02.2017_10h01	[AKT1, CD40, ENG, IL1B, MAPK3, PTGS2, TGFB1, TLR4, TLR7, TNFRSF1A]
GO:0032700	Group191	negative regulation of interleukin-17 production	GO_BiologicalProcess-GOA_23.02.2017_10h01	[FOXP3, IFNG, TGFB1, TLR4]
GO:0002708	Group191	positive regulation of lymphocyte mediated immunity	GO_BiologicalProcess-GOA_23.02.2017_10h01	[C3, CD28, CD40, FOXP3, IFNG, IL1B, IL6, NLRP3, TGFB1, TNF]
GO:0042094	Group191	interleukin-2 biosynthetic process	GO_BiologicalProcess-GOA_23.02.2017_10h01	[CD28, CD86, FOXP3, IL18, IL1B]
GO:0002711	Group191	positive regulation of T cell mediated immunity	GO_BiologicalProcess-GOA_23.02.2017_10h01	[FOXP3, IL1B, IL6, NLRP3]
GO:0031058	Group191	positive regulation of histone modification	GO_BiologicalProcess-GOA_23.02.2017_10h01	[FOXP3, IL1B, MAPK3, TGFB1, TP53, VEGFA]
GO:0042130	Group191	negative regulation of T cell proliferation	GO_BiologicalProcess-GOA_23.02.2017_10h01	[CASP3, FOXP3, IDO1, IL10, TGFB1]
GO:0090311	Group191	regulation of protein deacetylation	GO_BiologicalProcess-GOA_23.02.2017_10h01	[FOXP3, IFNG, TGFB1, TP53, VEGFA]
GO:0035066	Group191	positive regulation of histone acetylation	GO_BiologicalProcess-GOA_23.02.2017_10h01	[FOXP3, IL1B, MAPK3, TGFB1]
GO:0045589	Group191	regulation of regulatory T cell differentiation	GO_BiologicalProcess-GOA_23.02.2017_10h01	[CD28, FOXP3, IFNG, TGFB1]
GO:0043371	Group192	negative regulation of CD4-positive, alpha-beta T cell differentiation	GO_BiologicalProcess-GOA_23.02.2017_10h01	[ANXA1, FOXP3, HMGB1]
GO:0042092	Group192	type 2 immune response	GO_BiologicalProcess-GOA_23.02.2017_10h01	[ANXA1, CCR2, CD86, IDO1, IL10, IL18, IL6, NLRP3]
GO:0032612	Group192	interleukin-1 production	GO_BiologicalProcess-GOA_23.02.2017_10h01	[ANXA1, APOA1, GAS6, HMGB1, IFNG, IL10, IL1B, JAK2, NLRP3, SAA1, TLR4, TLR6]
GO:0032623	Group192	interleukin-2 production	GO_BiologicalProcess-GOA_23.02.2017_10h01	[ANXA1, CCR2, CD28, CD34, CD86, FOXP3, IL18, IL1B]
GO:0032649	Group192	regulation of interferon-gamma production	GO_BiologicalProcess-GOA_23.02.2017_10h01	[CCR2, FOXP3, GAS6, HMGB1, IL10, IL18, IL1B, TLR4, TLR7, TNF]
GO:0032729	Group192	positive regulation of interferon-gamma production	GO_BiologicalProcess-GOA_23.02.2017_10h01	[CCR2, IL18, IL1B, TLR4, TLR7, TNF]
GO:0042088	Group192	T-helper 1 type immune response	GO_BiologicalProcess-GOA_23.02.2017_10h01	[ANXA1, CCR2, HMGB1, IL18, TLR4, TLR6]
GO:1903707	Group192	negative regulation of hemopoiesis	GO_BiologicalProcess-GOA_23.02.2017_10h01	[ADIPOQ, ANXA1, FOXP3, GPR55, HMGB1, NOTCH1, PF4, TLR4]
GO:0046634	Group192	regulation of alpha-beta T cell activation	GO_BiologicalProcess-GOA_23.02.2017_10h01	[ANXA1, CCR2, CD28, CD86, FOXP3, HMGB1, IFNG, IL18, IL6, NLRP3]
GO:1902106	Group192	negative regulation of leukocyte differentiation	GO_BiologicalProcess-GOA_23.02.2017_10h01	[ADIPOQ, ANXA1, FOXP3, GPR55, HMGB1, TLR4]
GO:0050701	Group192	interleukin-1 secretion	GO_BiologicalProcess-GOA_23.02.2017_10h01	[APOA1, GAS6, HMGB1, IFNG, NLRP3, SAA1, TLR4, TLR6]
GO:0033002	Group193	muscle cell proliferation	GO_BiologicalProcess-GOA_23.02.2017_10h01	[ADIPOQ, AKT1, CCL5, EDN1, ELANE, GPER1, HMOX1, IFNG, IGF1, IGFBP3, IGFBP5, IL10, IL15, IL18, IL6, IL6R, JAK2, JUN, MMP2, MMP9, NOTCH1, PDGFRB, PPARG, PTEN, PTGS2, STAT1, TNF]
GO:1901698	Group193	response to nitrogen compound	GO_BiologicalProcess-GOA_23.02.2017_10h01	[ADIPOQ, AGTR2, AHSG, AKT1, ANXA1, CASP3, CASR, CCL2, CD40, CDH1, CNR1, CXCL12, EDN1, ESR1, GNB3, GPER1, HMOX1, ICAM1, IGFBP1, IGFBP5, IL10, IL1B, IL6, INS, JAK2, JUN, LEP, MAPK1, MAPK3, MMP2, MMP3, NLRP3, NOTCH1, P2RY12, PCSK9, PPARG, PROC, PTEN, PTGS2, RELA, SELL, SRC, STAT1, STAT3, STC2, TGFB1, TIMP1, TLR2, TNF, TP53, VCAM1]
GO:0010243	Group193	response to organonitrogen compound	GO_BiologicalProcess-GOA_23.02.2017_10h01	[ADIPOQ, AGTR2, AHSG, AKT1, ANXA1, CASP3, CASR, CCL2, CD40, CDH1, CNR1, CXCL12, EDN1, GNB3, GPER1, HMOX1, ICAM1, IGFBP1, IGFBP5, IL10, IL1B, IL6, INS, JAK2, JUN, LEP, MAPK1, MAPK3, MMP2, NLRP3, NOTCH1, P2RY12, PCSK9, PPARG, PROC, PTEN, PTGS2, RELA, SELL, SRC, STAT1, STAT3, STC2, TGFB1, TIMP1, TLR2, TNF, TP53, VCAM1]
GO:0010941	Group193	regulation of cell death	GO_BiologicalProcess-GOA_23.02.2017_10h01	[ACKR3, ADIPOQ, AGTR2, AKT1, ALB, ANXA1, ANXA5, APOE, BDKRB1, BDNF, CASP3, CCL2, CCL5, CD34, CD40, CD40LG, CD44, CNR1, CST3, CXCL12, EDN1, ESR1, FASLG, GAS6, GPER1, HCAR2, HGF, HIF1A, HMGB1, HMOX1, ICAM1, IDO1, IFNG, IGF1, IGFBP3, IL10, IL1B, IL6, INS, ITGB1, JAK2, JUN, KDR, KITLG, LEP, LGALS1, MMP3, MMP9, MPO, NGF, NLRP3, NOS3, NOTCH1, PCSK9, PDGFRB, PF4, PPARG, PROC, PTEN, PTGS2, RELA, SERPINE1…
GO:0008285	Group193	negative regulation of cell proliferation	GO_BiologicalProcess-GOA_23.02.2017_10h01	[ADIPOQ, AGTR2, APOE, CASP3, CXCL1, CXCL8, ENG, FOXP3, GPER1, HMOX1, IDO1, IFNG, IGFBP3, IGFBP5, IL10, IL15, IL1B, IL6, JAK2, JUN, NOS3, NOTCH1, PLG, PPARG, PROC, PTEN, PTGS2, STAT1, STAT3, TGFB1, TLR2, TNF, TP53, VEGFC]
GO:0010942	Group193	positive regulation of cell death	GO_BiologicalProcess-GOA_23.02.2017_10h01	[ADIPOQ, AGTR2, AKT1, ANXA1, APOE, CASP3, CCL5, CD40, CD40LG, CNR1, FASLG, GPER1, HCAR2, HMGB1, HMOX1, ICAM1, IDO1, IFNG, IGFBP3, IL10, IL6, ITGB1, JAK2, JUN, LEP, MMP3, MMP9, NGF, NLRP3, NOTCH1, PCSK9, PDGFRB, PPARG, PROC, PTEN, PTGS2, SRC, TGFB1, TNF, TP53]
GO:0043067	Group193	regulation of programmed cell death	GO_BiologicalProcess-GOA_23.02.2017_10h01	[ACKR3, ADIPOQ, AGTR2, AKT1, ALB, ANXA1, ANXA5, APOE, BDKRB1, BDNF, CASP3, CCL2, CCL5, CD40, CD40LG, CD44, CNR1, CST3, CXCL12, EDN1, ESR1, FASLG, GAS6, GPER1, HCAR2, HGF, HIF1A, HMGB1, HMOX1, ICAM1, IDO1, IFNG, IGF1, IGFBP3, IL10, IL1B, IL6, INS, ITGB1, JAK2, JUN, KDR, KITLG, LEP, LGALS1, MMP9, MPO, NGF, NLRP3, NOS3, NOTCH1, PCSK9, PDGFRB, PF4, PPARG, PROC, PTEN, PTGS2, RELA, SERPINE1, SRC, STAT1…
GO:0006915	Group193	apoptotic process	GO_BiologicalProcess-GOA_23.02.2017_10h01	[ACKR3, ADIPOQ, AGTR2, AKT1, ALB, ANXA1, ANXA5, APOE, BDKRB1, BDNF, CASP3, CASR, CCL2, CCL5, CD28, CD40, CD40LG, CD44, CNR1, CST3, CXCL12, CXCR4, EDN1, ESR1, FASLG, GAS6, GPER1, HCAR2, HGF, HIF1A, HMGB1, HMOX1, ICAM1, IDO1, IFNG, IGF1, IGFBP3, IL10, IL17A, IL1B, IL6, IL6R, INS, ITGB1, JAK2, JUN, KDR, KITLG, LEP, LGALS1, MAPK1, MAPK3, MMP9, MPO, NGF, NLRP3, NOS3, NOTCH1, PCSK9, PDGFRB, PF4, PPARG,…
GO:0043065	Group193	positive regulation of apoptotic process	GO_BiologicalProcess-GOA_23.02.2017_10h01	[ADIPOQ, AGTR2, AKT1, ANXA1, CASP3, CCL5, CD40, CD40LG, CNR1, FASLG, GPER1, HCAR2, HMGB1, HMOX1, ICAM1, IDO1, IFNG, IGFBP3, IL10, IL6, ITGB1, JAK2, JUN, LEP, MMP9, NGF, NLRP3, NOTCH1, PCSK9, PDGFRB, PPARG, PROC, PTEN, PTGS2, SRC, TGFB1, TNF, TP53]
GO:0043066	Group193	negative regulation of apoptotic process	GO_BiologicalProcess-GOA_23.02.2017_10h01	[ACKR3, AKT1, ALB, ANXA1, ANXA5, APOE, BDKRB1, BDNF, CASP3, CCL2, CCL5, CD40LG, CD44, CXCL12, EDN1, FASLG, GAS6, HGF, HIF1A, HMOX1, ICAM1, IDO1, IGF1, IL10, IL1B, IL6, INS, ITGB1, JAK2, JUN, KDR, KITLG, LEP, MMP9, MPO, NGF, NLRP3, NOS3, NOTCH1, PDGFRB, PF4, PROC, PTEN, PTGS2, RELA, SERPINE1, SRC, STAT3, TIMP1, TNF, TP53, VEGFA]
GO:0043281	Group193	regulation of cysteine-type endopeptidase activity involved in apoptotic process	GO_BiologicalProcess-GOA_23.02.2017_10h01	[AKT1, CASP3, CD44, FASLG, GAS6, GPER1, HGF, HMGB1, IL6, JAK2, MMP9, NGF, NLRP3, PPARG, PTGS2, SRC, TNF, VEGFA]
GO:0001101	Group194	response to acid chemical	GO_BiologicalProcess-GOA_23.02.2017_10h01	[ADIPOQ, AKT1, APOB, CASP3, CCL2, EDN1, ICAM1, IL6, INS, LEP, MMP2, PDGFRB, PPARG, PTGS2, RELA, SRC, TLR2, TNC, TNF]
GO:0043200	Group194	response to amino acid	GO_BiologicalProcess-GOA_23.02.2017_10h01	[CASP3, CCL2, EDN1, ICAM1, IL6, INS, MMP2, RELA, TNF]
GO:0043279	Group194	response to alkaloid	GO_BiologicalProcess-GOA_23.02.2017_10h01	[CASP3, CNR1, EDN1, HMOX1, ICAM1, IL6, MAPK1, NLRP3, PPARG, RELA, TNF, VCAM1]
GO:0035094	Group194	response to nicotine	GO_BiologicalProcess-GOA_23.02.2017_10h01	[CASP3, CNR1, EDN1, HMOX1, MAPK1, NLRP3, RELA, TNF, VCAM1]
GO:0071347	Group194	cellular response to interleukin-1	GO_BiologicalProcess-GOA_23.02.2017_10h01	[CCL11, CCL2, CCL5, CD40, CXCL8, EDN1, HIF1A, ICAM1, IL17A, IL6, MAPK3, RELA]
GO:0071354	Group194	cellular response to interleukin-6	GO_BiologicalProcess-GOA_23.02.2017_10h01	[CCL2, FGF23, ICAM1, IL6, IL6R, RELA, STAT3]
GO:0045429	Group194	positive regulation of nitric oxide biosynthetic process	GO_BiologicalProcess-GOA_23.02.2017_10h01	[AGTR2, AKT1, EDN1, ESR1, ICAM1, IFNG, IL1B, IL6, INS, JAK2, PTGS2, TLR4, TNF]
GO:0051384	Group194	response to glucocorticoid	GO_BiologicalProcess-GOA_23.02.2017_10h01	[ADIPOQ, AGTR2, ANXA1, APOA2, CASP3, CCL2, EDN1, ICAM1, IL10, IL6, PTGS2, TGFB1, TIMP1, TNF]
GO:0071384	Group194	cellular response to corticosteroid stimulus	GO_BiologicalProcess-GOA_23.02.2017_10h01	[AGTR2, ANXA1, CCL2, EDN1, GPER1, ICAM1, IL6, TGFB1]
GO:0071548	Group194	response to dexamethasone	GO_BiologicalProcess-GOA_23.02.2017_10h01	[AGTR2, CCL2, EDN1, ICAM1, IL6, TGFB1, TIMP1]
GO:0071549	Group194	cellular response to dexamethasone stimulus	GO_BiologicalProcess-GOA_23.02.2017_10h01	[AGTR2, CCL2, ICAM1, IL6, TGFB1]
GO:0072539	Group195	T-helper 17 cell differentiation	GO_BiologicalProcess-GOA_23.02.2017_10h01	[FOXP3, IL6, NLRP3, STAT3]
GO:0044262	Group195	cellular carbohydrate metabolic process	GO_BiologicalProcess-GOA_23.02.2017_10h01	[ADIPOQ, AKT1, GPER1, IGF1, IGFBP3, IGFBP5, IL6, INS, LEP, PTEN, SRC, STAT3]
GO:0006109	Group195	regulation of carbohydrate metabolic process	GO_BiologicalProcess-GOA_23.02.2017_10h01	[ADIPOQ, AKT1, GPER1, HIF1A, IGF1, IGFBP3, IGFBP5, IL6, INS, LEP, MIA3, SRC, STAT3, TGFB1]
GO:0016051	Group195	carbohydrate biosynthetic process	GO_BiologicalProcess-GOA_23.02.2017_10h01	[ADIPOQ, AKT1, GPER1, IGF1, IL6, INS, LEP, PROC, TGFB1]
GO:0045912	Group195	negative regulation of carbohydrate metabolic process	GO_BiologicalProcess-GOA_23.02.2017_10h01	[ADIPOQ, IL6, INS, STAT3, TGFB1]
GO:0045598	Group195	regulation of fat cell differentiation	GO_BiologicalProcess-GOA_23.02.2017_10h01	[ADIPOQ, AKT1, GPER1, IL6, INS, LEP, PPARG, PTGS2, TGFB1, TNF]
GO:0045599	Group195	negative regulation of fat cell differentiation	GO_BiologicalProcess-GOA_23.02.2017_10h01	[ADIPOQ, GPER1, IL6, TGFB1, TNF]
GO:0070102	Group195	interleukin-6-mediated signaling pathway	GO_BiologicalProcess-GOA_23.02.2017_10h01	[IL6, IL6R, STAT3]
GO:0006275	Group195	regulation of DNA replication	GO_BiologicalProcess-GOA_23.02.2017_10h01	[CST3, IGF1, IL6, INS, JUN, KITLG, TGFB1, TIMP1]
GO:0010906	Group195	regulation of glucose metabolic process	GO_BiologicalProcess-GOA_23.02.2017_10h01	[ADIPOQ, AKT1, IGF1, IGFBP3, IGFBP5, IL6, INS, LEP, SRC]
GO:0043373	Group195	CD4-positive, alpha-beta T cell lineage commitment	GO_BiologicalProcess-GOA_23.02.2017_10h01	[FOXP3, IL6, STAT3]
GO:0002507	Group196	tolerance induction	GO_BiologicalProcess-GOA_23.02.2017_10h01	[CD86, FOXP3, HMGB1, IDO1, TGFB1]
GO:0002286	Group196	T cell activation involved in immune response	GO_BiologicalProcess-GOA_23.02.2017_10h01	[ANXA1, CD86, FOXP3, HMGB1, ICAM1, IFNG, IL18, IL6, NLRP3, STAT3]
GO:0042094	Group196	interleukin-2 biosynthetic process	GO_BiologicalProcess-GOA_23.02.2017_10h01	[CD28, CD86, FOXP3, IL18, IL1B]
GO:0050868	Group196	negative regulation of T cell activation	GO_BiologicalProcess-GOA_23.02.2017_10h01	[ANXA1, CASP3, FOXP3, HMGB1, IDO1, IL10, TGFB1]
GO:0042129	Group196	regulation of T cell proliferation	GO_BiologicalProcess-GOA_23.02.2017_10h01	[ANXA1, CASP3, CCL5, CCR2, CD28, CD40LG, CD86, FOXP3, HMGB1, IDO1, IFNG, IGF1, IL10, IL15, IL18, IL1B, IL6, LEP, PTPRC, TGFB1, TIMP1, TNFSF13B, VCAM1]
GO:0046634	Group196	regulation of alpha-beta T cell activation	GO_BiologicalProcess-GOA_23.02.2017_10h01	[ANXA1, CCR2, CD28, CD86, FOXP3, HMGB1, IFNG, IL18, IL6, NLRP3]
GO:0042102	Group196	positive regulation of T cell proliferation	GO_BiologicalProcess-GOA_23.02.2017_10h01	[ANXA1, CCL5, CCR2, CD28, CD40LG, CD86, FOXP3, HMGB1, IFNG, IGF1, IL15, IL18, IL1B, IL6, LEP, PTPRC, TIMP1, TNFSF13B, VCAM1]
GO:0002294	Group196	CD4-positive, alpha-beta T cell differentiation involved in immune response	GO_BiologicalProcess-GOA_23.02.2017_10h01	[ANXA1, CD86, FOXP3, HMGB1, IFNG, IL18, IL6, NLRP3, STAT3]
GO:0046006	Group196	regulation of activated T cell proliferation	GO_BiologicalProcess-GOA_23.02.2017_10h01	[CASP3, CD86, FOXP3, HMGB1, IGF1, IL18, TIMP1]
GO:0042104	Group196	positive regulation of activated T cell proliferation	GO_BiologicalProcess-GOA_23.02.2017_10h01	[CD86, HMGB1, IGF1, IL18, TIMP1]
GO:0045622	Group196	regulation of T-helper cell differentiation	GO_BiologicalProcess-GOA_23.02.2017_10h01	[ANXA1, CD86, FOXP3, IL18, IL6, NLRP3]
GO:0072089	Group197	stem cell proliferation	GO_BiologicalProcess-GOA_23.02.2017_10h01	[ACE, CD34, HIF1A, KITLG, NOTCH1, PTPRC, TGFB1, VEGFA, VEGFC]
GO:0001822	Group197	kidney development	GO_BiologicalProcess-GOA_23.02.2017_10h01	[ACE, ADIPOQ, AGTR2, CD34, IFNG, NOTCH1, PCSK9, PDGFRB, PECAM1, PROM1, STAT1, TGFB1, VEGFA]
GO:0048863	Group197	stem cell differentiation	GO_BiologicalProcess-GOA_23.02.2017_10h01	[ACE, EDN1, ESR1, HIF1A, KITLG, MAPK1, MAPK3, NOTCH1, PTPRC, STAT3]
GO:2000648	Group197	positive regulation of stem cell proliferation	GO_BiologicalProcess-GOA_23.02.2017_10h01	[HIF1A, KITLG, NOTCH1, PTPRC, VEGFA, VEGFC]
GO:0051145	Group197	smooth muscle cell differentiation	GO_BiologicalProcess-GOA_23.02.2017_10h01	[ENG, GPER1, NOTCH1, TGFB1, VEGFA]
GO:0035162	Group197	embryonic hemopoiesis	GO_BiologicalProcess-GOA_23.02.2017_10h01	[HIF1A, KDR, KITLG, VEGFA]
GO:0072009	Group197	nephron epithelium development	GO_BiologicalProcess-GOA_23.02.2017_10h01	[ADIPOQ, AGTR2, CD34, NOTCH1, PECAM1, PROM1, STAT1, TGFB1, VEGFA]
GO:1902692	Group197	regulation of neuroblast proliferation	GO_BiologicalProcess-GOA_23.02.2017_10h01	[HIF1A, NOTCH1, TGFB1, VEGFA, VEGFC]
GO:0001570	Group197	vasculogenesis	GO_BiologicalProcess-GOA_23.02.2017_10h01	[ACKR3, CD34, ENG, KDR, NOTCH1, PDGFRB, TGFB1, VEGFA]
GO:0031954	Group197	positive regulation of protein autophosphorylation	GO_BiologicalProcess-GOA_23.02.2017_10h01	[ACE, INS, SRC, VEGFA, VEGFC]
GO:0036003	Group197	positive regulation of transcription from RNA polymerase II promoter in response to stress	GO_BiologicalProcess-GOA_23.02.2017_10h01	[HIF1A, NOTCH1, TP53, VEGFA]
GO:0046849	Group198	bone remodeling	GO_BiologicalProcess-GOA_23.02.2017_10h01	[GPR55, IL6, LEP, SPP1, SRC, TGFB1, TNFSF11]
GO:1901654	Group198	response to ketone	GO_BiologicalProcess-GOA_23.02.2017_10h01	[AGTR2, AKT1, CCL2, EDN1, F5, GAS6, ICAM1, IL6, NLRP3, PPARG, RELA, SPP1, SRC, TGFB1, TIMP1, TLR2]
GO:0048545	Group198	response to steroid hormone	GO_BiologicalProcess-GOA_23.02.2017_10h01	[ADIPOQ, AGTR2, ANXA1, APOA2, CASP3, CCL2, EDN1, ENG, ESR1, GPER1, ICAM1, IL10, IL6, JAK2, NOTCH1, PPARG, PTGS2, RELA, SPP1, SRC, TGFB1, TIMP1, TLR2, TNF]
GO:0031100	Group198	animal organ regeneration	GO_BiologicalProcess-GOA_23.02.2017_10h01	[APOA1, APOA2, CCL2, CXCL12, GAS6, HGF, HMOX1, IL10, IL6, NOTCH1, PPARG, TGFB1]
GO:1901655	Group198	cellular response to ketone	GO_BiologicalProcess-GOA_23.02.2017_10h01	[AGTR2, AKT1, CCL2, GAS6, ICAM1, IL6, PPARG, SPP1, SRC, TGFB1]
GO:0071383	Group198	cellular response to steroid hormone stimulus	GO_BiologicalProcess-GOA_23.02.2017_10h01	[AGTR2, ANXA1, CCL2, EDN1, ESR1, GPER1, ICAM1, IL6, JAK2, PPARG, SRC, TGFB1]
GO:0071398	Group198	cellular response to fatty acid	GO_BiologicalProcess-GOA_23.02.2017_10h01	[AKT1, APOB, CCL2, EDN1, PPARG, SRC, TNC]
GO:0032965	Group198	regulation of collagen biosynthetic process	GO_BiologicalProcess-GOA_23.02.2017_10h01	[CCL2, ENG, IL6, IL6R, PDGFRB, PPARG, TGFB1]
GO:0071384	Group198	cellular response to corticosteroid stimulus	GO_BiologicalProcess-GOA_23.02.2017_10h01	[AGTR2, ANXA1, CCL2, EDN1, GPER1, ICAM1, IL6, TGFB1]
GO:0071548	Group198	response to dexamethasone	GO_BiologicalProcess-GOA_23.02.2017_10h01	[AGTR2, CCL2, EDN1, ICAM1, IL6, TGFB1, TIMP1]
GO:0071549	Group198	cellular response to dexamethasone stimulus	GO_BiologicalProcess-GOA_23.02.2017_10h01	[AGTR2, CCL2, ICAM1, IL6, TGFB1]
GO:0033002	Group199	muscle cell proliferation	GO_BiologicalProcess-GOA_23.02.2017_10h01	[ADIPOQ, AKT1, CCL5, EDN1, ELANE, GPER1, HMOX1, IFNG, IGF1, IGFBP3, IGFBP5, IL10, IL15, IL18, IL6, IL6R, JAK2, JUN, MMP2, MMP9, NOTCH1, PDGFRB, PPARG, PTEN, PTGS2, STAT1, TNF]
GO:0043901	Group199	negative regulation of multi-organism process	GO_BiologicalProcess-GOA_23.02.2017_10h01	[CCL5, ELANE, IFNG, IGF1, IL10, JUN, MPO, STAT1, TIMP1, TNF]
GO:0008285	Group199	negative regulation of cell proliferation	GO_BiologicalProcess-GOA_23.02.2017_10h01	[ADIPOQ, AGTR2, APOE, CASP3, CXCL1, CXCL8, ENG, FOXP3, GPER1, HMOX1, IDO1, IFNG, IGFBP3, IGFBP5, IL10, IL15, IL1B, IL6, JAK2, JUN, NOS3, NOTCH1, PLG, PPARG, PROC, PTEN, PTGS2, STAT1, STAT3, TGFB1, TLR2, TNF, TP53, VEGFC]
GO:0010942	Group199	positive regulation of cell death	GO_BiologicalProcess-GOA_23.02.2017_10h01	[ADIPOQ, AGTR2, AKT1, ANXA1, APOE, CASP3, CCL5, CD40, CD40LG, CNR1, FASLG, GPER1, HCAR2, HMGB1, HMOX1, ICAM1, IDO1, IFNG, IGFBP3, IL10, IL6, ITGB1, JAK2, JUN, LEP, MMP3, MMP9, NGF, NLRP3, NOTCH1, PCSK9, PDGFRB, PPARG, PROC, PTEN, PTGS2, SRC, TGFB1, TNF, TP53]
GO:0048660	Group199	regulation of smooth muscle cell proliferation	GO_BiologicalProcess-GOA_23.02.2017_10h01	[ADIPOQ, AKT1, CCL5, EDN1, ELANE, GPER1, HMOX1, IFNG, IGF1, IGFBP3, IGFBP5, IL10, IL15, IL18, IL6, IL6R, JAK2, JUN, MMP2, MMP9, PDGFRB, PPARG, PTGS2, STAT1, TNF]
GO:0048661	Group199	positive regulation of smooth muscle cell proliferation	GO_BiologicalProcess-GOA_23.02.2017_10h01	[AKT1, CCL5, EDN1, ELANE, HMOX1, IGF1, IL10, IL18, IL6, IL6R, JAK2, JUN, MMP2, MMP9, PDGFRB, PTGS2, STAT1, TNF]
GO:0048662	Group199	negative regulation of smooth muscle cell proliferation	GO_BiologicalProcess-GOA_23.02.2017_10h01	[ADIPOQ, GPER1, HMOX1, IFNG, IGFBP3, IGFBP5, IL10, IL15, PPARG]
GO:1904705	Group199	regulation of vascular smooth muscle cell proliferation	GO_BiologicalProcess-GOA_23.02.2017_10h01	[GPER1, HMOX1, IL10, JAK2, MMP2, MMP9, TNF]
GO:0043065	Group199	positive regulation of apoptotic process	GO_BiologicalProcess-GOA_23.02.2017_10h01	[ADIPOQ, AGTR2, AKT1, ANXA1, CASP3, CCL5, CD40, CD40LG, CNR1, FASLG, GPER1, HCAR2, HMGB1, HMOX1, ICAM1, IDO1, IFNG, IGFBP3, IL10, IL6, ITGB1, JAK2, JUN, LEP, MMP9, NGF, NLRP3, NOTCH1, PCSK9, PDGFRB, PPARG, PROC, PTEN, PTGS2, SRC, TGFB1, TNF, TP53]
GO:1904706	Group199	negative regulation of vascular smooth muscle cell proliferation	GO_BiologicalProcess-GOA_23.02.2017_10h01	[GPER1, HMOX1, IL10]
GO:1904707	Group199	positive regulation of vascular smooth muscle cell proliferation	GO_BiologicalProcess-GOA_23.02.2017_10h01	[IL10, JAK2, MMP2, MMP9, TNF]
GO:0014912	Group199	negative regulation of smooth muscle cell migration	GO_BiologicalProcess-GOA_23.02.2017_10h01	[ADIPOQ, IGFBP3, IGFBP5, SERPINE1]
GO:0071496	Group200	cellular response to external stimulus	GO_BiologicalProcess-GOA_23.02.2017_10h01	[AKT1, ALB, CASR, CD40, ENG, FGF23, GAS6, HMOX1, ICAM1, IL15, IL1B, IL6, JUN, LEP, MAPK1, MAPK3, PCSK9, PPARG, PTGS2, TGFB1, TLR4, TLR7, TNC, TNFRSF1A, TP53]
GO:0007584	Group200	response to nutrient	GO_BiologicalProcess-GOA_23.02.2017_10h01	[ADIPOQ, APOA1, CASR, CCL2, CCL28, CD40, CNR1, F5, FGF23, GAS6, HMOX1, IL15, LEP, PPARG, PTEN, PTGS2, RELA, SPP1, STC2, TGFB1, TIMP1, TNC, VCAM1]
GO:0031667	Group200	response to nutrient levels	GO_BiologicalProcess-GOA_23.02.2017_10h01	[ADIPOQ, AKT1, ALB, APOA1, APOE, CASR, CCL2, CCL28, CD40, CNR1, CST3, F5, FGF23, GAS6, HMOX1, ICAM1, IL15, IL6, JUN, LEP, MAPK1, MAPK3, MPO, NPY, PCSK9, PPARG, PTEN, PTGS2, RELA, SPP1, SRC, STC2, TGFB1, TIMP1, TNC, TP53, VCAM1]
GO:1901654	Group200	response to ketone	GO_BiologicalProcess-GOA_23.02.2017_10h01	[AGTR2, AKT1, CCL2, EDN1, F5, GAS6, ICAM1, IL6, NLRP3, PPARG, RELA, SPP1, SRC, TGFB1, TIMP1, TLR2]
GO:0031669	Group200	cellular response to nutrient levels	GO_BiologicalProcess-GOA_23.02.2017_10h01	[ALB, CASR, FGF23, GAS6, HMOX1, ICAM1, IL15, IL6, JUN, LEP, MAPK1, MAPK3, PCSK9, PPARG, TNC, TP53]
GO:0031214	Group200	biomineral tissue development	GO_BiologicalProcess-GOA_23.02.2017_10h01	[AHSG, FGF23, GAS6, HIF1A, IGF1, LEP, PTGS2, SPP1, TGFB1]
GO:0031670	Group200	cellular response to nutrient	GO_BiologicalProcess-GOA_23.02.2017_10h01	[CASR, FGF23, GAS6, HMOX1, IL15, LEP, PPARG, TNC]
GO:0033273	Group200	response to vitamin	GO_BiologicalProcess-GOA_23.02.2017_10h01	[CASR, CCL2, CD40, F5, FGF23, GAS6, IL15, LEP, PPARG, PTGS2, RELA, SPP1, STC2, TGFB1, TIMP1, TNC]
GO:0033280	Group200	response to vitamin D	GO_BiologicalProcess-GOA_23.02.2017_10h01	[CASR, FGF23, IL15, PTGS2, SPP1, STC2, TGFB1, TNC]
GO:0001893	Group200	maternal placenta development	GO_BiologicalProcess-GOA_23.02.2017_10h01	[AKT1, PTGS2, SPP1, STC2]
GO:0032814	Group200	regulation of natural killer cell activation	GO_BiologicalProcess-GOA_23.02.2017_10h01	[GAS6, IL15, IL18, LEP]
GO:0071305	Group200	cellular response to vitamin D	GO_BiologicalProcess-GOA_23.02.2017_10h01	[CASR, FGF23, IL15, TNC]
GO:0055094	Group201	response to lipoprotein particle	GO_BiologicalProcess-GOA_23.02.2017_10h01	[APOE, CASR, CCL2, ITGB1, PPARG]
GO:0044259	Group201	multicellular organismal macromolecule metabolic process	GO_BiologicalProcess-GOA_23.02.2017_10h01	[ACE, CCL2, CST3, ENG, HIF1A, IL6, IL6R, ITGB1, MMP1, MMP2, MMP3, MMP9, PDGFRB, PPARG, TGFB1]
GO:0010712	Group201	regulation of collagen metabolic process	GO_BiologicalProcess-GOA_23.02.2017_10h01	[CCL2, CST3, ENG, IL6, IL6R, ITGB1, PDGFRB, PPARG, TGFB1]
GO:1901655	Group201	cellular response to ketone	GO_BiologicalProcess-GOA_23.02.2017_10h01	[AGTR2, AKT1, CCL2, GAS6, ICAM1, IL6, PPARG, SPP1, SRC, TGFB1]
GO:0007431	Group201	salivary gland development	GO_BiologicalProcess-GOA_23.02.2017_10h01	[CST3, HGF, IL6, TGFB1, TNF]
GO:0010713	Group201	negative regulation of collagen metabolic process	GO_BiologicalProcess-GOA_23.02.2017_10h01	[CST3, IL6, IL6R, PPARG]
GO:0032965	Group201	regulation of collagen biosynthetic process	GO_BiologicalProcess-GOA_23.02.2017_10h01	[CCL2, ENG, IL6, IL6R, PDGFRB, PPARG, TGFB1]
GO:0071354	Group201	cellular response to interleukin-6	GO_BiologicalProcess-GOA_23.02.2017_10h01	[CCL2, FGF23, ICAM1, IL6, IL6R, RELA, STAT3]
GO:0032967	Group201	positive regulation of collagen biosynthetic process	GO_BiologicalProcess-GOA_23.02.2017_10h01	[CCL2, ENG, PDGFRB, TGFB1]
GO:0071548	Group201	response to dexamethasone	GO_BiologicalProcess-GOA_23.02.2017_10h01	[AGTR2, CCL2, EDN1, ICAM1, IL6, TGFB1, TIMP1]
GO:0071549	Group201	cellular response to dexamethasone stimulus	GO_BiologicalProcess-GOA_23.02.2017_10h01	[AGTR2, CCL2, ICAM1, IL6, TGFB1]
GO:0090279	Group201	regulation of calcium ion import	GO_BiologicalProcess-GOA_23.02.2017_10h01	[BDKRB1, CASR, CCL2, CXCL12, GPER1, PDGFRB, TGFB1]
GO:0042345	Group202	regulation of NF-kappaB import into nucleus	GO_BiologicalProcess-GOA_23.02.2017_10h01	[IL10, IL1B, NLRP3, PTGS2, RHOA, TLR2, TLR4, TLR7, TNF]
GO:0042990	Group202	regulation of transcription factor import into nucleus	GO_BiologicalProcess-GOA_23.02.2017_10h01	[AGTR2, CDH1, IL10, IL1B, NLRP3, PTGS2, RHOA, TLR2, TLR4, TLR7, TNF]
GO:0071260	Group202	cellular response to mechanical stimulus	GO_BiologicalProcess-GOA_23.02.2017_10h01	[AKT1, CD40, ENG, IL1B, MAPK3, PTGS2, TGFB1, TLR4, TLR7, TNFRSF1A]
GO:0032722	Group202	positive regulation of chemokine production	GO_BiologicalProcess-GOA_23.02.2017_10h01	[ADIPOQ, C5, HIF1A, HMOX1, IFNG, IL1B, IL6, IL6R, TLR2, TLR4, TLR7, TNF]
GO:0032757	Group202	positive regulation of interleukin-8 production	GO_BiologicalProcess-GOA_23.02.2017_10h01	[ADIPOQ, APOA2, ELANE, IL1B, SERPINE1, TLR2, TLR4, TLR7, TNF]
GO:0033209	Group202	tumor necrosis factor-mediated signaling pathway	GO_BiologicalProcess-GOA_23.02.2017_10h01	[ADIPOQ, APOA1, CD40, CD40LG, FASLG, GAS6, JAK2, RELA, STAT1, TNF, TNFRSF1A, TNFSF11, TNFSF13B]
GO:0043122	Group202	regulation of I-kappaB kinase/NF-kappaB signaling	GO_BiologicalProcess-GOA_23.02.2017_10h01	[ADIPOQ, AKT1, CD40, ESR1, FASLG, HMOX1, IL10, IL1B, LGALS1, NLRP3, PTGS2, RELA, RHOA, STAT1, TLR2, TLR4, TLR6, TLR7, TNF, TNFRSF1A, TNFSF11]
GO:0043123	Group202	positive regulation of I-kappaB kinase/NF-kappaB signaling	GO_BiologicalProcess-GOA_23.02.2017_10h01	[ADIPOQ, AKT1, CD40, FASLG, HMOX1, IL1B, LGALS1, PTGS2, RELA, RHOA, TLR2, TLR4, TLR6, TLR7, TNF, TNFRSF1A, TNFSF11]
GO:0051091	Group202	positive regulation of sequence-specific DNA binding transcription factor activity	GO_BiologicalProcess-GOA_23.02.2017_10h01	[AKT1, CD40, CD40LG, EDN1, ESR1, ICAM1, IL10, IL1B, IL6, INS, JAK2, NLRP3, PPARG, PTEN, RELA, TGFB1, TLR2, TLR4, TNF, TNFSF11, VEGFA]
GO:0051090	Group202	regulation of sequence-specific DNA binding transcription factor activity	GO_BiologicalProcess-GOA_23.02.2017_10h01	[AKT1, CD40, CD40LG, EDN1, ESR1, FOXP3, GAS6, HMOX1, ICAM1, IL10, IL1B, IL6, INS, JAK2, JUN, MAPK1, MAPK3, NLRP3, PPARG, PTEN, RELA, TGFB1, TLR2, TLR4, TNF, TNFSF11, VEGFA]
GO:0051092	Group202	positive regulation of NF-kappaB transcription factor activity	GO_BiologicalProcess-GOA_23.02.2017_10h01	[CD40, CD40LG, ICAM1, IL1B, INS, NLRP3, RELA, TGFB1, TLR2, TLR4, TNF, TNFSF11]
GO:0042993	Group202	positive regulation of transcription factor import into nucleus	GO_BiologicalProcess-GOA_23.02.2017_10h01	[CDH1, IL1B, PTGS2, RHOA, TLR2, TLR4, TLR7, TNF]
GO:0045787	Group203	positive regulation of cell cycle	GO_BiologicalProcess-GOA_23.02.2017_10h01	[AKT1, ANXA1, CD28, CXCR5, EDN1, GPER1, IGF1, IL10, IL1B, INS, PDGFRB, RHOA, SRC, TGFB1, TP53]
GO:0016051	Group203	carbohydrate biosynthetic process	GO_BiologicalProcess-GOA_23.02.2017_10h01	[ADIPOQ, AKT1, GPER1, IGF1, IL6, INS, LEP, PROC, TGFB1]
GO:0090068	Group203	positive regulation of cell cycle process	GO_BiologicalProcess-GOA_23.02.2017_10h01	[ANXA1, CD28, CXCR5, EDN1, IGF1, IL1B, INS, PDGFRB, RHOA, TGFB1, TP53]
GO:0032743	Group203	positive regulation of interleukin-2 production	GO_BiologicalProcess-GOA_23.02.2017_10h01	[ANXA1, CCR2, CD28, CD86, IL1B]
GO:0045931	Group203	positive regulation of mitotic cell cycle	GO_BiologicalProcess-GOA_23.02.2017_10h01	[ANXA1, CD28, EDN1, IGF1, IL1B, INS, PDGFRB, TGFB1]
GO:0007088	Group203	regulation of mitotic nuclear division	GO_BiologicalProcess-GOA_23.02.2017_10h01	[CD28, EDN1, IGF1, IL1B, INS, PDGFRB, PROC, TGFB1]
GO:0048738	Group203	cardiac muscle tissue development	GO_BiologicalProcess-GOA_23.02.2017_10h01	[AGTR2, EDN1, ENG, IGF1, ITGB1, NOTCH1, PDGFRB, PTEN, TGFB1, VEGFA]
GO:0051149	Group203	positive regulation of muscle cell differentiation	GO_BiologicalProcess-GOA_23.02.2017_10h01	[EDN1, ENG, GPER1, IGF1, IGFBP3, TGFB1]
GO:0055006	Group203	cardiac cell development	GO_BiologicalProcess-GOA_23.02.2017_10h01	[AGTR2, EDN1, IGF1, NOTCH1, PDGFRB, VEGFA]
GO:1905209	Group203	positive regulation of cardiocyte differentiation	GO_BiologicalProcess-GOA_23.02.2017_10h01	[EDN1, GPER1, IGF1, TGFB1]
GO:0055007	Group203	cardiac muscle cell differentiation	GO_BiologicalProcess-GOA_23.02.2017_10h01	[AGTR2, EDN1, IGF1, ITGB1, PDGFRB, TGFB1, VEGFA]
GO:0015758	Group203	glucose transport	GO_BiologicalProcess-GOA_23.02.2017_10h01	[ADIPOQ, AKT1, C3, EDN1, IGF1, IL1B, INS, LEP, PPBP, TNF]
GO:0007009	Group204	plasma membrane organization	GO_BiologicalProcess-GOA_23.02.2017_10h01	[ADIPOQ, AKT1, CDH1, CXCR4, GAS6, GPER1, IFNG, ITGB1, PTEN, TGFB1, TNF, TNFRSF1A]
GO:0034113	Group204	heterotypic cell-cell adhesion	GO_BiologicalProcess-GOA_23.02.2017_10h01	[ADIPOQ, APOA1, CD44, IL10, IL1B, ITGB1, TNF]
GO:0030856	Group204	regulation of epithelial cell differentiation	GO_BiologicalProcess-GOA_23.02.2017_10h01	[ADIPOQ, IFNG, IL1B, NOTCH1, PROC, PROM1, STAT1, TNF, TNFRSF1A]
GO:0032692	Group204	negative regulation of interleukin-1 production	GO_BiologicalProcess-GOA_23.02.2017_10h01	[APOA1, GAS6, IL10, NLRP3]
GO:0072659	Group204	protein localization to plasma membrane	GO_BiologicalProcess-GOA_23.02.2017_10h01	[ADIPOQ, AKT1, CDH1, GAS6, GPER1, IFNG, ITGB1, TGFB1, TNF, TNFRSF1A]
GO:0001959	Group204	regulation of cytokine-mediated signaling pathway	GO_BiologicalProcess-GOA_23.02.2017_10h01	[ADIPOQ, APOA1, CCL5, CSF1, EDN1, GAS6, HIF1A, IFNG, IL6, JAK2, PPARG, PTPRC, STAT1, TNF, TNFRSF1A]
GO:0001960	Group204	negative regulation of cytokine-mediated signaling pathway	GO_BiologicalProcess-GOA_23.02.2017_10h01	[ADIPOQ, APOA1, CCL5, GAS6, IL6, PPARG, PTPRC]
GO:0033209	Group204	tumor necrosis factor-mediated signaling pathway	GO_BiologicalProcess-GOA_23.02.2017_10h01	[ADIPOQ, APOA1, CD40, CD40LG, FASLG, GAS6, JAK2, RELA, STAT1, TNF, TNFRSF1A, TNFSF11, TNFSF13B]
GO:0090002	Group204	establishment of protein localization to plasma membrane	GO_BiologicalProcess-GOA_23.02.2017_10h01	[AKT1, CDH1, GAS6, GPER1, IFNG, ITGB1, TNF, TNFRSF1A]
GO:0010803	Group204	regulation of tumor necrosis factor-mediated signaling pathway	GO_BiologicalProcess-GOA_23.02.2017_10h01	[ADIPOQ, APOA1, GAS6, TNF, TNFRSF1A]
GO:0034115	Group204	negative regulation of heterotypic cell-cell adhesion	GO_BiologicalProcess-GOA_23.02.2017_10h01	[ADIPOQ, APOA1, IL10]
GO:1903140	Group204	regulation of establishment of endothelial barrier	GO_BiologicalProcess-GOA_23.02.2017_10h01	[IL1B, PROC, TNF, TNFRSF1A]
GO:0032621	Group205	interleukin-18 production	GO_BiologicalProcess-GOA_23.02.2017_10h01	[IL10, NLRP3, TLR2]
GO:0031644	Group205	regulation of neurological system process	GO_BiologicalProcess-GOA_23.02.2017_10h01	[EDN1, HGF, IFNG, IL10, IL6, NLRP3, PTEN]
GO:0031645	Group205	negative regulation of neurological system process	GO_BiologicalProcess-GOA_23.02.2017_10h01	[IFNG, IL10, NLRP3, PTEN]
GO:0032652	Group205	regulation of interleukin-1 production	GO_BiologicalProcess-GOA_23.02.2017_10h01	[ANXA1, APOA1, GAS6, HMGB1, IFNG, IL10, JAK2, NLRP3, SAA1, TLR4]
GO:0032692	Group205	negative regulation of interleukin-1 production	GO_BiologicalProcess-GOA_23.02.2017_10h01	[APOA1, GAS6, IL10, NLRP3]
GO:0042832	Group205	defense response to protozoan	GO_BiologicalProcess-GOA_23.02.2017_10h01	[CD40, IFNG, IL10, IL6]
GO:0045346	Group205	regulation of MHC class II biosynthetic process	GO_BiologicalProcess-GOA_23.02.2017_10h01	[IFNG, IL10, PF4, TLR4]
GO:0031641	Group205	regulation of myelination	GO_BiologicalProcess-GOA_23.02.2017_10h01	[AKT1, HGF, IFNG, IL6, PTEN]
GO:0044130	Group205	negative regulation of growth of symbiont in host	GO_BiologicalProcess-GOA_23.02.2017_10h01	[ELANE, IFNG, IL10, MPO, TNF]
GO:0043124	Group205	negative regulation of I-kappaB kinase/NF-kappaB signaling	GO_BiologicalProcess-GOA_23.02.2017_10h01	[ADIPOQ, ESR1, IL10, NLRP3, STAT1]
GO:0050702	Group205	interleukin-1 beta secretion	GO_BiologicalProcess-GOA_23.02.2017_10h01	[APOA1, IFNG, NLRP3, TLR4, TLR6]
GO:0050716	Group205	positive regulation of interleukin-1 secretion	GO_BiologicalProcess-GOA_23.02.2017_10h01	[HMGB1, IFNG, NLRP3, SAA1]
GO:0032846	Group206	positive regulation of homeostatic process	GO_BiologicalProcess-GOA_23.02.2017_10h01	[AGTR2, ANXA1, APLN, BDKRB1, CNR1, EDN1, GPER1, HCAR2, HIF1A, IL1B, MAPK1, MAPK3, MIA3, NLRP3, PTGS2, SPP1, TGFB1, TNF, TNFSF11]
GO:0048871	Group206	multicellular organismal homeostasis	GO_BiologicalProcess-GOA_23.02.2017_10h01	[ALB, APLN, CD34, CNR1, CSF1, GPR55, IL1B, IL6, NLRP3, PROM1, PTGS2, SPP1, SRC, STAT3, TLR4, TNF, TNFSF11, VEGFA]
GO:0001659	Group206	temperature homeostasis	GO_BiologicalProcess-GOA_23.02.2017_10h01	[APLN, CNR1, IL1B, PTGS2, STAT3, TNF, TNFSF11]
GO:0030730	Group206	sequestering of triglyceride	GO_BiologicalProcess-GOA_23.02.2017_10h01	[IL1B, PPARG, TNF]
GO:0031652	Group206	positive regulation of heat generation	GO_BiologicalProcess-GOA_23.02.2017_10h01	[APLN, CNR1, IL1B, PTGS2, TNF, TNFSF11]
GO:0050995	Group206	negative regulation of lipid catabolic process	GO_BiologicalProcess-GOA_23.02.2017_10h01	[AKT1, APOA2, CNR1, HCAR2, IL1B, INS, TNF]
GO:0002673	Group206	regulation of acute inflammatory response	GO_BiologicalProcess-GOA_23.02.2017_10h01	[C3, C4A, C5, CNR1, IL1B, IL6, INS, NLRP3, PPARG, PTGS2, TNF, TNFSF11]
GO:0006953	Group206	acute-phase response	GO_BiologicalProcess-GOA_23.02.2017_10h01	[AHSG, CNR1, CRP, FN1, IL1B, IL6, IL6R, INS, PTGS2, SAA1, SERPINA1, STAT3, TIMP1, TNF, TNFSF11]
GO:0002675	Group206	positive regulation of acute inflammatory response	GO_BiologicalProcess-GOA_23.02.2017_10h01	[C3, CNR1, IL1B, IL6, PTGS2, TNF, TNFSF11]
GO:0090276	Group206	regulation of peptide hormone secretion	GO_BiologicalProcess-GOA_23.02.2017_10h01	[APLN, CASR, CCL5, CNR1, GPER1, HIF1A, IFNG, IL1B, INS, JAK2, LEP, MTNR1B, TNF, TNFSF11]
GO:0030072	Group206	peptide hormone secretion	GO_BiologicalProcess-GOA_23.02.2017_10h01	[ANXA1, APLN, CASR, CCL5, CNR1, EDN1, GPER1, HIF1A, IFNG, IL1B, IL6, INS, JAK2, LEP, MTNR1B, TNF, TNFSF11]
GO:0042993	Group206	positive regulation of transcription factor import into nucleus	GO_BiologicalProcess-GOA_23.02.2017_10h01	[CDH1, IL1B, PTGS2, RHOA, TLR2, TLR4, TLR7, TNF]
GO:0032615	Group207	interleukin-12 production	GO_BiologicalProcess-GOA_23.02.2017_10h01	[CD40, CD40LG, HMGB1, IDO1, IFNG, IL10, LEP, RELA, TLR2, TLR4]
GO:0071706	Group207	tumor necrosis factor superfamily cytokine production	GO_BiologicalProcess-GOA_23.02.2017_10h01	[ADIPOQ, CCL2, CCR2, CD34, CD86, FOXP3, GAS6, HMGB1, IFNG, IL10, JAK2, LEP, PF4, TLR1, TLR2, TLR4]
GO:0032653	Group207	regulation of interleukin-10 production	GO_BiologicalProcess-GOA_23.02.2017_10h01	[CD28, CD34, CD40LG, FOXP3, HGF, HMGB1, IDO1, IL6, TLR2, TLR4]
GO:0002312	Group207	B cell activation involved in immune response	GO_BiologicalProcess-GOA_23.02.2017_10h01	[CD28, CD40, CD40LG, FOXP3, IFNG, IL10, LGALS1, TGFB1, TLR4]
GO:0032733	Group207	positive regulation of interleukin-10 production	GO_BiologicalProcess-GOA_23.02.2017_10h01	[CD28, CD34, CD40LG, HGF, HMGB1, IL6, TLR2, TLR4]
GO:0042832	Group207	defense response to protozoan	GO_BiologicalProcess-GOA_23.02.2017_10h01	[CD40, IFNG, IL10, IL6]
GO:0045346	Group207	regulation of MHC class II biosynthetic process	GO_BiologicalProcess-GOA_23.02.2017_10h01	[IFNG, IL10, PF4, TLR4]
GO:0042100	Group207	B cell proliferation	GO_BiologicalProcess-GOA_23.02.2017_10h01	[CASP3, CD40, CD40LG, IL10, PTPRC, TLR4, TNFSF13B]
GO:0002562	Group207	somatic diversification of immune receptors via germline recombination within a single locus	GO_BiologicalProcess-GOA_23.02.2017_10h01	[CD28, CD40, CD40LG, FOXP3, HMGB1, IFNG, IL10, TGFB1]
GO:0045084	Group207	positive regulation of interleukin-12 biosynthetic process	GO_BiologicalProcess-GOA_23.02.2017_10h01	[IFNG, RELA, TLR4]
GO:0045190	Group207	isotype switching	GO_BiologicalProcess-GOA_23.02.2017_10h01	[CD28, CD40, CD40LG, FOXP3, IFNG, IL10, TGFB1]
GO:0051092	Group207	positive regulation of NF-kappaB transcription factor activity	GO_BiologicalProcess-GOA_23.02.2017_10h01	[CD40, CD40LG, ICAM1, IL1B, INS, NLRP3, RELA, TGFB1, TLR2, TLR4, TNF, TNFSF11]
GO:0001818	Group208	negative regulation of cytokine production	GO_BiologicalProcess-GOA_23.02.2017_10h01	[ADIPOQ, ANXA1, APOA1, APOA2, CD34, ELANE, FN1, FOXP3, GAS6, HGF, HMGB1, HMOX1, IDO1, IFNG, IL10, IL6, IL6R, NLRP3, TGFB1, TLR4, TNF]
GO:0071706	Group208	tumor necrosis factor superfamily cytokine production	GO_BiologicalProcess-GOA_23.02.2017_10h01	[ADIPOQ, CCL2, CCR2, CD34, CD86, FOXP3, GAS6, HMGB1, IFNG, IL10, JAK2, LEP, PF4, TLR1, TLR2, TLR4]
GO:0032649	Group208	regulation of interferon-gamma production	GO_BiologicalProcess-GOA_23.02.2017_10h01	[CCR2, FOXP3, GAS6, HMGB1, IL10, IL18, IL1B, TLR4, TLR7, TNF]
GO:0032689	Group208	negative regulation of interferon-gamma production	GO_BiologicalProcess-GOA_23.02.2017_10h01	[FOXP3, GAS6, HMGB1, IL10, TLR4]
GO:0032715	Group208	negative regulation of interleukin-6 production	GO_BiologicalProcess-GOA_23.02.2017_10h01	[FOXP3, GAS6, HGF, IL10, IL6, TLR4, TNF]
GO:0032720	Group208	negative regulation of tumor necrosis factor production	GO_BiologicalProcess-GOA_23.02.2017_10h01	[ADIPOQ, CD34, FOXP3, GAS6, IL10, TLR4]
GO:0045351	Group208	type I interferon biosynthetic process	GO_BiologicalProcess-GOA_23.02.2017_10h01	[IL10, TLR4, TLR7]
GO:0051224	Group208	negative regulation of protein transport	GO_BiologicalProcess-GOA_23.02.2017_10h01	[ADIPOQ, ANXA1, APOA1, APOA2, CD34, FN1, FOXP3, GAS6, IL10, IL1B, IL6, INS, NLRP3, TNF]
GO:1903707	Group208	negative regulation of hemopoiesis	GO_BiologicalProcess-GOA_23.02.2017_10h01	[ADIPOQ, ANXA1, FOXP3, GPR55, HMGB1, NOTCH1, PF4, TLR4]
GO:0034115	Group208	negative regulation of heterotypic cell-cell adhesion	GO_BiologicalProcess-GOA_23.02.2017_10h01	[ADIPOQ, APOA1, IL10]
GO:1902106	Group208	negative regulation of leukocyte differentiation	GO_BiologicalProcess-GOA_23.02.2017_10h01	[ADIPOQ, ANXA1, FOXP3, GPR55, HMGB1, TLR4]
GO:0050710	Group208	negative regulation of cytokine secretion	GO_BiologicalProcess-GOA_23.02.2017_10h01	[ANXA1, APOA1, APOA2, CD34, FN1, FOXP3, GAS6, IL10, IL6, NLRP3, TNF]
GO:0010810	Group209	regulation of cell-substrate adhesion	GO_BiologicalProcess-GOA_23.02.2017_10h01	[APOA1, CCL28, CSF1, FN1, JAK2, KDR, LGALS1, NOTCH1, PLAU, PLG, PTEN, SERPINE1, SRC, VEGFA, VEGFC]
GO:0007160	Group209	cell-matrix adhesion	GO_BiologicalProcess-GOA_23.02.2017_10h01	[CCL28, CD34, CD44, CSF1, FN1, ITGB1, KDR, PECAM1, PLAU, PTEN, SERPINE1, SRC, VCAM1, VEGFA, VEGFC]
GO:0010811	Group209	positive regulation of cell-substrate adhesion	GO_BiologicalProcess-GOA_23.02.2017_10h01	[APOA1, CCL28, CSF1, FN1, JAK2, KDR, VEGFA, VEGFC]
GO:0001952	Group209	regulation of cell-matrix adhesion	GO_BiologicalProcess-GOA_23.02.2017_10h01	[CCL28, CSF1, KDR, PLAU, PTEN, SERPINE1, SRC, VEGFA, VEGFC]
GO:0001954	Group209	positive regulation of cell-matrix adhesion	GO_BiologicalProcess-GOA_23.02.2017_10h01	[CCL28, CSF1, KDR, VEGFA, VEGFC]
GO:0050927	Group209	positive regulation of positive chemotaxis	GO_BiologicalProcess-GOA_23.02.2017_10h01	[CASR, CXCL12, CXCL8, KDR, VEGFA, VEGFC]
GO:0035162	Group209	embryonic hemopoiesis	GO_BiologicalProcess-GOA_23.02.2017_10h01	[HIF1A, KDR, KITLG, VEGFA]
GO:0002551	Group209	mast cell chemotaxis	GO_BiologicalProcess-GOA_23.02.2017_10h01	[CCL11, VEGFA, VEGFC]
GO:0050930	Group209	induction of positive chemotaxis	GO_BiologicalProcess-GOA_23.02.2017_10h01	[CXCL12, CXCL8, VEGFA, VEGFC]
GO:0010595	Group209	positive regulation of endothelial cell migration	GO_BiologicalProcess-GOA_23.02.2017_10h01	[AKT1, EDN1, KDR, PLG, PTGS2, TGFB1, VEGFA, VEGFC]
GO:0038084	Group209	vascular endothelial growth factor signaling pathway	GO_BiologicalProcess-GOA_23.02.2017_10h01	[FLT1, KDR, PDGFRB, VEGFA]
GO:0030224	Group209	monocyte differentiation	GO_BiologicalProcess-GOA_23.02.2017_10h01	[CSF1, JUN, PPARG, VEGFA]
GO:0010712	Group210	regulation of collagen metabolic process	GO_BiologicalProcess-GOA_23.02.2017_10h01	[CCL2, CST3, ENG, IL6, IL6R, ITGB1, PDGFRB, PPARG, TGFB1]
GO:0032570	Group210	response to progesterone	GO_BiologicalProcess-GOA_23.02.2017_10h01	[CCL2, RELA, SRC, TGFB1, TLR2]
GO:0048738	Group210	cardiac muscle tissue development	GO_BiologicalProcess-GOA_23.02.2017_10h01	[AGTR2, EDN1, ENG, IGF1, ITGB1, NOTCH1, PDGFRB, PTEN, TGFB1, VEGFA]
GO:0051145	Group210	smooth muscle cell differentiation	GO_BiologicalProcess-GOA_23.02.2017_10h01	[ENG, GPER1, NOTCH1, TGFB1, VEGFA]
GO:0060973	Group210	cell migration involved in heart development	GO_BiologicalProcess-GOA_23.02.2017_10h01	[ENG, NOTCH1, PDGFRB]
GO:0032965	Group210	regulation of collagen biosynthetic process	GO_BiologicalProcess-GOA_23.02.2017_10h01	[CCL2, ENG, IL6, IL6R, PDGFRB, PPARG, TGFB1]
GO:0032967	Group210	positive regulation of collagen biosynthetic process	GO_BiologicalProcess-GOA_23.02.2017_10h01	[CCL2, ENG, PDGFRB, TGFB1]
GO:0051152	Group210	positive regulation of smooth muscle cell differentiation	GO_BiologicalProcess-GOA_23.02.2017_10h01	[ENG, GPER1, TGFB1]
GO:0001570	Group210	vasculogenesis	GO_BiologicalProcess-GOA_23.02.2017_10h01	[ACKR3, CD34, ENG, KDR, NOTCH1, PDGFRB, TGFB1, VEGFA]
GO:0071549	Group210	cellular response to dexamethasone stimulus	GO_BiologicalProcess-GOA_23.02.2017_10h01	[AGTR2, CCL2, ICAM1, IL6, TGFB1]
GO:0043552	Group210	positive regulation of phosphatidylinositol 3-kinase activity	GO_BiologicalProcess-GOA_23.02.2017_10h01	[FLT1, PDGFRB, SRC, TGFB1]
GO:0090279	Group210	regulation of calcium ion import	GO_BiologicalProcess-GOA_23.02.2017_10h01	[BDKRB1, CASR, CCL2, CXCL12, GPER1, PDGFRB, TGFB1]
GO:0042180	Group211	cellular ketone metabolic process	GO_BiologicalProcess-GOA_23.02.2017_10h01	[ADIPOQ, AKT1, ANXA1, APOA1, APOA5, CNR1, IDO1, INS, NLRP3, PPARG, PTGS2]
GO:0045834	Group211	positive regulation of lipid metabolic process	GO_BiologicalProcess-GOA_23.02.2017_10h01	[ADIPOQ, AKT1, ANXA1, APOA1, APOA2, APOA5, APOE, FLT1, IFNG, IL1B, INS, NLRP3, PDGFRB, PPARG, PTGS2, SRC, TGFB1, TNF, TNFRSF1A]
GO:0046890	Group211	regulation of lipid biosynthetic process	GO_BiologicalProcess-GOA_23.02.2017_10h01	[ADIPOQ, AKT1, ANXA1, APOA1, APOA5, APOB, APOE, C3, GPER1, IFNG, IL1B, INS, LEP, NLRP3, PTGS2, TNF, TNFRSF1A]
GO:0046889	Group211	positive regulation of lipid biosynthetic process	GO_BiologicalProcess-GOA_23.02.2017_10h01	[AKT1, ANXA1, APOA1, APOA5, APOE, IFNG, IL1B, INS, NLRP3, PTGS2, TNF, TNFRSF1A]
GO:0006690	Group211	icosanoid metabolic process	GO_BiologicalProcess-GOA_23.02.2017_10h01	[ANXA1, EDN1, MAPK3, NLRP3, PTGS2, TLR2, TNFRSF1A]
GO:0001960	Group211	negative regulation of cytokine-mediated signaling pathway	GO_BiologicalProcess-GOA_23.02.2017_10h01	[ADIPOQ, APOA1, CCL5, GAS6, IL6, PPARG, PTPRC]
GO:0030301	Group211	cholesterol transport	GO_BiologicalProcess-GOA_23.02.2017_10h01	[ADIPOQ, APOA1, APOA2, APOA5, APOB, APOE, LEP, PCSK9, PPARG]
GO:0019217	Group211	regulation of fatty acid metabolic process	GO_BiologicalProcess-GOA_23.02.2017_10h01	[ADIPOQ, AKT1, ANXA1, APOA1, APOA5, CNR1, INS, NLRP3, PPARG, PTGS2]
GO:0033559	Group211	unsaturated fatty acid metabolic process	GO_BiologicalProcess-GOA_23.02.2017_10h01	[ANXA1, EDN1, MAPK3, NLRP3, PTGS2, TLR2, TNFRSF1A]
GO:0045923	Group211	positive regulation of fatty acid metabolic process	GO_BiologicalProcess-GOA_23.02.2017_10h01	[ADIPOQ, ANXA1, APOA1, APOA5, NLRP3, PPARG, PTGS2]
GO:0033344	Group211	cholesterol efflux	GO_BiologicalProcess-GOA_23.02.2017_10h01	[ADIPOQ, APOA1, APOA2, APOA5, APOB, APOE]
GO:0006693	Group211	prostaglandin metabolic process	GO_BiologicalProcess-GOA_23.02.2017_10h01	[ANXA1, EDN1, NLRP3, PTGS2, TNFRSF1A]
GO:0002532	Group212	production of molecular mediator involved in inflammatory response	GO_BiologicalProcess-GOA_23.02.2017_10h01	[IDO1, IL17A, INS, LEP, SERPINE1, TLR4]
GO:0046850	Group212	regulation of bone remodeling	GO_BiologicalProcess-GOA_23.02.2017_10h01	[IL6, LEP, SPP1, SRC, TNFSF11]
GO:0010676	Group212	positive regulation of cellular carbohydrate metabolic process	GO_BiologicalProcess-GOA_23.02.2017_10h01	[AKT1, GPER1, IGF1, INS, SRC]
GO:0032459	Group212	regulation of protein oligomerization	GO_BiologicalProcess-GOA_23.02.2017_10h01	[INS, MMP1, MMP3, SRC, TP53]
GO:0006006	Group212	glucose metabolic process	GO_BiologicalProcess-GOA_23.02.2017_10h01	[ADIPOQ, AKT1, IGF1, IGFBP3, IGFBP5, IL6, INS, LEP, PROC, SRC, TNF]
GO:0010906	Group212	regulation of glucose metabolic process	GO_BiologicalProcess-GOA_23.02.2017_10h01	[ADIPOQ, AKT1, IGF1, IGFBP3, IGFBP5, IL6, INS, LEP, SRC]
GO:0051897	Group212	positive regulation of protein kinase B signaling	GO_BiologicalProcess-GOA_23.02.2017_10h01	[CD28, GAS6, IGFBP5, IL18, IL6, INS, LEP, SRC, TGFB1, TNF, TNFSF11]
GO:0046626	Group212	regulation of insulin receptor signaling pathway	GO_BiologicalProcess-GOA_23.02.2017_10h01	[AHSG, IL1B, INS, LEP, RELA, SRC]
GO:0008286	Group212	insulin receptor signaling pathway	GO_BiologicalProcess-GOA_23.02.2017_10h01	[AHSG, AKT1, IGFBP1, IL1B, INS, LEP, PROC, RELA, SRC]
GO:0046324	Group212	regulation of glucose import	GO_BiologicalProcess-GOA_23.02.2017_10h01	[ADIPOQ, AKT1, IGF1, INS, LEP, TNF]
GO:0046628	Group212	positive regulation of insulin receptor signaling pathway	GO_BiologicalProcess-GOA_23.02.2017_10h01	[INS, LEP, SRC]
GO:0031954	Group212	positive regulation of protein autophosphorylation	GO_BiologicalProcess-GOA_23.02.2017_10h01	[ACE, INS, SRC, VEGFA, VEGFC]
GO:0051341	Group213	regulation of oxidoreductase activity	GO_BiologicalProcess-GOA_23.02.2017_10h01	[AGTR2, AKT1, APOE, CNR1, EDN1, ENG, ESR1, FGF23, HIF1A, IFNG, IL1B, INS, LEP, NOS3, TNF]
GO:0051353	Group213	positive regulation of oxidoreductase activity	GO_BiologicalProcess-GOA_23.02.2017_10h01	[AGTR2, AKT1, APOE, EDN1, ESR1, FGF23, HIF1A, IFNG, IL1B, INS, TNF]
GO:0032768	Group213	regulation of monooxygenase activity	GO_BiologicalProcess-GOA_23.02.2017_10h01	[AGTR2, AKT1, APOE, CNR1, ENG, ESR1, HIF1A, IFNG, IL1B, INS, LEP, NOS3, TNF]
GO:0036473	Group213	cell death in response to oxidative stress	GO_BiologicalProcess-GOA_23.02.2017_10h01	[AKT1, HGF, HIF1A, IL6, INS, JAK2, MMP3]
GO:0043467	Group213	regulation of generation of precursor metabolites and energy	GO_BiologicalProcess-GOA_23.02.2017_10h01	[AKT1, HIF1A, IGF1, INS, MIA3, STAT3]
GO:0045913	Group213	positive regulation of carbohydrate metabolic process	GO_BiologicalProcess-GOA_23.02.2017_10h01	[AKT1, GPER1, HIF1A, IGF1, INS, MIA3, SRC]
GO:0032369	Group213	negative regulation of lipid transport	GO_BiologicalProcess-GOA_23.02.2017_10h01	[AGTR2, AKT1, APOA2, APOE, PCSK9]
GO:0032770	Group213	positive regulation of monooxygenase activity	GO_BiologicalProcess-GOA_23.02.2017_10h01	[AGTR2, AKT1, APOE, ESR1, HIF1A, IFNG, IL1B, INS, TNF]
GO:1900407	Group213	regulation of cellular response to oxidative stress	GO_BiologicalProcess-GOA_23.02.2017_10h01	[AKT1, HGF, HIF1A, IL6, INS, MMP3, TNF]
GO:0050999	Group213	regulation of nitric-oxide synthase activity	GO_BiologicalProcess-GOA_23.02.2017_10h01	[AGTR2, AKT1, APOE, CNR1, ENG, ESR1, HIF1A, IL1B, INS, LEP, NOS3]
GO:1903792	Group213	negative regulation of anion transport	GO_BiologicalProcess-GOA_23.02.2017_10h01	[AGTR2, AKT1, APOE, LEP]
GO:0051000	Group213	positive regulation of nitric-oxide synthase activity	GO_BiologicalProcess-GOA_23.02.2017_10h01	[AGTR2, AKT1, APOE, ESR1, HIF1A, INS]
GO:0000302	Group214	response to reactive oxygen species	GO_BiologicalProcess-GOA_23.02.2017_10h01	[AKT1, ANXA1, APOE, CASP3, CST3, EDN1, HGF, HMOX1, IL6, JUN, MAPK1, MAPK3, MMP3, MMP9, MPO, NOS3, PDGFRB, RELA, SRC, TNF]
GO:0002702	Group214	positive regulation of production of molecular mediator of immune response	GO_BiologicalProcess-GOA_23.02.2017_10h01	[CD28, CD40, IFNG, IL6, MAPK3, NLRP3, TGFB1, TLR4]
GO:0034614	Group214	cellular response to reactive oxygen species	GO_BiologicalProcess-GOA_23.02.2017_10h01	[AKT1, ANXA1, CST3, HGF, IL6, JUN, MAPK1, MAPK3, MMP3, MMP9, MPO, NOS3, RELA, SRC, TNF]
GO:0060485	Group214	mesenchyme development	GO_BiologicalProcess-GOA_23.02.2017_10h01	[EDN1, ENG, HGF, HIF1A, IL6, KITLG, MAPK1, MAPK3, NOTCH1, PDGFRB, STAT1, TGFB1]
GO:0002639	Group214	positive regulation of immunoglobulin production	GO_BiologicalProcess-GOA_23.02.2017_10h01	[CD28, CD40, IFNG, IL6, TGFB1]
GO:0051052	Group214	regulation of DNA metabolic process	GO_BiologicalProcess-GOA_23.02.2017_10h01	[ADIPOQ, AKT1, CD28, CD40, CST3, CXCL8, FOXP3, GPER1, HGF, HMGB1, IFNG, IGF1, IL10, IL6, INS, JUN, KITLG, MAPK1, MAPK3, PDGFRB, PPARG, SRC, TGFB1, TIMP1, TP53]
GO:0051054	Group214	positive regulation of DNA metabolic process	GO_BiologicalProcess-GOA_23.02.2017_10h01	[AKT1, CD28, CD40, CST3, HGF, HMGB1, IFNG, IGF1, IL6, INS, JUN, KITLG, MAPK1, MAPK3, PDGFRB, SRC, TGFB1, TIMP1]
GO:0006275	Group214	regulation of DNA replication	GO_BiologicalProcess-GOA_23.02.2017_10h01	[CST3, IGF1, IL6, INS, JUN, KITLG, TGFB1, TIMP1]
GO:0014065	Group214	phosphatidylinositol 3-kinase signaling	GO_BiologicalProcess-GOA_23.02.2017_10h01	[AKT1, CCL5, CD28, CD86, EDN1, FGF23, FLT1, GPER1, HGF, IGF1, IL18, IL6, INS, JAK2, KDR, KITLG, LEP, MAPK1, MAPK3, PDGFRB, PTEN]
GO:2000573	Group214	positive regulation of DNA biosynthetic process	GO_BiologicalProcess-GOA_23.02.2017_10h01	[HGF, IL6, MAPK1, MAPK3, PDGFRB, SRC]
GO:0018105	Group214	peptidyl-serine phosphorylation	GO_BiologicalProcess-GOA_23.02.2017_10h01	[AKT1, BDKRB1, CD44, GAS6, HGF, IFNG, IL6, MAPK1, MAPK3, NLRP3, PTGS2, SRC, TGFB1, TIMP1, TNF, VEGFA]
GO:0071902	Group214	positive regulation of protein serine/threonine kinase activity	GO_BiologicalProcess-GOA_23.02.2017_10h01	[ADIPOQ, AKT1, C5, CD40, CD40LG, CXCR4, EDN1, ELANE, FLT1, FPR1, HGF, IFNG, IGF1, IL1B, IL6, KITLG, MAPK1, MAPK3, PDGFRB, RHOA, SAA1, SRC, TGFB1, TLR4, TLR6, TNF, TNFSF11, VEGFA]
GO:0042345	Group215	regulation of NF-kappaB import into nucleus	GO_BiologicalProcess-GOA_23.02.2017_10h01	[IL10, IL1B, NLRP3, PTGS2, RHOA, TLR2, TLR4, TLR7, TNF]
GO:0002449	Group215	lymphocyte mediated immunity	GO_BiologicalProcess-GOA_23.02.2017_10h01	[C3, C4A, C5, CD28, CD40, CD40LG, FOXP3, HMGB1, ICAM1, IFNG, IL10, IL1B, IL6, LEP, NLRP3, PTPRC, TGFB1, TNF]
GO:0032615	Group215	interleukin-12 production	GO_BiologicalProcess-GOA_23.02.2017_10h01	[CD40, CD40LG, HMGB1, IDO1, IFNG, IL10, LEP, RELA, TLR2, TLR4]
GO:0002708	Group215	positive regulation of lymphocyte mediated immunity	GO_BiologicalProcess-GOA_23.02.2017_10h01	[C3, CD28, CD40, FOXP3, IFNG, IL1B, IL6, NLRP3, TGFB1, TNF]
GO:0043122	Group215	regulation of I-kappaB kinase/NF-kappaB signaling	GO_BiologicalProcess-GOA_23.02.2017_10h01	[ADIPOQ, AKT1, CD40, ESR1, FASLG, HMOX1, IL10, IL1B, LGALS1, NLRP3, PTGS2, RELA, RHOA, STAT1, TLR2, TLR4, TLR6, TLR7, TNF, TNFRSF1A, TNFSF11]
GO:0071222	Group215	cellular response to lipopolysaccharide	GO_BiologicalProcess-GOA_23.02.2017_10h01	[AKT1, CCL2, CCL5, CCR5, CD40, CD86, CXCL16, CXCL8, ICAM1, IFNG, IL10, IL18, IL1B, IL6, MAPK1, MAPK3, NLRP3, NOS3, RELA, SERPINE1, SRC, TGFB1, TLR2, TLR4, TNF]
GO:0043123	Group215	positive regulation of I-kappaB kinase/NF-kappaB signaling	GO_BiologicalProcess-GOA_23.02.2017_10h01	[ADIPOQ, AKT1, CD40, FASLG, HMOX1, IL1B, LGALS1, PTGS2, RELA, RHOA, TLR2, TLR4, TLR6, TLR7, TNF, TNFRSF1A, TNFSF11]
GO:0051091	Group215	positive regulation of sequence-specific DNA binding transcription factor activity	GO_BiologicalProcess-GOA_23.02.2017_10h01	[AKT1, CD40, CD40LG, EDN1, ESR1, ICAM1, IL10, IL1B, IL6, INS, JAK2, NLRP3, PPARG, PTEN, RELA, TGFB1, TLR2, TLR4, TNF, TNFSF11, VEGFA]
GO:0051090	Group215	regulation of sequence-specific DNA binding transcription factor activity	GO_BiologicalProcess-GOA_23.02.2017_10h01	[AKT1, CD40, CD40LG, EDN1, ESR1, FOXP3, GAS6, HMOX1, ICAM1, IL10, IL1B, IL6, INS, JAK2, JUN, MAPK1, MAPK3, NLRP3, PPARG, PTEN, RELA, TGFB1, TLR2, TLR4, TNF, TNFSF11, VEGFA]
GO:0051092	Group215	positive regulation of NF-kappaB transcription factor activity	GO_BiologicalProcess-GOA_23.02.2017_10h01	[CD40, CD40LG, ICAM1, IL1B, INS, NLRP3, RELA, TGFB1, TLR2, TLR4, TNF, TNFSF11]
GO:0007254	Group215	JNK cascade	GO_BiologicalProcess-GOA_23.02.2017_10h01	[AKT1, CASR, CD40LG, EDN1, HMGB1, IL1B, TLR4, TLR6, TNF, TNFSF11]
GO:0032874	Group215	positive regulation of stress-activated MAPK cascade	GO_BiologicalProcess-GOA_23.02.2017_10h01	[CD40LG, EDN1, HMGB1, IL1B, LEP, TLR4, TLR6, TNF, TNFSF11, VEGFA]
GO:0030278	Group216	regulation of ossification	GO_BiologicalProcess-GOA_23.02.2017_10h01	[AHSG, CSF1, FGF23, HGF, HIF1A, IGF1, IGFBP5, IL6, IL6R, MAPK1, MAPK3, NOTCH1, TGFB1, TNF]
GO:0061448	Group216	connective tissue development	GO_BiologicalProcess-GOA_23.02.2017_10h01	[CASR, CD34, CD44, CSF1, EDN1, HIF1A, IFNG, LEP, MAPK3, NOTCH1, PDGFRB, RELA, TGFB1, TIMP1]
GO:0048863	Group216	stem cell differentiation	GO_BiologicalProcess-GOA_23.02.2017_10h01	[ACE, EDN1, ESR1, HIF1A, KITLG, MAPK1, MAPK3, NOTCH1, PTPRC, STAT3]
GO:0048864	Group216	stem cell development	GO_BiologicalProcess-GOA_23.02.2017_10h01	[EDN1, HIF1A, KITLG, MAPK1, MAPK3, PTPRC]
GO:0060485	Group216	mesenchyme development	GO_BiologicalProcess-GOA_23.02.2017_10h01	[EDN1, ENG, HGF, HIF1A, IL6, KITLG, MAPK1, MAPK3, NOTCH1, PDGFRB, STAT1, TGFB1]
GO:0035051	Group216	cardiocyte differentiation	GO_BiologicalProcess-GOA_23.02.2017_10h01	[AGTR2, EDN1, GPER1, IGF1, ITGB1, MAPK1, MAPK3, NOTCH1, PDGFRB, TGFB1, VEGFA]
GO:0048738	Group216	cardiac muscle tissue development	GO_BiologicalProcess-GOA_23.02.2017_10h01	[AGTR2, EDN1, ENG, IGF1, ITGB1, NOTCH1, PDGFRB, PTEN, TGFB1, VEGFA]
GO:2000027	Group216	regulation of organ morphogenesis	GO_BiologicalProcess-GOA_23.02.2017_10h01	[AGTR2, CD34, CSF1, EDN1, ENG, ESR1, HGF, IFNG, IL6, NOTCH1, RHOA, STAT1, TGFB1, TNF, VEGFA]
GO:0014031	Group216	mesenchymal cell development	GO_BiologicalProcess-GOA_23.02.2017_10h01	[EDN1, HIF1A, KITLG, MAPK1, MAPK3, NOTCH1]
GO:0051054	Group216	positive regulation of DNA metabolic process	GO_BiologicalProcess-GOA_23.02.2017_10h01	[AKT1, CD28, CD40, CST3, HGF, HMGB1, IFNG, IGF1, IL6, INS, JUN, KITLG, MAPK1, MAPK3, PDGFRB, SRC, TGFB1, TIMP1]
GO:2000278	Group216	regulation of DNA biosynthetic process	GO_BiologicalProcess-GOA_23.02.2017_10h01	[ADIPOQ, HGF, IL6, MAPK1, MAPK3, PDGFRB, PPARG, SRC, TP53]
GO:2000573	Group216	positive regulation of DNA biosynthetic process	GO_BiologicalProcess-GOA_23.02.2017_10h01	[HGF, IL6, MAPK1, MAPK3, PDGFRB, SRC]
GO:0009266	Group217	response to temperature stimulus	GO_BiologicalProcess-GOA_23.02.2017_10h01	[AKT1, CCL2, CD34, CXCL12, HMOX1, IGF1, IL6, MAPK1, MAPK3, NOS3, PPARG, PTGS2]
GO:0000302	Group217	response to reactive oxygen species	GO_BiologicalProcess-GOA_23.02.2017_10h01	[AKT1, ANXA1, APOE, CASP3, CST3, EDN1, HGF, HMOX1, IL6, JUN, MAPK1, MAPK3, MMP3, MMP9, MPO, NOS3, PDGFRB, RELA, SRC, TNF]
GO:0010038	Group217	response to metal ion	GO_BiologicalProcess-GOA_23.02.2017_10h01	[AKT1, CASP3, CASR, CD86, CDH1, EDN1, FGF23, HMOX1, ICAM1, IL6, JUN, MAPK1, MAPK3, MMP9, PTEN, PTGS2, VCAM1]
GO:0034599	Group217	cellular response to oxidative stress	GO_BiologicalProcess-GOA_23.02.2017_10h01	[AKT1, ANXA1, CST3, HGF, HIF1A, HMOX1, IL6, INS, JAK2, JUN, MAPK1, MAPK3, MIA3, MMP3, MMP9, MPO, NOS3, RELA, SRC, TNF, TP53]
GO:0042594	Group217	response to starvation	GO_BiologicalProcess-GOA_23.02.2017_10h01	[ALB, GAS6, JUN, MAPK1, MAPK3, PCSK9, PPARG, TP53]
GO:0071241	Group217	cellular response to inorganic substance	GO_BiologicalProcess-GOA_23.02.2017_10h01	[AKT1, CD86, CDH1, EDN1, HMOX1, JUN, MAPK1, MAPK3, MMP3, MMP9]
GO:0035270	Group217	endocrine system development	GO_BiologicalProcess-GOA_23.02.2017_10h01	[AKT1, ANXA1, APOA1, CDH1, IL6, IL6R, MAPK1, MAPK3]
GO:0034614	Group217	cellular response to reactive oxygen species	GO_BiologicalProcess-GOA_23.02.2017_10h01	[AKT1, ANXA1, CST3, HGF, IL6, JUN, MAPK1, MAPK3, MMP3, MMP9, MPO, NOS3, RELA, SRC, TNF]
GO:0060416	Group217	response to growth hormone	GO_BiologicalProcess-GOA_23.02.2017_10h01	[AKT1, IGFBP5, JAK2, MAPK1, MAPK3, STAT3]
GO:0071276	Group217	cellular response to cadmium ion	GO_BiologicalProcess-GOA_23.02.2017_10h01	[AKT1, HMOX1, JUN, MAPK1, MAPK3, MMP9]
GO:0072584	Group217	caveolin-mediated endocytosis	GO_BiologicalProcess-GOA_23.02.2017_10h01	[MAPK1, MAPK3, SRC]
GO:0016241	Group217	regulation of macroautophagy	GO_BiologicalProcess-GOA_23.02.2017_10h01	[AKT1, CASP3, HIF1A, HMOX1, KDR, MAPK3, QSOX1]
GO:0009612	Group218	response to mechanical stimulus	GO_BiologicalProcess-GOA_23.02.2017_10h01	[AKT1, BDKRB1, CCL2, CD40, CXCL12, EDN1, ENG, IL1B, IL6, JUN, MAPK3, MPO, PPARG, PTGS2, RELA, SRC, TGFB1, TLR4, TLR7, TNC, TNFRSF1A]
GO:0071214	Group218	cellular response to abiotic stimulus	GO_BiologicalProcess-GOA_23.02.2017_10h01	[AKT1, BDKRB1, CASP3, CD40, ENG, IL1B, MAPK3, PTGS2, TGFB1, TIMP1, TLR4, TLR7, TNFRSF1A, TP53]
GO:0071496	Group218	cellular response to external stimulus	GO_BiologicalProcess-GOA_23.02.2017_10h01	[AKT1, ALB, CASR, CD40, ENG, FGF23, GAS6, HMOX1, ICAM1, IL15, IL1B, IL6, JUN, LEP, MAPK1, MAPK3, PCSK9, PPARG, PTGS2, TGFB1, TLR4, TLR7, TNC, TNFRSF1A, TP53]
GO:0031667	Group218	response to nutrient levels	GO_BiologicalProcess-GOA_23.02.2017_10h01	[ADIPOQ, AKT1, ALB, APOA1, APOE, CASR, CCL2, CCL28, CD40, CNR1, CST3, F5, FGF23, GAS6, HMOX1, ICAM1, IL15, IL6, JUN, LEP, MAPK1, MAPK3, MPO, NPY, PCSK9, PPARG, PTEN, PTGS2, RELA, SPP1, SRC, STC2, TGFB1, TIMP1, TNC, TP53, VCAM1]
GO:0042594	Group218	response to starvation	GO_BiologicalProcess-GOA_23.02.2017_10h01	[ALB, GAS6, JUN, MAPK1, MAPK3, PCSK9, PPARG, TP53]
GO:0071260	Group218	cellular response to mechanical stimulus	GO_BiologicalProcess-GOA_23.02.2017_10h01	[AKT1, CD40, ENG, IL1B, MAPK3, PTGS2, TGFB1, TLR4, TLR7, TNFRSF1A]
GO:0031669	Group218	cellular response to nutrient levels	GO_BiologicalProcess-GOA_23.02.2017_10h01	[ALB, CASR, FGF23, GAS6, HMOX1, ICAM1, IL15, IL6, JUN, LEP, MAPK1, MAPK3, PCSK9, PPARG, TNC, TP53]
GO:0032386	Group218	regulation of intracellular transport	GO_BiologicalProcess-GOA_23.02.2017_10h01	[ADIPOQ, AGTR2, CCL2, CDH1, GAS6, HMOX1, IFNG, IGF1, IL10, IL1B, IL6, JAK2, LEP, MAPK1, MAPK3, NLRP3, PCSK9, PTGS2, RHOA, SRC, TGFB1, TLR2, TLR4, TLR7, TNF, TP53]
GO:0031670	Group218	cellular response to nutrient	GO_BiologicalProcess-GOA_23.02.2017_10h01	[CASR, FGF23, GAS6, HMOX1, IL15, LEP, PPARG, TNC]
GO:0033273	Group218	response to vitamin	GO_BiologicalProcess-GOA_23.02.2017_10h01	[CASR, CCL2, CD40, F5, FGF23, GAS6, IL15, LEP, PPARG, PTGS2, RELA, SPP1, STC2, TGFB1, TIMP1, TNC]
GO:0006913	Group218	nucleocytoplasmic transport	GO_BiologicalProcess-GOA_23.02.2017_10h01	[AGTR2, AKT1, CDH1, GAS6, IFNG, IGF1, IL10, IL1B, IL6, JAK2, JUN, LEP, MAPK1, MAPK3, NLRP3, PTGS2, RHOA, STAT3, TGFB1, TLR2, TLR4, TLR7, TNF, TP53]
GO:0051090	Group218	regulation of sequence-specific DNA binding transcription factor activity	GO_BiologicalProcess-GOA_23.02.2017_10h01	[AKT1, CD40, CD40LG, EDN1, ESR1, FOXP3, GAS6, HMOX1, ICAM1, IL10, IL1B, IL6, INS, JAK2, JUN, MAPK1, MAPK3, NLRP3, PPARG, PTEN, RELA, TGFB1, TLR2, TLR4, TNF, TNFSF11, VEGFA]
GO:0001776	Group219	leukocyte homeostasis	GO_BiologicalProcess-GOA_23.02.2017_10h01	[AKT1, ANXA1, CASP3, FOXP3, HCAR2, HIF1A, HMGB1, IFNG, IL6, KITLG, TGFB1, TNFSF13B]
GO:0002262	Group219	myeloid cell homeostasis	GO_BiologicalProcess-GOA_23.02.2017_10h01	[ANXA1, CASP3, FOXP3, HCAR2, HIF1A, HMGB1, HMOX1, IFNG, IL6, JAK2, KITLG, MIA3, TIMP1, VEGFA]
GO:0001780	Group219	neutrophil homeostasis	GO_BiologicalProcess-GOA_23.02.2017_10h01	[ANXA1, HCAR2, HMGB1, IFNG, IL6]
GO:0006925	Group219	inflammatory cell apoptotic process	GO_BiologicalProcess-GOA_23.02.2017_10h01	[ANXA1, CCL5, FASLG, HCAR2, IFNG, IL6]
GO:0031641	Group219	regulation of myelination	GO_BiologicalProcess-GOA_23.02.2017_10h01	[AKT1, HGF, IFNG, IL6, PTEN]
GO:0033028	Group219	myeloid cell apoptotic process	GO_BiologicalProcess-GOA_23.02.2017_10h01	[ADIPOQ, ANXA1, CCL5, HCAR2, IFNG, IL6, KITLG, PTEN, TIMP1]
GO:0071887	Group219	leukocyte apoptotic process	GO_BiologicalProcess-GOA_23.02.2017_10h01	[AKT1, ANXA1, CCL5, CXCL12, FASLG, GAS6, HCAR2, HIF1A, ICAM1, IDO1, IFNG, IL10, IL6, KITLG, PTEN, TP53]
GO:0033032	Group219	regulation of myeloid cell apoptotic process	GO_BiologicalProcess-GOA_23.02.2017_10h01	[ADIPOQ, ANXA1, CCL5, HCAR2, KITLG, PTEN, TIMP1]
GO:2000106	Group219	regulation of leukocyte apoptotic process	GO_BiologicalProcess-GOA_23.02.2017_10h01	[ANXA1, CCL5, CXCL12, GAS6, HCAR2, HIF1A, ICAM1, IDO1, IL10, KITLG, PTEN, TP53]
GO:0033034	Group219	positive regulation of myeloid cell apoptotic process	GO_BiologicalProcess-GOA_23.02.2017_10h01	[ADIPOQ, ANXA1, HCAR2]
GO:1902106	Group219	negative regulation of leukocyte differentiation	GO_BiologicalProcess-GOA_23.02.2017_10h01	[ADIPOQ, ANXA1, FOXP3, GPR55, HMGB1, TLR4]
GO:2000108	Group219	positive regulation of leukocyte apoptotic process	GO_BiologicalProcess-GOA_23.02.2017_10h01	[ANXA1, CCL5, HCAR2, ICAM1, IDO1, IL10, TP53]
GO:0045582	Group219	positive regulation of T cell differentiation	GO_BiologicalProcess-GOA_23.02.2017_10h01	[ANXA1, CD86, FOXP3, IFNG, IL18, IL6, NLRP3, TGFB1]
GO:0010811	Group220	positive regulation of cell-substrate adhesion	GO_BiologicalProcess-GOA_23.02.2017_10h01	[APOA1, CCL28, CSF1, FN1, JAK2, KDR, VEGFA, VEGFC]
GO:0050918	Group220	positive chemotaxis	GO_BiologicalProcess-GOA_23.02.2017_10h01	[CASR, CCL5, CXCL12, CXCL8, HGF, HMGB1, IL6, KDR, SAA1, VEGFA, VEGFC]
GO:0001954	Group220	positive regulation of cell-matrix adhesion	GO_BiologicalProcess-GOA_23.02.2017_10h01	[CCL28, CSF1, KDR, VEGFA, VEGFC]
GO:2000648	Group220	positive regulation of stem cell proliferation	GO_BiologicalProcess-GOA_23.02.2017_10h01	[HIF1A, KITLG, NOTCH1, PTPRC, VEGFA, VEGFC]
GO:0050927	Group220	positive regulation of positive chemotaxis	GO_BiologicalProcess-GOA_23.02.2017_10h01	[CASR, CXCL12, CXCL8, KDR, VEGFA, VEGFC]
GO:0001938	Group220	positive regulation of endothelial cell proliferation	GO_BiologicalProcess-GOA_23.02.2017_10h01	[AKT1, CCL11, CCL2, CXCL12, HIF1A, IL10, JUN, KDR, MIA3, VEGFA, VEGFC]
GO:0002551	Group220	mast cell chemotaxis	GO_BiologicalProcess-GOA_23.02.2017_10h01	[CCL11, VEGFA, VEGFC]
GO:0030947	Group220	regulation of vascular endothelial growth factor receptor signaling pathway	GO_BiologicalProcess-GOA_23.02.2017_10h01	[FLT1, HIF1A, IL1B, MIA3, VEGFA, VEGFC]
GO:0050930	Group220	induction of positive chemotaxis	GO_BiologicalProcess-GOA_23.02.2017_10h01	[CXCL12, CXCL8, VEGFA, VEGFC]
GO:0010595	Group220	positive regulation of endothelial cell migration	GO_BiologicalProcess-GOA_23.02.2017_10h01	[AKT1, EDN1, KDR, PLG, PTGS2, TGFB1, VEGFA, VEGFC]
GO:1902692	Group220	regulation of neuroblast proliferation	GO_BiologicalProcess-GOA_23.02.2017_10h01	[HIF1A, NOTCH1, TGFB1, VEGFA, VEGFC]
GO:0043536	Group220	positive regulation of blood vessel endothelial cell migration	GO_BiologicalProcess-GOA_23.02.2017_10h01	[AKT1, PLG, PTGS2, TGFB1, VEGFA, VEGFC]
GO:0031954	Group220	positive regulation of protein autophosphorylation	GO_BiologicalProcess-GOA_23.02.2017_10h01	[ACE, INS, SRC, VEGFA, VEGFC]
GO:0060341	Group221	regulation of cellular localization	GO_BiologicalProcess-GOA_23.02.2017_10h01	[ADIPOQ, AGTR2, AKT1, BDKRB1, BDNF, CCL2, CDH1, GAS6, GPER1, HIF1A, HMOX1, IFNG, IGF1, IL10, IL1B, IL6, INS, ITGB1, JAK2, LEP, MAPK1, MAPK3, NLRP3, PCSK9, PROC, PTEN, PTGS2, RHOA, SRC, TGFB1, TIMP1, TLR2, TLR4, TLR7, TNF, TP53, VEGFA]
GO:0070848	Group221	response to growth factor	GO_BiologicalProcess-GOA_23.02.2017_10h01	[AGTR2, AKT1, CASP3, CASR, CCL2, CCL5, CD44, CXCL8, EDN1, ENG, FASLG, FGF23, FLT1, GAS6, HGF, HIF1A, IL10, IL1B, IL6, JUN, KDR, MAPK1, MAPK3, MIA3, NGF, NOTCH1, PDGFRB, RELA, RHOA, SRC, TGFB1, TNC, VCAM1, VEGFA, VEGFC]
GO:1901699	Group221	cellular response to nitrogen compound	GO_BiologicalProcess-GOA_23.02.2017_10h01	[ADIPOQ, AGTR2, AHSG, AKT1, CASP3, CASR, CCL2, CDH1, EDN1, ESR1, GNB3, GPER1, ICAM1, IGFBP1, IGFBP5, IL1B, IL6, INS, JAK2, LEP, MAPK1, MAPK3, MMP2, MMP3, P2RY12, PCSK9, PPARG, PROC, PTGS2, RELA, SRC, STAT3, TGFB1, TNF, TP53]
GO:0006109	Group221	regulation of carbohydrate metabolic process	GO_BiologicalProcess-GOA_23.02.2017_10h01	[ADIPOQ, AKT1, GPER1, HIF1A, IGF1, IGFBP3, IGFBP5, IL6, INS, LEP, MIA3, SRC, STAT3, TGFB1]
GO:0009967	Group221	positive regulation of signal transduction	GO_BiologicalProcess-GOA_23.02.2017_10h01	[ACKR3, ADIPOQ, AGTR2, AKT1, APOA1, BDNF, C3, C5, CCL11, CCL2, CCL5, CD28, CD40, CD40LG, CD44, CSF1, CXCR4, EDN1, ELANE, ENG, FASLG, FGF23, FLT1, FPR1, GAS6, GPER1, GPR55, HGF, HIF1A, HMGB1, HMOX1, ICAM1, IFNG, IGF1, IGFBP3, IGFBP5, IL15, IL18, IL1B, IL6, IL6R, INS, JAK2, JUN, KDR, KITLG, LEP, LGALS1, MAPK1, MAPK3, MIA3, MMP9, NGF, NOTCH1, PDGFRB, PECAM1, PF4, PTEN, PTGS2, PTPRC, RELA, RHOA, SAA1…
GO:0032870	Group221	cellular response to hormone stimulus	GO_BiologicalProcess-GOA_23.02.2017_10h01	[ADIPOQ, AGTR2, AHSG, AKT1, ANXA1, APOB, CCL2, EDN1, ESR1, FGF23, GNB3, GPER1, ICAM1, IGFBP1, IL1B, IL6, INS, JAK2, JUN, LEP, MAPK1, MAPK3, NOTCH1, PCSK9, PPARG, PROC, RELA, SRC, STAT3, TGFB1, TNC]
GO:0071417	Group221	cellular response to organonitrogen compound	GO_BiologicalProcess-GOA_23.02.2017_10h01	[ADIPOQ, AGTR2, AHSG, AKT1, CASP3, CASR, CCL2, CDH1, EDN1, GNB3, GPER1, ICAM1, IGFBP1, IGFBP5, IL1B, IL6, INS, JAK2, LEP, MAPK1, MAPK3, MMP2, P2RY12, PCSK9, PPARG, PROC, PTGS2, RELA, SRC, STAT3, TGFB1, TNF, TP53]
GO:0007167	Group221	enzyme linked receptor protein signaling pathway	GO_BiologicalProcess-GOA_23.02.2017_10h01	[ADAM10, ADIPOQ, AGTR2, AHSG, AKT1, BDKRB1, BDNF, CASP3, CCL2, CSF1, ENG, FASLG, FGF23, FLT1, GAS6, GPER1, HGF, HIF1A, IGF1, IGFBP1, IGFBP3, IGFBP5, IL1B, IL6, INS, JAK2, JUN, KDR, LEP, MAPK1, MAPK3, MIA3, MMP2, MMP9, NGF, NOTCH1, PDGFRB, PROC, PTEN, RELA, RHOA, SRC, STAT3, TGFB1, VEGFA, VEGFC]
GO:0043434	Group221	response to peptide hormone	GO_BiologicalProcess-GOA_23.02.2017_10h01	[ADIPOQ, AGTR2, AHSG, AKT1, ANXA1, CCL2, CXCL12, EDN1, GNB3, GPER1, ICAM1, IGFBP1, IGFBP5, IL10, IL1B, IL6, INS, JAK2, LEP, MAPK1, MAPK3, PCSK9, PPARG, PROC, RELA, SRC, STAT1, STAT3, STC2, TGFB1, TIMP1, TLR2]
GO:0071363	Group221	cellular response to growth factor stimulus	GO_BiologicalProcess-GOA_23.02.2017_10h01	[AGTR2, AKT1, CASP3, CASR, CCL2, CCL5, CD44, CXCL8, EDN1, ENG, FGF23, FLT1, GAS6, HGF, HIF1A, IL10, IL1B, IL6, JUN, KDR, MAPK1, MAPK3, MIA3, NGF, NOTCH1, PDGFRB, RELA, RHOA, SRC, TGFB1, VCAM1, VEGFA, VEGFC]
GO:1901653	Group221	cellular response to peptide	GO_BiologicalProcess-GOA_23.02.2017_10h01	[ADIPOQ, AGTR2, AHSG, AKT1, CASR, CCL2, EDN1, GNB3, GPER1, IGFBP1, IL1B, IL6, INS, JAK2, LEP, MAPK1, MAPK3, PCSK9, PPARG, PROC, RELA, SRC, STAT3, TGFB1, TP53]
GO:0007169	Group221	transmembrane receptor protein tyrosine kinase signaling pathway	GO_BiologicalProcess-GOA_23.02.2017_10h01	[ADAM10, ADIPOQ, AGTR2, AHSG, AKT1, BDKRB1, BDNF, CASP3, CCL2, CSF1, FASLG, FGF23, FLT1, GPER1, HGF, HIF1A, IGF1, IGFBP1, IGFBP3, IGFBP5, IL1B, IL6, INS, JAK2, KDR, LEP, MAPK1, MAPK3, MIA3, MMP2, MMP9, NGF, PDGFRB, PROC, PTEN, RELA, RHOA, SRC, STAT3, TGFB1, VEGFA, VEGFC]
GO:0071375	Group221	cellular response to peptide hormone stimulus	GO_BiologicalProcess-GOA_23.02.2017_10h01	[ADIPOQ, AGTR2, AHSG, AKT1, CCL2, EDN1, GNB3, GPER1, IGFBP1, IL1B, IL6, INS, JAK2, LEP, MAPK1, MAPK3, PCSK9, PPARG, PROC, RELA, SRC, STAT3, TGFB1]
GO:0010817	Group222	regulation of hormone levels	GO_BiologicalProcess-GOA_23.02.2017_10h01	[ACE, ADIPOQ, AGTR2, ANXA1, APLN, CASR, CCL5, CNR1, EDN1, ESR1, FGF23, GPER1, HCAR2, HIF1A, IFNG, IL1B, IL6, INS, JAK2, LEP, MIA3, MTNR1B, NGF, SPP1, STC2, TNF, TNFSF11]
GO:0032844	Group222	regulation of homeostatic process	GO_BiologicalProcess-GOA_23.02.2017_10h01	[AGTR2, ANXA1, APLN, BDKRB1, CCR5, CNR1, EDN1, GPER1, HCAR2, HIF1A, IL1B, IL6, KDR, KITLG, MAPK1, MAPK3, MIA3, NLRP3, PTGS2, PTPRC, SPP1, SRC, TGFB1, TIMP1, TNF, TNFSF11]
GO:0032845	Group222	negative regulation of homeostatic process	GO_BiologicalProcess-GOA_23.02.2017_10h01	[BDKRB1, CCR5, GPER1, IL6, KITLG, PTPRC, SRC, TGFB1, TIMP1]
GO:0032846	Group222	positive regulation of homeostatic process	GO_BiologicalProcess-GOA_23.02.2017_10h01	[AGTR2, ANXA1, APLN, BDKRB1, CNR1, EDN1, GPER1, HCAR2, HIF1A, IL1B, MAPK1, MAPK3, MIA3, NLRP3, PTGS2, SPP1, TGFB1, TNF, TNFSF11]
GO:0001659	Group222	temperature homeostasis	GO_BiologicalProcess-GOA_23.02.2017_10h01	[APLN, CNR1, IL1B, PTGS2, STAT3, TNF, TNFSF11]
GO:2000021	Group222	regulation of ion homeostasis	GO_BiologicalProcess-GOA_23.02.2017_10h01	[AGTR2, BDKRB1, CCR5, EDN1, GPER1, KDR, NLRP3, PTPRC, SRC, TGFB1, TIMP1]
GO:0051047	Group222	positive regulation of secretion	GO_BiologicalProcess-GOA_23.02.2017_10h01	[AGTR2, APLN, C5, CASR, CD34, CXCL12, EDN1, GPER1, HCAR2, HIF1A, HMGB1, IFNG, IGF1, IL10, IL17A, IL1B, IL6, INS, JAK2, LEP, MAPK3, NLRP3, SAA1, SPP1, SRC, TGFB1, TNF, TNFSF11, VEGFC]
GO:0031652	Group222	positive regulation of heat generation	GO_BiologicalProcess-GOA_23.02.2017_10h01	[APLN, CNR1, IL1B, PTGS2, TNF, TNFSF11]
GO:0046717	Group222	acid secretion	GO_BiologicalProcess-GOA_23.02.2017_10h01	[ACE, AGTR2, ANXA1, BDKRB1, EDN1, IL1B, LEP, NLRP3, TNFSF11]
GO:0046883	Group222	regulation of hormone secretion	GO_BiologicalProcess-GOA_23.02.2017_10h01	[ADIPOQ, AGTR2, ANXA1, APLN, CASR, CCL5, CNR1, EDN1, FGF23, GPER1, HCAR2, HIF1A, IFNG, IL1B, IL6, INS, JAK2, LEP, MTNR1B, TNF, TNFSF11]
GO:0002793	Group222	positive regulation of peptide secretion	GO_BiologicalProcess-GOA_23.02.2017_10h01	[AGTR2, APLN, C5, CASR, CD34, GPER1, HCAR2, HIF1A, HMGB1, IFNG, IGF1, IL10, IL17A, IL1B, IL6, INS, JAK2, MAPK3, NLRP3, SAA1, SRC, TGFB1, TNF, TNFSF11, VEGFC]
GO:0030072	Group222	peptide hormone secretion	GO_BiologicalProcess-GOA_23.02.2017_10h01	[ANXA1, APLN, CASR, CCL5, CNR1, EDN1, GPER1, HIF1A, IFNG, IL1B, IL6, INS, JAK2, LEP, MTNR1B, TNF, TNFSF11]
GO:0018105	Group222	peptidyl-serine phosphorylation	GO_BiologicalProcess-GOA_23.02.2017_10h01	[AKT1, BDKRB1, CD44, GAS6, HGF, IFNG, IL6, MAPK1, MAPK3, NLRP3, PTGS2, SRC, TGFB1, TIMP1, TNF, VEGFA]
GO:0051338	Group223	regulation of transferase activity	GO_BiologicalProcess-GOA_23.02.2017_10h01	[ACE, ADIPOQ, AKT1, APOE, C5, CASP3, CCL5, CD40, CD40LG, CD44, CSF1, CXCR4, EDN1, ELANE, FLT1, FPR1, GAS6, HGF, IFNG, IGF1, IL18, IL1B, IL6, IL6R, INS, JAK2, KITLG, LEP, MAPK1, MAPK3, NGF, PDGFRB, PPARG, PROC, PTEN, PTPRC, RHOA, SAA1, SRC, TGFB1, TIMP1, TLR4, TLR6, TNF, TNFSF11, TP53, VEGFA]
GO:0030258	Group223	lipid modification	GO_BiologicalProcess-GOA_23.02.2017_10h01	[ADIPOQ, AKT1, APOA1, APOA2, APOA5, APOE, CD28, CD86, CNR1, FGF23, HGF, IL6, KITLG, LEP, PDGFRB, PPARG, PTEN]
GO:0043491	Group223	protein kinase B signaling	GO_BiologicalProcess-GOA_23.02.2017_10h01	[AKT1, CCL2, CCL5, CD28, CD40, GAS6, GPER1, IGF1, IGFBP5, IL18, IL1B, IL6, INS, LEP, P2RY12, PTEN, SRC, TGFB1, TNF, TNFSF11]
GO:0051347	Group223	positive regulation of transferase activity	GO_BiologicalProcess-GOA_23.02.2017_10h01	[ACE, ADIPOQ, AKT1, C5, CCL5, CD40, CD40LG, CD44, CSF1, CXCR4, EDN1, ELANE, FLT1, FPR1, GAS6, HGF, IFNG, IGF1, IL18, IL1B, IL6, IL6R, INS, JAK2, KITLG, LEP, MAPK1, MAPK3, NGF, PDGFRB, PTEN, PTPRC, RHOA, SAA1, SRC, TGFB1, TIMP1, TLR4, TLR6, TNF, TNFSF11, VEGFA]
GO:0048015	Group223	phosphatidylinositol-mediated signaling	GO_BiologicalProcess-GOA_23.02.2017_10h01	[AKT1, CCL5, CD28, CD86, EDN1, FGF23, FLT1, GPER1, HGF, IGF1, IL18, IL6, INS, JAK2, KDR, KITLG, LEP, MAPK1, MAPK3, NGF, PDGFRB, PTEN, RHOA, TP53]
GO:0051054	Group223	positive regulation of DNA metabolic process	GO_BiologicalProcess-GOA_23.02.2017_10h01	[AKT1, CD28, CD40, CST3, HGF, HMGB1, IFNG, IGF1, IL6, INS, JUN, KITLG, MAPK1, MAPK3, PDGFRB, SRC, TGFB1, TIMP1]
GO:0043549	Group223	regulation of kinase activity	GO_BiologicalProcess-GOA_23.02.2017_10h01	[ACE, ADIPOQ, AKT1, APOE, C5, CASP3, CCL5, CD40, CD40LG, CD44, CSF1, CXCR4, EDN1, ELANE, FLT1, FPR1, GAS6, HGF, IFNG, IGF1, IL18, IL1B, IL6, IL6R, INS, JAK2, KITLG, LEP, MAPK1, MAPK3, NGF, PDGFRB, PROC, PTEN, PTPRC, RHOA, SAA1, SRC, TGFB1, TIMP1, TLR4, TLR6, TNF, TNFSF11, VEGFA]
GO:0014065	Group223	phosphatidylinositol 3-kinase signaling	GO_BiologicalProcess-GOA_23.02.2017_10h01	[AKT1, CCL5, CD28, CD86, EDN1, FGF23, FLT1, GPER1, HGF, IGF1, IL18, IL6, INS, JAK2, KDR, KITLG, LEP, MAPK1, MAPK3, PDGFRB, PTEN]
GO:0046854	Group223	phosphatidylinositol phosphorylation	GO_BiologicalProcess-GOA_23.02.2017_10h01	[CD28, CD86, FGF23, HGF, IL6, KITLG, PDGFRB]
GO:0014068	Group223	positive regulation of phosphatidylinositol 3-kinase signaling	GO_BiologicalProcess-GOA_23.02.2017_10h01	[CCL5, CD28, FLT1, GPER1, HGF, IGF1, IL18, IL6, INS, JAK2, KDR, LEP, PDGFRB]
GO:0043408	Group223	regulation of MAPK cascade	GO_BiologicalProcess-GOA_23.02.2017_10h01	[ACKR3, ADIPOQ, AKT1, APOE, C5, CCL11, CCL2, CCL5, CD40, CD40LG, CD44, CXCR4, EDN1, ELANE, FGF23, FLT1, FN1, FPR1, GAS6, GPER1, GPR55, HGF, HMGB1, ICAM1, IGF1, IGFBP3, IL1B, IL6, IL6R, INS, JAK2, JUN, KDR, KITLG, LEP, MAPK1, MAPK3, NGF, PDGFRB, PTEN, SAA1, SRC, TGFB1, TIMP1, TLR4, TLR6, TNF, TNFSF11, VEGFA]
GO:0018108	Group223	peptidyl-tyrosine phosphorylation	GO_BiologicalProcess-GOA_23.02.2017_10h01	[ACE, ADIPOQ, CCL5, CD40, CD44, FGF23, FLT1, GAS6, HGF, ICAM1, IFNG, IGF1, IL15, IL18, IL6, IL6R, INS, JAK2, KDR, KITLG, LEP, MAPK3, PDGFRB, PECAM1, SRC, STAT3, TGFB1, TIMP1, TNFRSF1A, TP53, VEGFA, VEGFC]
GO:0043410	Group223	positive regulation of MAPK cascade	GO_BiologicalProcess-GOA_23.02.2017_10h01	[ACKR3, C5, CCL11, CCL2, CCL5, CD40, CD40LG, CD44, CXCR4, EDN1, ELANE, FGF23, FLT1, FPR1, GAS6, GPER1, GPR55, HGF, HMGB1, ICAM1, IGF1, IGFBP3, IL1B, IL6, IL6R, INS, JAK2, JUN, KDR, KITLG, LEP, MAPK1, MAPK3, NGF, PDGFRB, PTEN, SAA1, SRC, TGFB1, TIMP1, TLR4, TLR6, TNF, TNFSF11, VEGFA]
GO:0040012	Group224	regulation of locomotion	GO_BiologicalProcess-GOA_23.02.2017_10h01	[ACE, ACKR3, ADAM10, ADIPOQ, AGTR2, AKT1, ANXA1, APOE, BDKRB1, C5, CASR, CCL11, CCL2, CCL28, CCL5, CCR2, CSF1, CXCL1, CXCL12, CXCL16, CXCL5, CXCL8, CXCR4, EDN1, ELANE, ENG, FLT1, FN1, GAS6, GPER1, HGF, HIF1A, HMGB1, HMOX1, ICAM1, IFNG, IGF1, IGFBP3, IGFBP5, IL6, IL6R, INS, JAK2, JUN, KDR, KITLG, MAPK1, MAPK3, MIA3, MMP9, NOTCH1, P2RY12, PDGFRB, PECAM1, PF4, PLAU, PLG, PPBP, PROC, PTEN, PTGS2, PTP…
GO:0040017	Group224	positive regulation of locomotion	GO_BiologicalProcess-GOA_23.02.2017_10h01	[ACKR3, ADAM10, AKT1, BDKRB1, CASR, CCL11, CCL2, CCL5, CCR2, CSF1, CXCL1, CXCL12, CXCL16, CXCL5, CXCL8, EDN1, ELANE, FLT1, FN1, GAS6, GPER1, HGF, HIF1A, HMGB1, ICAM1, IFNG, IGF1, IL6, IL6R, INS, JAK2, JUN, KDR, KITLG, MAPK1, MAPK3, MIA3, MMP9, NOTCH1, PDGFRB, PF4, PLAU, PLG, PPBP, PROC, PTGS2, PTPRC, SERPINE1, SRC, TGFB1, TNF, VEGFA, VEGFC]
GO:0048584	Group224	positive regulation of response to stimulus	GO_BiologicalProcess-GOA_23.02.2017_10h01	[ACKR3, ADAM10, ADIPOQ, AGTR2, AKT1, ANXA1, APOA1, APOB, BDNF, C3, C4A, C5, CASR, CCL11, CCL2, CCL5, CCR2, CD28, CD40, CD40LG, CD44, CD86, CNR1, CSF1, CXCL1, CXCL12, CXCL5, CXCL8, CXCR4, EDN1, ELANE, ENG, ESR1, FASLG, FGF23, FLT1, FOXP3, FPR1, FPR2, GAS6, GPER1, GPR55, HGF, HIF1A, HMGB1, HMOX1, ICAM1, IDO1, IFNG, IGF1, IGFBP3, IGFBP5, IL15, IL17A, IL18, IL1B, IL6, IL6R, INS, JAK2, JUN, KDR, KITLG…
GO:0051094	Group224	positive regulation of developmental process	GO_BiologicalProcess-GOA_23.02.2017_10h01	[ADIPOQ, AGTR2, AKT1, ANXA1, APOA1, APOB, APOE, BDNF, C3, C5, CCL11, CCR2, CD28, CD34, CD40, CD86, CNR1, CSF1, CXCL12, CXCL8, CXCR4, EDN1, ENG, FLT1, FN1, FOXP3, GAS6, GPER1, HGF, HIF1A, HMGB1, HMOX1, IDO1, IFNG, IGF1, IGFBP3, IL15, IL17A, IL18, IL1B, IL6, IL6R, INS, JAK2, JUN, KDR, KITLG, LEP, MIA3, NGF, NLRP3, NOS3, NOTCH1, PDGFRB, PF4, PPARG, PROC, PROM1, PTGS2, RELA, RHOA, SERPINE1, SRC, TGFB…
GO:0042127	Group224	regulation of cell proliferation	GO_BiologicalProcess-GOA_23.02.2017_10h01	[ACE, ADAM10, ADIPOQ, AGTR2, AKT1, ANXA1, APLN, APOE, CASP3, CASR, CCL11, CCL2, CCL5, CCR2, CD28, CD40, CD40LG, CD86, CSF1, CST3, CXCL1, CXCL12, CXCL5, CXCL8, EDN1, ELANE, ENG, ESR1, FASLG, FLT1, FN1, FOXP3, GAS6, GPER1, HGF, HIF1A, HMGB1, HMOX1, IDO1, IFNG, IGF1, IGFBP3, IGFBP5, IL10, IL15, IL18, IL1B, IL6, IL6R, INS, ITGB1, JAK2, JUN, KDR, KITLG, LEP, MAPK1, MIA3, MMP2, MMP9, NLRP3, NOS3, NOTCH…
GO:2000026	Group224	regulation of multicellular organismal development	GO_BiologicalProcess-GOA_23.02.2017_10h01	[ACE, ADIPOQ, AGTR2, AHSG, AKT1, ANXA1, APOA1, APOE, BDNF, C3, C5, CCL11, CCL2, CCR2, CD28, CD34, CD40, CD86, CNR1, CSF1, CXCL12, CXCL8, CXCR4, EDN1, ENG, ESR1, FASLG, FGF23, FLT1, FN1, FOXP3, GAS6, GPER1, GPR55, HGF, HIF1A, HMGB1, HMOX1, IDO1, IFNG, IGF1, IL10, IL15, IL17A, IL18, IL1B, IL6, JUN, KDR, KITLG, LEP, LGALS1, MIA3, NGF, NLRP3, NOS3, NOTCH1, P2RY12, PDGFRB, PF4, PPARG, PROC, PROM1, PTE…
GO:0008284	Group224	positive regulation of cell proliferation	GO_BiologicalProcess-GOA_23.02.2017_10h01	[ADAM10, AGTR2, AKT1, ANXA1, APLN, CASR, CCL11, CCL2, CCL5, CCR2, CD28, CD40, CD40LG, CD86, CSF1, CST3, CXCL12, CXCL5, EDN1, ELANE, ESR1, FASLG, FLT1, FN1, FOXP3, GAS6, GPER1, HGF, HIF1A, HMGB1, HMOX1, IFNG, IGF1, IL10, IL15, IL18, IL1B, IL6, IL6R, INS, ITGB1, JAK2, JUN, KDR, KITLG, LEP, MAPK1, MIA3, MMP2, MMP9, NLRP3, NOTCH1, PDGFRB, PTEN, PTGS2, PTPRC, RELA, STAT1, STAT3, TGFB1, TIMP1, TLR4, TN…
GO:0071310	Group224	cellular response to organic substance	GO_BiologicalProcess-GOA_23.02.2017_10h01	[ACKR3, ADIPOQ, AGTR2, AHSG, AKT1, ANXA1, APOA1, APOB, APOE, CASP3, CASR, CCL11, CCL2, CCL5, CCR2, CCR5, CD40, CD40LG, CD44, CD68, CD86, CDH1, CSF1, CXCL1, CXCL12, CXCL16, CXCL5, CXCL8, CXCR4, CXCR5, CXCR6, EDN1, ENG, ESR1, FASLG, FGF23, FLT1, GAS6, GNB3, GPER1, HGF, HIF1A, ICAM1, IFNG, IGFBP1, IGFBP5, IL10, IL15, IL17A, IL18, IL1B, IL6, IL6R, INS, ITGB1, JAK2, JUN, KDR, LEP, LGALS1, MAPK1, MAPK3…
GO:0006915	Group224	apoptotic process	GO_BiologicalProcess-GOA_23.02.2017_10h01	[ACKR3, ADIPOQ, AGTR2, AKT1, ALB, ANXA1, ANXA5, APOE, BDKRB1, BDNF, CASP3, CASR, CCL2, CCL5, CD28, CD40, CD40LG, CD44, CNR1, CST3, CXCL12, CXCR4, EDN1, ESR1, FASLG, GAS6, GPER1, HCAR2, HGF, HIF1A, HMGB1, HMOX1, ICAM1, IDO1, IFNG, IGF1, IGFBP3, IL10, IL17A, IL1B, IL6, IL6R, INS, ITGB1, JAK2, JUN, KDR, KITLG, LEP, LGALS1, MAPK1, MAPK3, MMP9, MPO, NGF, NLRP3, NOS3, NOTCH1, PCSK9, PDGFRB, PF4, PPARG,…
GO:0030334	Group224	regulation of cell migration	GO_BiologicalProcess-GOA_23.02.2017_10h01	[ACE, ACKR3, ADAM10, ADIPOQ, AGTR2, AKT1, ANXA1, APOE, BDKRB1, C5, CCL11, CCL2, CCL28, CCL5, CCR2, CSF1, CXCL1, CXCL12, CXCL16, CXCL5, CXCL8, EDN1, ELANE, ENG, FLT1, FN1, GAS6, GPER1, HGF, HIF1A, HMGB1, HMOX1, ICAM1, IFNG, IGF1, IGFBP3, IGFBP5, IL6, IL6R, INS, JAK2, JUN, KDR, KITLG, MAPK1, MAPK3, MIA3, MMP9, NOTCH1, P2RY12, PDGFRB, PECAM1, PF4, PLAU, PLG, PPBP, PROC, PTEN, PTGS2, PTPRC, RHOA, SER…
GO:0051247	Group224	positive regulation of protein metabolic process	GO_BiologicalProcess-GOA_23.02.2017_10h01	[ACE, ACKR3, ADIPOQ, AGTR2, AKT1, APOA2, APOE, C3, C5, CASP3, CCL11, CCL2, CCL5, CCR2, CD28, CD40, CD40LG, CD44, CD86, CSF1, CXCR4, EDN1, ELANE, ENG, ESR1, FASLG, FGF23, FLT1, FN1, FOXP3, FPR1, GAS6, GPER1, GPR55, HGF, HMGB1, HMOX1, ICAM1, IFNG, IGF1, IGFBP3, IL15, IL18, IL1B, IL6, IL6R, INS, JAK2, JUN, KDR, KITLG, LEP, MAPK1, MAPK3, MIA3, MMP9, NGF, NLRP3, PCSK9, PDGFRB, PECAM1, PPARG, PROC, PTE…
GO:1902531	Group224	regulation of intracellular signal transduction	GO_BiologicalProcess-GOA_23.02.2017_10h01	[ACKR3, ADIPOQ, AKT1, APOA1, APOE, BDKRB1, C5, CCL11, CCL2, CCL5, CD28, CD40, CD40LG, CD44, CD86, CSF1, CXCL12, CXCR4, EDN1, ELANE, ESR1, FASLG, FGF23, FLT1, FN1, FPR1, GAS6, GPER1, GPR55, HGF, HIF1A, HMGB1, HMOX1, ICAM1, IFNG, IGF1, IGFBP3, IGFBP5, IL10, IL15, IL18, IL1B, IL6, IL6R, INS, ITGB1, JAK2, JUN, KDR, KITLG, LEP, LGALS1, MAPK1, MAPK3, MMP9, NGF, NLRP3, NOTCH1, PDGFRB, PECAM1, PF4, PTEN,…
GO:0032270	Group224	positive regulation of cellular protein metabolic process	GO_BiologicalProcess-GOA_23.02.2017_10h01	[ACE, ACKR3, ADIPOQ, AGTR2, AKT1, APOE, C3, C5, CASP3, CCL11, CCL2, CCL5, CD28, CD40, CD40LG, CD44, CSF1, CXCR4, EDN1, ELANE, ENG, ESR1, FASLG, FGF23, FLT1, FN1, FOXP3, FPR1, GAS6, GPER1, GPR55, HGF, HMGB1, ICAM1, IFNG, IGF1, IGFBP3, IL15, IL18, IL1B, IL6, IL6R, INS, JAK2, JUN, KDR, KITLG, LEP, MAPK1, MAPK3, MIA3, MMP9, NGF, NLRP3, PCSK9, PDGFRB, PECAM1, PPARG, PTEN, PTGS2, PTPRC, RHOA, SAA1, SRC…
GO:0044262	Group225	cellular carbohydrate metabolic process	GO_BiologicalProcess-GOA_23.02.2017_10h01	[ADIPOQ, AKT1, GPER1, IGF1, IGFBP3, IGFBP5, IL6, INS, LEP, PTEN, SRC, STAT3]
GO:0009743	Group225	response to carbohydrate	GO_BiologicalProcess-GOA_23.02.2017_10h01	[ADIPOQ, APOA2, APOB, CASP3, CASR, CCL2, CST3, GAS6, GPER1, HIF1A, ICAM1, IL1B, LEP, LGALS1, PTEN, PTGS2, TGFB1]
GO:0006109	Group225	regulation of carbohydrate metabolic process	GO_BiologicalProcess-GOA_23.02.2017_10h01	[ADIPOQ, AKT1, GPER1, HIF1A, IGF1, IGFBP3, IGFBP5, IL6, INS, LEP, MIA3, SRC, STAT3, TGFB1]
GO:0016051	Group225	carbohydrate biosynthetic process	GO_BiologicalProcess-GOA_23.02.2017_10h01	[ADIPOQ, AKT1, GPER1, IGF1, IL6, INS, LEP, PROC, TGFB1]
GO:0034284	Group225	response to monosaccharide	GO_BiologicalProcess-GOA_23.02.2017_10h01	[ADIPOQ, APOA2, CASP3, CASR, CCL2, GAS6, GPER1, HIF1A, ICAM1, LEP, LGALS1, PTEN, PTGS2, TGFB1]
GO:0045598	Group225	regulation of fat cell differentiation	GO_BiologicalProcess-GOA_23.02.2017_10h01	[ADIPOQ, AKT1, GPER1, IL6, INS, LEP, PPARG, PTGS2, TGFB1, TNF]
GO:0032868	Group225	response to insulin	GO_BiologicalProcess-GOA_23.02.2017_10h01	[ADIPOQ, AHSG, AKT1, CCL2, ICAM1, IGFBP1, IL10, IL1B, IL6, INS, LEP, PCSK9, PPARG, PROC, RELA, SRC, TLR2]
GO:0042593	Group225	glucose homeostasis	GO_BiologicalProcess-GOA_23.02.2017_10h01	[ADIPOQ, AKT1, CASR, CCL2, CNR1, GAS6, GPER1, HIF1A, ICAM1, IGFBP5, IL6, INS, LEP, LGALS1, MTNR1B, PPARG, STAT3]
GO:0046883	Group225	regulation of hormone secretion	GO_BiologicalProcess-GOA_23.02.2017_10h01	[ADIPOQ, AGTR2, ANXA1, APLN, CASR, CCL5, CNR1, EDN1, FGF23, GPER1, HCAR2, HIF1A, IFNG, IL1B, IL6, INS, JAK2, LEP, MTNR1B, TNF, TNFSF11]
GO:0071326	Group225	cellular response to monosaccharide stimulus	GO_BiologicalProcess-GOA_23.02.2017_10h01	[CASR, CCL2, GAS6, GPER1, HIF1A, ICAM1, LEP, LGALS1]
GO:0010906	Group225	regulation of glucose metabolic process	GO_BiologicalProcess-GOA_23.02.2017_10h01	[ADIPOQ, AKT1, IGF1, IGFBP3, IGFBP5, IL6, INS, LEP, SRC]
GO:0071333	Group225	cellular response to glucose stimulus	GO_BiologicalProcess-GOA_23.02.2017_10h01	[CASR, CCL2, GAS6, GPER1, HIF1A, ICAM1, LGALS1]
GO:0030072	Group225	peptide hormone secretion	GO_BiologicalProcess-GOA_23.02.2017_10h01	[ANXA1, APLN, CASR, CCL5, CNR1, EDN1, GPER1, HIF1A, IFNG, IL1B, IL6, INS, JAK2, LEP, MTNR1B, TNF, TNFSF11]
GO:0002637	Group226	regulation of immunoglobulin production	GO_BiologicalProcess-GOA_23.02.2017_10h01	[CD28, CD40, CD40LG, FOXP3, IFNG, IL10, IL6, TGFB1, TNF]
GO:1904705	Group226	regulation of vascular smooth muscle cell proliferation	GO_BiologicalProcess-GOA_23.02.2017_10h01	[GPER1, HMOX1, IL10, JAK2, MMP2, MMP9, TNF]
GO:0033209	Group226	tumor necrosis factor-mediated signaling pathway	GO_BiologicalProcess-GOA_23.02.2017_10h01	[ADIPOQ, APOA1, CD40, CD40LG, FASLG, GAS6, JAK2, RELA, STAT1, TNF, TNFRSF1A, TNFSF11, TNFSF13B]
GO:0071356	Group226	cellular response to tumor necrosis factor	GO_BiologicalProcess-GOA_23.02.2017_10h01	[ADIPOQ, APOA1, APOB, CCL11, CCL2, CCL5, CD40, CD40LG, CXCL8, EDN1, FASLG, GAS6, GPER1, ICAM1, IL6, JAK2, RELA, STAT1, TNF, TNFRSF1A, TNFSF11, TNFSF13B, VCAM1]
GO:1904019	Group226	epithelial cell apoptotic process	GO_BiologicalProcess-GOA_23.02.2017_10h01	[CD40, CD40LG, FASLG, GAS6, GPER1, HMOX1, ICAM1, IL10, IL6, JAK2, KDR, SERPINE1, TNF]
GO:0008625	Group226	extrinsic apoptotic signaling pathway via death domain receptors	GO_BiologicalProcess-GOA_23.02.2017_10h01	[FASLG, HGF, HMOX1, ICAM1, IL6, NGF, NOS3, PTEN, SERPINE1, TNF, TNFRSF1A]
GO:0048305	Group226	immunoglobulin secretion	GO_BiologicalProcess-GOA_23.02.2017_10h01	[CD40, CD40LG, IL6, TNF, TNFSF13B]
GO:2001236	Group226	regulation of extrinsic apoptotic signaling pathway	GO_BiologicalProcess-GOA_23.02.2017_10h01	[AGTR2, AKT1, FASLG, GPER1, HGF, HMOX1, ICAM1, IGF1, IL1B, IL6, NOS3, PF4, PTEN, RELA, SERPINE1, SRC, TNF]
GO:0072577	Group226	endothelial cell apoptotic process	GO_BiologicalProcess-GOA_23.02.2017_10h01	[CD40, CD40LG, FASLG, GAS6, GPER1, ICAM1, IL10, KDR, SERPINE1, TNF]
GO:1904036	Group226	negative regulation of epithelial cell apoptotic process	GO_BiologicalProcess-GOA_23.02.2017_10h01	[GAS6, HMOX1, ICAM1, IL10, KDR, SERPINE1]
GO:1904037	Group226	positive regulation of epithelial cell apoptotic process	GO_BiologicalProcess-GOA_23.02.2017_10h01	[CD40, CD40LG, FASLG, GPER1, IL6, JAK2]
GO:1902041	Group226	regulation of extrinsic apoptotic signaling pathway via death domain receptors	GO_BiologicalProcess-GOA_23.02.2017_10h01	[FASLG, HGF, HMOX1, ICAM1, IL6, NOS3, PTEN, SERPINE1]
GO:2000353	Group226	positive regulation of endothelial cell apoptotic process	GO_BiologicalProcess-GOA_23.02.2017_10h01	[CD40, CD40LG, FASLG, GPER1]
GO:0002377	Group227	immunoglobulin production	GO_BiologicalProcess-GOA_23.02.2017_10h01	[CD28, CD40, CD40LG, FOXP3, IFNG, IL10, IL6, PTPRC, TGFB1, TNF, TNFSF13B]
GO:0002637	Group227	regulation of immunoglobulin production	GO_BiologicalProcess-GOA_23.02.2017_10h01	[CD28, CD40, CD40LG, FOXP3, IFNG, IL10, IL6, TGFB1, TNF]
GO:0042832	Group227	defense response to protozoan	GO_BiologicalProcess-GOA_23.02.2017_10h01	[CD40, IFNG, IL10, IL6]
GO:0031294	Group227	lymphocyte costimulation	GO_BiologicalProcess-GOA_23.02.2017_10h01	[AKT1, CD28, CD40LG, CD86, IL6, LGALS1, SRC, TNFSF13B]
GO:0002824	Group227	positive regulation of adaptive immune response based on somatic recombination of immune receptors built from immunoglobulin superfamily domains	GO_BiologicalProcess-GOA_23.02.2017_10h01	[ANXA1, C3, CCR2, CD28, CD40, FOXP3, IFNG, IL1B, IL6, NLRP3, TGFB1, TNF, TNFSF13B]
GO:0033209	Group227	tumor necrosis factor-mediated signaling pathway	GO_BiologicalProcess-GOA_23.02.2017_10h01	[ADIPOQ, APOA1, CD40, CD40LG, FASLG, GAS6, JAK2, RELA, STAT1, TNF, TNFRSF1A, TNFSF11, TNFSF13B]
GO:0042100	Group227	B cell proliferation	GO_BiologicalProcess-GOA_23.02.2017_10h01	[CASP3, CD40, CD40LG, IL10, PTPRC, TLR4, TNFSF13B]
GO:1904019	Group227	epithelial cell apoptotic process	GO_BiologicalProcess-GOA_23.02.2017_10h01	[CD40, CD40LG, FASLG, GAS6, GPER1, HMOX1, ICAM1, IL10, IL6, JAK2, KDR, SERPINE1, TNF]
GO:0048305	Group227	immunoglobulin secretion	GO_BiologicalProcess-GOA_23.02.2017_10h01	[CD40, CD40LG, IL6, TNF, TNFSF13B]
GO:0050871	Group227	positive regulation of B cell activation	GO_BiologicalProcess-GOA_23.02.2017_10h01	[CD28, CD40, IFNG, IL6, PTPRC, TGFB1, TLR4, TNFSF13B]
GO:0060693	Group227	regulation of branching involved in salivary gland morphogenesis	GO_BiologicalProcess-GOA_23.02.2017_10h01	[HGF, IL6, TNF]
GO:1904037	Group227	positive regulation of epithelial cell apoptotic process	GO_BiologicalProcess-GOA_23.02.2017_10h01	[CD40, CD40LG, FASLG, GPER1, IL6, JAK2]
GO:2000353	Group227	positive regulation of endothelial cell apoptotic process	GO_BiologicalProcess-GOA_23.02.2017_10h01	[CD40, CD40LG, FASLG, GPER1]
GO:0048589	Group228	developmental growth	GO_BiologicalProcess-GOA_23.02.2017_10h01	[AGTR2, AKT1, ANXA1, APOA5, APOE, BDNF, CCL11, CSF1, CXCL12, EDN1, ESR1, FN1, IGF1, IGFBP1, ITGB1, LEP, NOTCH1, PDGFRB, PTEN, SPP1, STAT3, STC2, TGFB1, TNC, VEGFA]
GO:0048638	Group228	regulation of developmental growth	GO_BiologicalProcess-GOA_23.02.2017_10h01	[AKT1, APOE, BDNF, CSF1, CXCL12, EDN1, FN1, IGF1, LEP, NOTCH1, PTEN, SPP1, STAT3, STC2, VEGFA]
GO:0060560	Group228	developmental growth involved in morphogenesis	GO_BiologicalProcess-GOA_23.02.2017_10h01	[APOE, BDNF, CCL11, CSF1, CXCL12, ESR1, FN1, ITGB1, NOTCH1, SPP1, TGFB1, TNC, VEGFA]
GO:0048639	Group228	positive regulation of developmental growth	GO_BiologicalProcess-GOA_23.02.2017_10h01	[AKT1, BDNF, CSF1, CXCL12, EDN1, FN1, IGF1, LEP, NOTCH1, VEGFA]
GO:0008361	Group228	regulation of cell size	GO_BiologicalProcess-GOA_23.02.2017_10h01	[AKT1, APOE, BDNF, CXCL12, EDN1, FN1, PTEN, RHOA, SPP1, VEGFA]
GO:0048588	Group228	developmental cell growth	GO_BiologicalProcess-GOA_23.02.2017_10h01	[AGTR2, APOE, BDNF, CXCL12, EDN1, FN1, IGF1, ITGB1, SPP1, VEGFA]
GO:0060562	Group228	epithelial tube morphogenesis	GO_BiologicalProcess-GOA_23.02.2017_10h01	[AGTR2, CASR, CCL11, CSF1, EDN1, ENG, ESR1, HIF1A, NOTCH1, RHOA, SRC, TGFB1, TNC, TNF, VEGFA]
GO:0061138	Group228	morphogenesis of a branching epithelium	GO_BiologicalProcess-GOA_23.02.2017_10h01	[AGTR2, CASR, CCL11, CSF1, EDN1, ENG, ESR1, HGF, IL10, IL6, NOTCH1, SRC, TGFB1, TNC, TNF, VEGFA]
GO:0061387	Group228	regulation of extent of cell growth	GO_BiologicalProcess-GOA_23.02.2017_10h01	[APOE, BDNF, CXCL12, FN1, SPP1, VEGFA]
GO:0022612	Group228	gland morphogenesis	GO_BiologicalProcess-GOA_23.02.2017_10h01	[CCL11, CSF1, ESR1, HGF, IFNG, IGFBP5, IL6, NOTCH1, SRC, TGFB1, TNC, TNF]
GO:0048754	Group228	branching morphogenesis of an epithelial tube	GO_BiologicalProcess-GOA_23.02.2017_10h01	[AGTR2, CASR, CCL11, CSF1, EDN1, ENG, ESR1, NOTCH1, SRC, TGFB1, TNC, TNF, VEGFA]
GO:0060444	Group228	branching involved in mammary gland duct morphogenesis	GO_BiologicalProcess-GOA_23.02.2017_10h01	[CCL11, CSF1, ESR1, SRC, TGFB1]
GO:0050770	Group228	regulation of axonogenesis	GO_BiologicalProcess-GOA_23.02.2017_10h01	[APOE, BDNF, CXCL12, FN1, NGF, PTEN, RHOA, SPP1, VEGFA]
GO:0035690	Group229	cellular response to drug	GO_BiologicalProcess-GOA_23.02.2017_10h01	[ADIPOQ, CCL2, EDN1, GAS6, IL1B, TP53]
GO:0060627	Group229	regulation of vesicle-mediated transport	GO_BiologicalProcess-GOA_23.02.2017_10h01	[ADIPOQ, AHSG, ANXA1, APOA5, APOE, C3, C4A, CCL2, CCR2, GAS6, HMOX1, IFNG, IL1B, MAPK1, MAPK3, MFGE8, NOTCH1, PCSK9, PPARG, PTEN, SELE, SERPINE1, SRC, TGFB1, TNF, VEGFA]
GO:0030730	Group229	sequestering of triglyceride	GO_BiologicalProcess-GOA_23.02.2017_10h01	[IL1B, PPARG, TNF]
GO:0043112	Group229	receptor metabolic process	GO_BiologicalProcess-GOA_23.02.2017_10h01	[ACKR3, ADIPOQ, APOE, CXCL8, EDN1, HIF1A, IL10, ITGB1, PCSK9, PPARG, SELE, TGFB1, TNF, VEGFA]
GO:0006897	Group229	endocytosis	GO_BiologicalProcess-GOA_23.02.2017_10h01	[ACKR3, ADIPOQ, AHSG, ALB, ANXA1, APOA1, APOA5, APOB, APOE, APOL1, C3, C4A, CCL2, CRP, CXCL16, CXCL8, ELANE, GAS6, HMGB1, IL1B, ITGB1, LEP, MAPK1, MAPK3, MFGE8, PCSK9, PECAM1, PPARG, PTEN, SAA1, SELE, SERPINE1, SRC, TGFB1, TNF, VEGFA]
GO:0006909	Group229	phagocytosis	GO_BiologicalProcess-GOA_23.02.2017_10h01	[ADIPOQ, AHSG, ANXA1, C3, C4A, CCL2, CRP, ELANE, GAS6, HMGB1, IL1B, LEP, MAPK1, MAPK3, MFGE8, PECAM1, PPARG, PTEN, SRC, TGFB1, TNF]
GO:0030100	Group229	regulation of endocytosis	GO_BiologicalProcess-GOA_23.02.2017_10h01	[ADIPOQ, AHSG, APOA5, APOE, C3, C4A, CCL2, GAS6, IL1B, MFGE8, PCSK9, PPARG, PTEN, SELE, SERPINE1, SRC, TGFB1, TNF, VEGFA]
GO:0045807	Group229	positive regulation of endocytosis	GO_BiologicalProcess-GOA_23.02.2017_10h01	[AHSG, APOA5, APOE, C3, C4A, CCL2, GAS6, IL1B, MFGE8, PCSK9, PPARG, SELE, SERPINE1, TNF, VEGFA]
GO:0002673	Group229	regulation of acute inflammatory response	GO_BiologicalProcess-GOA_23.02.2017_10h01	[C3, C4A, C5, CNR1, IL1B, IL6, INS, NLRP3, PPARG, PTGS2, TNF, TNFSF11]
GO:0043277	Group229	apoptotic cell clearance	GO_BiologicalProcess-GOA_23.02.2017_10h01	[C3, C4A, CCL2, GAS6, HMGB1, MFGE8]
GO:0048260	Group229	positive regulation of receptor-mediated endocytosis	GO_BiologicalProcess-GOA_23.02.2017_10h01	[APOA5, PCSK9, SELE, SERPINE1, VEGFA]
GO:0050764	Group229	regulation of phagocytosis	GO_BiologicalProcess-GOA_23.02.2017_10h01	[ADIPOQ, AHSG, C3, C4A, CCL2, GAS6, IL1B, MFGE8, PPARG, PTEN, TGFB1, TNF]
GO:0050766	Group229	positive regulation of phagocytosis	GO_BiologicalProcess-GOA_23.02.2017_10h01	[AHSG, C3, C4A, CCL2, GAS6, IL1B, MFGE8, PPARG, TNF]
GO:2000427	Group229	positive regulation of apoptotic cell clearance	GO_BiologicalProcess-GOA_23.02.2017_10h01	[C3, C4A, CCL2, MFGE8]
GO:0060688	Group230	regulation of morphogenesis of a branching structure	GO_BiologicalProcess-GOA_23.02.2017_10h01	[AGTR2, ESR1, HGF, IL6, TGFB1, TNF, VEGFA]
GO:0036473	Group230	cell death in response to oxidative stress	GO_BiologicalProcess-GOA_23.02.2017_10h01	[AKT1, HGF, HIF1A, IL6, INS, JAK2, MMP3]
GO:0030203	Group230	glycosaminoglycan metabolic process	GO_BiologicalProcess-GOA_23.02.2017_10h01	[AKT1, CD44, HGF, IL15, IL1B, IL6, PDGFRB, TGFB1]
GO:1900407	Group230	regulation of cellular response to oxidative stress	GO_BiologicalProcess-GOA_23.02.2017_10h01	[AKT1, HGF, HIF1A, IL6, INS, MMP3, TNF]
GO:0007431	Group230	salivary gland development	GO_BiologicalProcess-GOA_23.02.2017_10h01	[CST3, HGF, IL6, TGFB1, TNF]
GO:0010507	Group230	negative regulation of autophagy	GO_BiologicalProcess-GOA_23.02.2017_10h01	[AKT1, HGF, HMOX1, IL6, LEP, QSOX1]
GO:0031641	Group230	regulation of myelination	GO_BiologicalProcess-GOA_23.02.2017_10h01	[AKT1, HGF, IFNG, IL6, PTEN]
GO:0042552	Group230	myelination	GO_BiologicalProcess-GOA_23.02.2017_10h01	[AKT1, CXCR4, HGF, IFNG, IL6, PTEN, TGFB1, TLR2]
GO:0030212	Group230	hyaluronan metabolic process	GO_BiologicalProcess-GOA_23.02.2017_10h01	[AKT1, CD44, HGF, IL15, IL1B, IL6, TGFB1]
GO:0090201	Group230	negative regulation of release of cytochrome c from mitochondria	GO_BiologicalProcess-GOA_23.02.2017_10h01	[AKT1, HGF, IGF1, IL6, NLRP3]
GO:2000573	Group230	positive regulation of DNA biosynthetic process	GO_BiologicalProcess-GOA_23.02.2017_10h01	[HGF, IL6, MAPK1, MAPK3, PDGFRB, SRC]
GO:0033135	Group230	regulation of peptidyl-serine phosphorylation	GO_BiologicalProcess-GOA_23.02.2017_10h01	[AKT1, BDKRB1, CD44, GAS6, HGF, IFNG, IL6, NLRP3, PTGS2, TGFB1, TNF, VEGFA]
GO:0033138	Group230	positive regulation of peptidyl-serine phosphorylation	GO_BiologicalProcess-GOA_23.02.2017_10h01	[AKT1, CD44, GAS6, IFNG, IL6, NLRP3, PTGS2, TGFB1, TNF, VEGFA]
GO:0043154	Group230	negative regulation of cysteine-type endopeptidase activity involved in apoptotic process	GO_BiologicalProcess-GOA_23.02.2017_10h01	[AKT1, CD44, GAS6, HGF, IL6, MMP9, NGF, NLRP3, PTGS2, SRC, VEGFA]
GO:0003018	Group231	vascular process in circulatory system	GO_BiologicalProcess-GOA_23.02.2017_10h01	[ACE, AGTR2, AKT1, APLN, APOE, BDKRB1, CASR, CRP, EDN1, GPER1, HMOX1, ICAM1, INS, LEP, NLRP3, NOS3, PTGS2, SRC, TGFB1, VEGFA]
GO:0010038	Group231	response to metal ion	GO_BiologicalProcess-GOA_23.02.2017_10h01	[AKT1, CASP3, CASR, CD86, CDH1, EDN1, FGF23, HMOX1, ICAM1, IL6, JUN, MAPK1, MAPK3, MMP9, PTEN, PTGS2, VCAM1]
GO:0071453	Group231	cellular response to oxygen levels	GO_BiologicalProcess-GOA_23.02.2017_10h01	[AKT1, CASR, CD34, EDN1, HIF1A, HMOX1, ICAM1, MIA3, NOTCH1, PPARG, PTEN, PTGS2, SRC, STC2, TIMP1, TP53, VEGFA]
GO:1903522	Group231	regulation of blood circulation	GO_BiologicalProcess-GOA_23.02.2017_10h01	[ACE, AGTR2, AKT1, APLN, BDKRB1, CASR, EDN1, ICAM1, IFNG, JAK2, LEP, NLRP3, NOS3, PTGS2]
GO:1903524	Group231	positive regulation of blood circulation	GO_BiologicalProcess-GOA_23.02.2017_10h01	[AKT1, CASR, EDN1, ICAM1, NLRP3, PTGS2]
GO:0032890	Group231	regulation of organic acid transport	GO_BiologicalProcess-GOA_23.02.2017_10h01	[AGTR2, AKT1, EDN1, IL1B, LEP, NLRP3, TNFSF11]
GO:0071456	Group231	cellular response to hypoxia	GO_BiologicalProcess-GOA_23.02.2017_10h01	[AKT1, CASR, CD34, EDN1, HIF1A, HMOX1, ICAM1, MIA3, NOTCH1, PTEN, PTGS2, SRC, STC2, TIMP1, TP53, VEGFA]
GO:0006690	Group231	icosanoid metabolic process	GO_BiologicalProcess-GOA_23.02.2017_10h01	[ANXA1, EDN1, MAPK3, NLRP3, PTGS2, TLR2, TNFRSF1A]
GO:0097746	Group231	regulation of blood vessel diameter	GO_BiologicalProcess-GOA_23.02.2017_10h01	[ACE, AGTR2, AKT1, APLN, APOE, BDKRB1, CASR, CRP, EDN1, GPER1, HMOX1, ICAM1, INS, LEP, NLRP3, NOS3, PTGS2]
GO:0019229	Group231	regulation of vasoconstriction	GO_BiologicalProcess-GOA_23.02.2017_10h01	[ACE, AKT1, APLN, BDKRB1, CASR, EDN1, ICAM1, LEP, NLRP3, PTGS2]
GO:0010595	Group231	positive regulation of endothelial cell migration	GO_BiologicalProcess-GOA_23.02.2017_10h01	[AKT1, EDN1, KDR, PLG, PTGS2, TGFB1, VEGFA, VEGFC]
GO:0033559	Group231	unsaturated fatty acid metabolic process	GO_BiologicalProcess-GOA_23.02.2017_10h01	[ANXA1, EDN1, MAPK3, NLRP3, PTGS2, TLR2, TNFRSF1A]
GO:0097756	Group231	negative regulation of blood vessel diameter	GO_BiologicalProcess-GOA_23.02.2017_10h01	[ACE, AKT1, APLN, BDKRB1, CASR, CRP, EDN1, ICAM1, INS, LEP, NLRP3, PTGS2]
GO:0006693	Group231	prostaglandin metabolic process	GO_BiologicalProcess-GOA_23.02.2017_10h01	[ANXA1, EDN1, NLRP3, PTGS2, TNFRSF1A]
GO:0043269	Group232	regulation of ion transport	GO_BiologicalProcess-GOA_23.02.2017_10h01	[AGTR2, AKT1, APOE, BDKRB1, CASR, CCL2, CCL5, CNR1, CXCL12, EDN1, FGF23, GPER1, ICAM1, IL1B, LEP, MMP9, NLRP3, NOS3, P2RY12, PCSK9, PDGFRB, PTGS2, STC2, TGFB1, TIMP1, TNFSF11]
GO:0043270	Group232	positive regulation of ion transport	GO_BiologicalProcess-GOA_23.02.2017_10h01	[AKT1, APOE, BDKRB1, CASR, CCL2, CCL5, CXCL12, EDN1, GPER1, IL1B, LEP, NLRP3, P2RY12, PDGFRB, TNFSF11]
GO:0032890	Group232	regulation of organic acid transport	GO_BiologicalProcess-GOA_23.02.2017_10h01	[AGTR2, AKT1, EDN1, IL1B, LEP, NLRP3, TNFSF11]
GO:0044070	Group232	regulation of anion transport	GO_BiologicalProcess-GOA_23.02.2017_10h01	[AGTR2, AKT1, APOE, EDN1, FGF23, IL1B, LEP, NLRP3, TNFSF11]
GO:0046717	Group232	acid secretion	GO_BiologicalProcess-GOA_23.02.2017_10h01	[ACE, AGTR2, ANXA1, BDKRB1, EDN1, IL1B, LEP, NLRP3, TNFSF11]
GO:1903793	Group232	positive regulation of anion transport	GO_BiologicalProcess-GOA_23.02.2017_10h01	[APOE, EDN1, IL1B, NLRP3, TNFSF11]
GO:0010959	Group232	regulation of metal ion transport	GO_BiologicalProcess-GOA_23.02.2017_10h01	[AKT1, BDKRB1, CASR, CCL2, CCL5, CXCL12, GPER1, ICAM1, NOS3, P2RY12, PCSK9, PDGFRB, PTGS2, STC2, TGFB1, TIMP1]
GO:0097746	Group232	regulation of blood vessel diameter	GO_BiologicalProcess-GOA_23.02.2017_10h01	[ACE, AGTR2, AKT1, APLN, APOE, BDKRB1, CASR, CRP, EDN1, GPER1, HMOX1, ICAM1, INS, LEP, NLRP3, NOS3, PTGS2]
GO:0019229	Group232	regulation of vasoconstriction	GO_BiologicalProcess-GOA_23.02.2017_10h01	[ACE, AKT1, APLN, BDKRB1, CASR, EDN1, ICAM1, LEP, NLRP3, PTGS2]
GO:0015718	Group232	monocarboxylic acid transport	GO_BiologicalProcess-GOA_23.02.2017_10h01	[ACE, AGTR2, AKT1, ALB, ANXA1, APOE, BDKRB1, EDN1, IL1B, LEP, PPARG, TNFSF11]
GO:0051928	Group232	positive regulation of calcium ion transport	GO_BiologicalProcess-GOA_23.02.2017_10h01	[BDKRB1, CASR, CCL2, CCL5, CXCL12, GPER1, PDGFRB]
GO:0051924	Group232	regulation of calcium ion transport	GO_BiologicalProcess-GOA_23.02.2017_10h01	[BDKRB1, CASR, CCL2, CCL5, CXCL12, GPER1, ICAM1, NOS3, P2RY12, PDGFRB, PTGS2, STC2, TGFB1, TIMP1]
GO:0006816	Group232	calcium ion transport	GO_BiologicalProcess-GOA_23.02.2017_10h01	[BDKRB1, CASR, CCL2, CCL5, CCR5, CXCL12, FASLG, GAS6, GPER1, ICAM1, NOS3, NPY, P2RY12, PDGFRB, PTGS2, PTPRC, STC2, TGFB1, TIMP1]
GO:0090279	Group232	regulation of calcium ion import	GO_BiologicalProcess-GOA_23.02.2017_10h01	[BDKRB1, CASR, CCL2, CXCL12, GPER1, PDGFRB, TGFB1]
GO:0043371	Group233	negative regulation of CD4-positive, alpha-beta T cell differentiation	GO_BiologicalProcess-GOA_23.02.2017_10h01	[ANXA1, FOXP3, HMGB1]
GO:0002507	Group233	tolerance induction	GO_BiologicalProcess-GOA_23.02.2017_10h01	[CD86, FOXP3, HMGB1, IDO1, TGFB1]
GO:0001780	Group233	neutrophil homeostasis	GO_BiologicalProcess-GOA_23.02.2017_10h01	[ANXA1, HCAR2, HMGB1, IFNG, IL6]
GO:0002695	Group233	negative regulation of leukocyte activation	GO_BiologicalProcess-GOA_23.02.2017_10h01	[ANXA1, CASP3, CCR2, CNR1, FOXP3, GPER1, HMGB1, HMOX1, IDO1, IL10, TGFB1]
GO:0002286	Group233	T cell activation involved in immune response	GO_BiologicalProcess-GOA_23.02.2017_10h01	[ANXA1, CD86, FOXP3, HMGB1, ICAM1, IFNG, IL18, IL6, NLRP3, STAT3]
GO:0032689	Group233	negative regulation of interferon-gamma production	GO_BiologicalProcess-GOA_23.02.2017_10h01	[FOXP3, GAS6, HMGB1, IL10, TLR4]
GO:0042088	Group233	T-helper 1 type immune response	GO_BiologicalProcess-GOA_23.02.2017_10h01	[ANXA1, CCR2, HMGB1, IL18, TLR4, TLR6]
GO:1903038	Group233	negative regulation of leukocyte cell-cell adhesion	GO_BiologicalProcess-GOA_23.02.2017_10h01	[ANXA1, CASP3, CCL28, CXCL12, FOXP3, HMGB1, IDO1, IL10, TGFB1]
GO:1903707	Group233	negative regulation of hemopoiesis	GO_BiologicalProcess-GOA_23.02.2017_10h01	[ADIPOQ, ANXA1, FOXP3, GPR55, HMGB1, NOTCH1, PF4, TLR4]
GO:0050868	Group233	negative regulation of T cell activation	GO_BiologicalProcess-GOA_23.02.2017_10h01	[ANXA1, CASP3, FOXP3, HMGB1, IDO1, IL10, TGFB1]
GO:0046634	Group233	regulation of alpha-beta T cell activation	GO_BiologicalProcess-GOA_23.02.2017_10h01	[ANXA1, CCR2, CD28, CD86, FOXP3, HMGB1, IFNG, IL18, IL6, NLRP3]
GO:1902106	Group233	negative regulation of leukocyte differentiation	GO_BiologicalProcess-GOA_23.02.2017_10h01	[ADIPOQ, ANXA1, FOXP3, GPR55, HMGB1, TLR4]
GO:0002294	Group233	CD4-positive, alpha-beta T cell differentiation involved in immune response	GO_BiologicalProcess-GOA_23.02.2017_10h01	[ANXA1, CD86, FOXP3, HMGB1, IFNG, IL18, IL6, NLRP3, STAT3]
GO:0045622	Group233	regulation of T-helper cell differentiation	GO_BiologicalProcess-GOA_23.02.2017_10h01	[ANXA1, CD86, FOXP3, IL18, IL6, NLRP3]
GO:0002367	Group234	cytokine production involved in immune response	GO_BiologicalProcess-GOA_23.02.2017_10h01	[APOA1, APOA2, FOXP3, GAS6, HMOX1, IL10, IL6, MAPK3, NLRP3, TGFB1, TLR2, TLR4, TNF]
GO:0002698	Group234	negative regulation of immune effector process	GO_BiologicalProcess-GOA_23.02.2017_10h01	[ANXA1, APOA1, APOA2, CCR2, FOXP3, HMOX1, IL10, INS, PTPRC, TGFB1, TNF]
GO:0002700	Group234	regulation of production of molecular mediator of immune response	GO_BiologicalProcess-GOA_23.02.2017_10h01	[APOA1, APOA2, CD28, CD40, CD40LG, FOXP3, HMOX1, IFNG, IL10, IL6, MAPK3, NLRP3, TGFB1, TLR4, TNF]
GO:0032621	Group234	interleukin-18 production	GO_BiologicalProcess-GOA_23.02.2017_10h01	[IL10, NLRP3, TLR2]
GO:0050777	Group234	negative regulation of immune response	GO_BiologicalProcess-GOA_23.02.2017_10h01	[ANXA1, APOA1, APOA2, CCR2, FOXP3, HMOX1, IL10, INS, PPARG, PTPRC, TGFB1, TNF]
GO:0034113	Group234	heterotypic cell-cell adhesion	GO_BiologicalProcess-GOA_23.02.2017_10h01	[ADIPOQ, APOA1, CD44, IL10, IL1B, ITGB1, TNF]
GO:0034384	Group234	high-density lipoprotein particle clearance	GO_BiologicalProcess-GOA_23.02.2017_10h01	[APOA1, APOA2, APOE]
GO:0002718	Group234	regulation of cytokine production involved in immune response	GO_BiologicalProcess-GOA_23.02.2017_10h01	[APOA1, APOA2, FOXP3, HMOX1, IL10, IL6, MAPK3, NLRP3, TGFB1, TLR4, TNF]
GO:0034375	Group234	high-density lipoprotein particle remodeling	GO_BiologicalProcess-GOA_23.02.2017_10h01	[APOA1, APOA2, APOE]
GO:0002719	Group234	negative regulation of cytokine production involved in immune response	GO_BiologicalProcess-GOA_23.02.2017_10h01	[APOA1, APOA2, FOXP3, HMOX1, IL10, TGFB1, TNF]
GO:0045940	Group234	positive regulation of steroid metabolic process	GO_BiologicalProcess-GOA_23.02.2017_10h01	[APOA1, APOA2, APOA5, APOE, IFNG, IL1B, TNF]
GO:0002374	Group234	cytokine secretion involved in immune response	GO_BiologicalProcess-GOA_23.02.2017_10h01	[APOA1, APOA2, IL10, MAPK3, TLR2, TNF]
GO:0034115	Group234	negative regulation of heterotypic cell-cell adhesion	GO_BiologicalProcess-GOA_23.02.2017_10h01	[ADIPOQ, APOA1, IL10]
GO:0050710	Group234	negative regulation of cytokine secretion	GO_BiologicalProcess-GOA_23.02.2017_10h01	[ANXA1, APOA1, APOA2, CD34, FN1, FOXP3, GAS6, IL10, IL6, NLRP3, TNF]
GO:0072539	Group235	T-helper 17 cell differentiation	GO_BiologicalProcess-GOA_23.02.2017_10h01	[FOXP3, IL6, NLRP3, STAT3]
GO:0002449	Group235	lymphocyte mediated immunity	GO_BiologicalProcess-GOA_23.02.2017_10h01	[C3, C4A, C5, CD28, CD40, CD40LG, FOXP3, HMGB1, ICAM1, IFNG, IL10, IL1B, IL6, LEP, NLRP3, PTPRC, TGFB1, TNF]
GO:0002460	Group235	adaptive immune response based on somatic recombination of immune receptors built from immunoglobulin superfamily domains	GO_BiologicalProcess-GOA_23.02.2017_10h01	[ANXA1, C3, C4A, C5, CCR2, CD28, CD40, CD40LG, FOXP3, HMGB1, ICAM1, IFNG, IL10, IL18, IL1B, IL6, NLRP3, PTPRC, STAT3, TGFB1, TLR4, TLR6, TNF, TNFSF13B]
GO:0002703	Group235	regulation of leukocyte mediated immunity	GO_BiologicalProcess-GOA_23.02.2017_10h01	[C3, CCR2, CD28, CD40, FOXP3, HMGB1, HMOX1, IFNG, IL10, IL1B, IL6, LEP, NLRP3, PTPRC, TGFB1, TLR4, TNF]
GO:0002286	Group235	T cell activation involved in immune response	GO_BiologicalProcess-GOA_23.02.2017_10h01	[ANXA1, CD86, FOXP3, HMGB1, ICAM1, IFNG, IL18, IL6, NLRP3, STAT3]
GO:0002456	Group235	T cell mediated immunity	GO_BiologicalProcess-GOA_23.02.2017_10h01	[FOXP3, HMGB1, ICAM1, IL1B, IL6, NLRP3, PTPRC]
GO:0002706	Group235	regulation of lymphocyte mediated immunity	GO_BiologicalProcess-GOA_23.02.2017_10h01	[C3, CD28, CD40, FOXP3, HMGB1, IFNG, IL10, IL1B, IL6, LEP, NLRP3, PTPRC, TGFB1, TNF]
GO:0002822	Group235	regulation of adaptive immune response based on somatic recombination of immune receptors built from immunoglobulin superfamily domains	GO_BiologicalProcess-GOA_23.02.2017_10h01	[ANXA1, C3, CCR2, CD28, CD40, FOXP3, HMGB1, IFNG, IL10, IL1B, IL6, NLRP3, PTPRC, TGFB1, TNF, TNFSF13B]
GO:0002708	Group235	positive regulation of lymphocyte mediated immunity	GO_BiologicalProcess-GOA_23.02.2017_10h01	[C3, CD28, CD40, FOXP3, IFNG, IL1B, IL6, NLRP3, TGFB1, TNF]
GO:0002711	Group235	positive regulation of T cell mediated immunity	GO_BiologicalProcess-GOA_23.02.2017_10h01	[FOXP3, IL1B, IL6, NLRP3]
GO:0046634	Group235	regulation of alpha-beta T cell activation	GO_BiologicalProcess-GOA_23.02.2017_10h01	[ANXA1, CCR2, CD28, CD86, FOXP3, HMGB1, IFNG, IL18, IL6, NLRP3]
GO:0030217	Group235	T cell differentiation	GO_BiologicalProcess-GOA_23.02.2017_10h01	[ANXA1, CD28, CD86, FOXP3, HMGB1, IFNG, IL15, IL18, IL6, LEP, NLRP3, PTPRC, STAT3, TGFB1]
GO:0002294	Group235	CD4-positive, alpha-beta T cell differentiation involved in immune response	GO_BiologicalProcess-GOA_23.02.2017_10h01	[ANXA1, CD86, FOXP3, HMGB1, IFNG, IL18, IL6, NLRP3, STAT3]
GO:0045622	Group235	regulation of T-helper cell differentiation	GO_BiologicalProcess-GOA_23.02.2017_10h01	[ANXA1, CD86, FOXP3, IL18, IL6, NLRP3]
GO:0051341	Group236	regulation of oxidoreductase activity	GO_BiologicalProcess-GOA_23.02.2017_10h01	[AGTR2, AKT1, APOE, CNR1, EDN1, ENG, ESR1, FGF23, HIF1A, IFNG, IL1B, INS, LEP, NOS3, TNF]
GO:0016042	Group236	lipid catabolic process	GO_BiologicalProcess-GOA_23.02.2017_10h01	[ADIPOQ, AKT1, APOA1, APOA2, APOA5, APOB, APOE, CNR1, FGF23, HCAR2, IL1B, INS, LEP, SPP1, TNF]
GO:0051353	Group236	positive regulation of oxidoreductase activity	GO_BiologicalProcess-GOA_23.02.2017_10h01	[AGTR2, AKT1, APOE, EDN1, ESR1, FGF23, HIF1A, IFNG, IL1B, INS, TNF]
GO:0032768	Group236	regulation of monooxygenase activity	GO_BiologicalProcess-GOA_23.02.2017_10h01	[AGTR2, AKT1, APOE, CNR1, ENG, ESR1, HIF1A, IFNG, IL1B, INS, LEP, NOS3, TNF]
GO:0043271	Group236	negative regulation of ion transport	GO_BiologicalProcess-GOA_23.02.2017_10h01	[AGTR2, AKT1, APOE, CNR1, ICAM1, LEP, MMP9, NOS3, PCSK9, PTGS2, TGFB1, TIMP1]
GO:0045833	Group236	negative regulation of lipid metabolic process	GO_BiologicalProcess-GOA_23.02.2017_10h01	[AKT1, APOA2, APOE, CNR1, GPER1, HCAR2, IL1B, INS, TNF]
GO:0032770	Group236	positive regulation of monooxygenase activity	GO_BiologicalProcess-GOA_23.02.2017_10h01	[AGTR2, AKT1, APOE, ESR1, HIF1A, IFNG, IL1B, INS, TNF]
GO:0032890	Group236	regulation of organic acid transport	GO_BiologicalProcess-GOA_23.02.2017_10h01	[AGTR2, AKT1, EDN1, IL1B, LEP, NLRP3, TNFSF11]
GO:0044070	Group236	regulation of anion transport	GO_BiologicalProcess-GOA_23.02.2017_10h01	[AGTR2, AKT1, APOE, EDN1, FGF23, IL1B, LEP, NLRP3, TNFSF11]
GO:0050995	Group236	negative regulation of lipid catabolic process	GO_BiologicalProcess-GOA_23.02.2017_10h01	[AKT1, APOA2, CNR1, HCAR2, IL1B, INS, TNF]
GO:0050999	Group236	regulation of nitric-oxide synthase activity	GO_BiologicalProcess-GOA_23.02.2017_10h01	[AGTR2, AKT1, APOE, CNR1, ENG, ESR1, HIF1A, IL1B, INS, LEP, NOS3]
GO:1903792	Group236	negative regulation of anion transport	GO_BiologicalProcess-GOA_23.02.2017_10h01	[AGTR2, AKT1, APOE, LEP]
GO:0051000	Group236	positive regulation of nitric-oxide synthase activity	GO_BiologicalProcess-GOA_23.02.2017_10h01	[AGTR2, AKT1, APOE, ESR1, HIF1A, INS]
GO:0097755	Group236	positive regulation of blood vessel diameter	GO_BiologicalProcess-GOA_23.02.2017_10h01	[AGTR2, APLN, APOE, BDKRB1, CASR, GPER1, HMOX1, INS, LEP, NOS3]
GO:1902533	Group237	positive regulation of intracellular signal transduction	GO_BiologicalProcess-GOA_23.02.2017_10h01	[ACKR3, ADIPOQ, AKT1, APOA1, C5, CCL11, CCL2, CCL5, CD28, CD40, CD40LG, CD44, CSF1, CXCR4, EDN1, ELANE, FASLG, FGF23, FLT1, FPR1, GAS6, GPER1, GPR55, HGF, HMGB1, HMOX1, ICAM1, IFNG, IGF1, IGFBP3, IGFBP5, IL15, IL18, IL1B, IL6, IL6R, INS, JAK2, JUN, KDR, KITLG, LEP, LGALS1, MAPK1, MAPK3, NGF, NOTCH1, PDGFRB, PECAM1, PF4, PTEN, PTGS2, RELA, RHOA, SAA1, SRC, STAT3, TGFB1, TIMP1, TLR2, TLR4, TLR6, TL…
GO:0031399	Group237	regulation of protein modification process	GO_BiologicalProcess-GOA_23.02.2017_10h01	[ACE, ACKR3, ADIPOQ, AGTR2, AKT1, APOA1, APOE, BDKRB1, C3, C5, CASP3, CCL11, CCL2, CCL5, CD40, CD40LG, CD44, CSF1, CXCR4, EDN1, ELANE, ENG, FGF23, FLT1, FN1, FOXP3, FPR1, GAS6, GPER1, GPR55, HGF, HMGB1, ICAM1, IFNG, IGF1, IGFBP3, IL15, IL18, IL1B, IL6, IL6R, INS, JAK2, JUN, KDR, KITLG, LEP, MAPK1, MAPK3, MIA3, MMP9, NGF, NLRP3, PDGFRB, PECAM1, PROC, PTEN, PTGS2, PTPRC, RHOA, SAA1, SRC, STAT3, TGF…
GO:0045937	Group237	positive regulation of phosphate metabolic process	GO_BiologicalProcess-GOA_23.02.2017_10h01	[ACE, ACKR3, ADIPOQ, AGTR2, AKT1, APLN, APOE, C3, C5, CCL11, CCL2, CCL5, CD40, CD40LG, CD44, CSF1, CXCR4, EDN1, ELANE, ENG, FGF23, FLT1, FPR1, GAS6, GPER1, GPR55, HGF, HIF1A, HMGB1, ICAM1, IFNG, IGF1, IGFBP3, IL15, IL18, IL1B, IL6, IL6R, INS, JAK2, JUN, KDR, KITLG, LEP, MAPK1, MAPK3, MIA3, MMP9, NGF, NLRP3, NOS3, PDGFRB, PECAM1, PF4, PTEN, PTGS2, PTPRC, RHOA, SAA1, SRC, STAT3, TGFB1, TIMP1, TLR4,…
GO:0000165	Group237	MAPK cascade	GO_BiologicalProcess-GOA_23.02.2017_10h01	[ACKR3, ADIPOQ, AKT1, APOE, C5, CASR, CCL11, CCL2, CCL5, CCR5, CD40, CD40LG, CD44, CXCR4, EDN1, ELANE, FGF23, FLT1, FN1, FPR1, GAS6, GPER1, GPR55, HGF, HMGB1, ICAM1, IGF1, IGFBP3, IL18, IL1B, IL6, IL6R, INS, JAK2, JUN, KDR, KITLG, LEP, MAPK1, MAPK3, NGF, NLRP3, PDGFRB, PTEN, SAA1, SRC, TGFB1, TIMP1, TLR4, TLR6, TNF, TNFSF11, VEGFA]
GO:0031401	Group237	positive regulation of protein modification process	GO_BiologicalProcess-GOA_23.02.2017_10h01	[ACE, ACKR3, ADIPOQ, AGTR2, AKT1, C3, C5, CCL11, CCL2, CCL5, CD40, CD40LG, CD44, CSF1, CXCR4, EDN1, ELANE, ENG, FGF23, FLT1, FOXP3, FPR1, GAS6, GPER1, GPR55, HGF, HMGB1, ICAM1, IFNG, IGF1, IGFBP3, IL15, IL18, IL1B, IL6, IL6R, INS, JAK2, JUN, KDR, KITLG, LEP, MAPK1, MAPK3, MIA3, MMP9, NGF, NLRP3, PDGFRB, PECAM1, PTEN, PTGS2, PTPRC, RHOA, SAA1, SRC, STAT3, TGFB1, TIMP1, TLR4, TLR6, TNF, TNFRSF1A, T…
GO:0001932	Group237	regulation of protein phosphorylation	GO_BiologicalProcess-GOA_23.02.2017_10h01	[ACE, ACKR3, ADIPOQ, AKT1, APOA1, APOE, BDKRB1, C3, C5, CASP3, CCL11, CCL2, CCL5, CD40, CD40LG, CD44, CSF1, CXCR4, EDN1, ELANE, ENG, FGF23, FLT1, FN1, FPR1, GAS6, GPER1, GPR55, HGF, HMGB1, ICAM1, IFNG, IGF1, IGFBP3, IL15, IL18, IL1B, IL6, IL6R, INS, JAK2, JUN, KDR, KITLG, LEP, MAPK1, MAPK3, MMP9, NGF, NLRP3, PDGFRB, PECAM1, PROC, PTEN, PTGS2, PTPRC, RHOA, SAA1, SRC, STAT3, TGFB1, TIMP1, TLR4, TLR…
GO:0042327	Group237	positive regulation of phosphorylation	GO_BiologicalProcess-GOA_23.02.2017_10h01	[ACE, ACKR3, ADIPOQ, AKT1, APLN, C3, C5, CCL11, CCL2, CCL5, CD40, CD40LG, CD44, CSF1, CXCR4, EDN1, ELANE, ENG, FGF23, FLT1, FPR1, GAS6, GPER1, GPR55, HGF, HIF1A, HMGB1, ICAM1, IFNG, IGF1, IGFBP3, IL15, IL18, IL1B, IL6, IL6R, INS, JAK2, JUN, KDR, KITLG, LEP, MAPK1, MAPK3, MIA3, MMP9, NGF, NLRP3, PDGFRB, PECAM1, PTEN, PTGS2, PTPRC, RHOA, SAA1, SRC, STAT3, TGFB1, TIMP1, TLR4, TLR6, TNF, TNFRSF1A, TN…
GO:0070371	Group237	ERK1 and ERK2 cascade	GO_BiologicalProcess-GOA_23.02.2017_10h01	[ACKR3, ADIPOQ, CCL11, CCL2, CCL5, CD44, FGF23, FN1, GAS6, GPER1, GPR55, HMGB1, ICAM1, IGF1, IL6, JUN, KDR, MAPK1, MAPK3, NLRP3, PDGFRB, PTEN, SRC, TGFB1, TIMP1, TLR4, TNF, TNFSF11, VEGFA]
GO:0001934	Group237	positive regulation of protein phosphorylation	GO_BiologicalProcess-GOA_23.02.2017_10h01	[ACE, ACKR3, ADIPOQ, AKT1, C3, C5, CCL11, CCL2, CCL5, CD40, CD40LG, CD44, CSF1, CXCR4, EDN1, ELANE, ENG, FGF23, FLT1, FPR1, GAS6, GPER1, GPR55, HGF, HMGB1, ICAM1, IFNG, IGF1, IGFBP3, IL15, IL18, IL1B, IL6, IL6R, INS, JAK2, JUN, KDR, KITLG, LEP, MAPK1, MAPK3, MMP9, NGF, NLRP3, PDGFRB, PECAM1, PTEN, PTGS2, PTPRC, RHOA, SAA1, SRC, STAT3, TGFB1, TIMP1, TLR4, TLR6, TNF, TNFRSF1A, TNFSF11, TP53, VEGFA,…
GO:0043408	Group237	regulation of MAPK cascade	GO_BiologicalProcess-GOA_23.02.2017_10h01	[ACKR3, ADIPOQ, AKT1, APOE, C5, CCL11, CCL2, CCL5, CD40, CD40LG, CD44, CXCR4, EDN1, ELANE, FGF23, FLT1, FN1, FPR1, GAS6, GPER1, GPR55, HGF, HMGB1, ICAM1, IGF1, IGFBP3, IL1B, IL6, IL6R, INS, JAK2, JUN, KDR, KITLG, LEP, MAPK1, MAPK3, NGF, PDGFRB, PTEN, SAA1, SRC, TGFB1, TIMP1, TLR4, TLR6, TNF, TNFSF11, VEGFA]
GO:0018105	Group237	peptidyl-serine phosphorylation	GO_BiologicalProcess-GOA_23.02.2017_10h01	[AKT1, BDKRB1, CD44, GAS6, HGF, IFNG, IL6, MAPK1, MAPK3, NLRP3, PTGS2, SRC, TGFB1, TIMP1, TNF, VEGFA]
GO:0043410	Group237	positive regulation of MAPK cascade	GO_BiologicalProcess-GOA_23.02.2017_10h01	[ACKR3, C5, CCL11, CCL2, CCL5, CD40, CD40LG, CD44, CXCR4, EDN1, ELANE, FGF23, FLT1, FPR1, GAS6, GPER1, GPR55, HGF, HMGB1, ICAM1, IGF1, IGFBP3, IL1B, IL6, IL6R, INS, JAK2, JUN, KDR, KITLG, LEP, MAPK1, MAPK3, NGF, PDGFRB, PTEN, SAA1, SRC, TGFB1, TIMP1, TLR4, TLR6, TNF, TNFSF11, VEGFA]
GO:0070372	Group237	regulation of ERK1 and ERK2 cascade	GO_BiologicalProcess-GOA_23.02.2017_10h01	[ACKR3, ADIPOQ, CCL11, CCL2, CCL5, CD44, FGF23, FN1, GAS6, GPER1, GPR55, HMGB1, ICAM1, IL6, JUN, KDR, MAPK3, PDGFRB, PTEN, SRC, TGFB1, TIMP1, TLR4, TNF, TNFSF11, VEGFA]
GO:0070374	Group237	positive regulation of ERK1 and ERK2 cascade	GO_BiologicalProcess-GOA_23.02.2017_10h01	[ACKR3, CCL11, CCL2, CCL5, CD44, FGF23, GAS6, GPER1, GPR55, HMGB1, ICAM1, IL6, JUN, KDR, MAPK3, PDGFRB, PTEN, SRC, TGFB1, TIMP1, TLR4, TNF, TNFSF11, VEGFA]
GO:0002262	Group238	myeloid cell homeostasis	GO_BiologicalProcess-GOA_23.02.2017_10h01	[ANXA1, CASP3, FOXP3, HCAR2, HIF1A, HMGB1, HMOX1, IFNG, IL6, JAK2, KITLG, MIA3, TIMP1, VEGFA]
GO:0051781	Group238	positive regulation of cell division	GO_BiologicalProcess-GOA_23.02.2017_10h01	[CXCR5, IL1B, PPBP, RHOA, TGFB1, VEGFA, VEGFC]
GO:0071453	Group238	cellular response to oxygen levels	GO_BiologicalProcess-GOA_23.02.2017_10h01	[AKT1, CASR, CD34, EDN1, HIF1A, HMOX1, ICAM1, MIA3, NOTCH1, PPARG, PTEN, PTGS2, SRC, STC2, TIMP1, TP53, VEGFA]
GO:0034101	Group238	erythrocyte homeostasis	GO_BiologicalProcess-GOA_23.02.2017_10h01	[CASP3, HIF1A, HMOX1, JAK2, MIA3, TIMP1, VEGFA]
GO:0010575	Group238	positive regulation of vascular endothelial growth factor production	GO_BiologicalProcess-GOA_23.02.2017_10h01	[C3, C5, HIF1A, IL1B, MIA3, PTGS2, TGFB1]
GO:0071456	Group238	cellular response to hypoxia	GO_BiologicalProcess-GOA_23.02.2017_10h01	[AKT1, CASR, CD34, EDN1, HIF1A, HMOX1, ICAM1, MIA3, NOTCH1, PTEN, PTGS2, SRC, STC2, TIMP1, TP53, VEGFA]
GO:2000648	Group238	positive regulation of stem cell proliferation	GO_BiologicalProcess-GOA_23.02.2017_10h01	[HIF1A, KITLG, NOTCH1, PTPRC, VEGFA, VEGFC]
GO:0001938	Group238	positive regulation of endothelial cell proliferation	GO_BiologicalProcess-GOA_23.02.2017_10h01	[AKT1, CCL11, CCL2, CXCL12, HIF1A, IL10, JUN, KDR, MIA3, VEGFA, VEGFC]
GO:0002551	Group238	mast cell chemotaxis	GO_BiologicalProcess-GOA_23.02.2017_10h01	[CCL11, VEGFA, VEGFC]
GO:0030947	Group238	regulation of vascular endothelial growth factor receptor signaling pathway	GO_BiologicalProcess-GOA_23.02.2017_10h01	[FLT1, HIF1A, IL1B, MIA3, VEGFA, VEGFC]
GO:0048010	Group238	vascular endothelial growth factor receptor signaling pathway	GO_BiologicalProcess-GOA_23.02.2017_10h01	[CCL2, FLT1, HIF1A, IL1B, KDR, MIA3, RHOA, SRC, VEGFA, VEGFC]
GO:1902692	Group238	regulation of neuroblast proliferation	GO_BiologicalProcess-GOA_23.02.2017_10h01	[HIF1A, NOTCH1, TGFB1, VEGFA, VEGFC]
GO:0043618	Group238	regulation of transcription from RNA polymerase II promoter in response to stress	GO_BiologicalProcess-GOA_23.02.2017_10h01	[HIF1A, HMOX1, JUN, MIA3, NOTCH1, TIMP1, TP53, VEGFA]
GO:0043619	Group238	regulation of transcription from RNA polymerase II promoter in response to oxidative stress	GO_BiologicalProcess-GOA_23.02.2017_10h01	[HIF1A, HMOX1, MIA3]
GO:0036003	Group238	positive regulation of transcription from RNA polymerase II promoter in response to stress	GO_BiologicalProcess-GOA_23.02.2017_10h01	[HIF1A, NOTCH1, TP53, VEGFA]
GO:0042092	Group239	type 2 immune response	GO_BiologicalProcess-GOA_23.02.2017_10h01	[ANXA1, CCR2, CD86, IDO1, IL10, IL18, IL6, NLRP3]
GO:0002699	Group239	positive regulation of immune effector process	GO_BiologicalProcess-GOA_23.02.2017_10h01	[ANXA1, C3, CCL2, CCR2, CD28, CD40, CD86, FOXP3, HMOX1, IFNG, IL18, IL1B, IL6, MAPK3, NLRP3, TGFB1, TLR4, TNF]
GO:0032623	Group239	interleukin-2 production	GO_BiologicalProcess-GOA_23.02.2017_10h01	[ANXA1, CCR2, CD28, CD34, CD86, FOXP3, IL18, IL1B]
GO:0034105	Group239	positive regulation of tissue remodeling	GO_BiologicalProcess-GOA_23.02.2017_10h01	[IL15, IL18, SPP1, TNFSF11]
GO:0032740	Group239	positive regulation of interleukin-17 production	GO_BiologicalProcess-GOA_23.02.2017_10h01	[IL15, IL18, TGFB1]
GO:0032743	Group239	positive regulation of interleukin-2 production	GO_BiologicalProcess-GOA_23.02.2017_10h01	[ANXA1, CCR2, CD28, CD86, IL1B]
GO:0045931	Group239	positive regulation of mitotic cell cycle	GO_BiologicalProcess-GOA_23.02.2017_10h01	[ANXA1, CD28, EDN1, IGF1, IL1B, INS, PDGFRB, TGFB1]
GO:0002824	Group239	positive regulation of adaptive immune response based on somatic recombination of immune receptors built from immunoglobulin superfamily domains	GO_BiologicalProcess-GOA_23.02.2017_10h01	[ANXA1, C3, CCR2, CD28, CD40, FOXP3, IFNG, IL1B, IL6, NLRP3, TGFB1, TNF, TNFSF13B]
GO:0032814	Group239	regulation of natural killer cell activation	GO_BiologicalProcess-GOA_23.02.2017_10h01	[GAS6, IL15, IL18, LEP]
GO:0042094	Group239	interleukin-2 biosynthetic process	GO_BiologicalProcess-GOA_23.02.2017_10h01	[CD28, CD86, FOXP3, IL18, IL1B]
GO:0046631	Group239	alpha-beta T cell activation	GO_BiologicalProcess-GOA_23.02.2017_10h01	[ANXA1, CCR2, CD28, CD86, FOXP3, HMGB1, IFNG, IL15, IL18, IL6, INS, NLRP3, STAT3]
GO:0045920	Group239	negative regulation of exocytosis	GO_BiologicalProcess-GOA_23.02.2017_10h01	[ANXA1, CCR2, HMOX1, NOTCH1]
GO:0046633	Group239	alpha-beta T cell proliferation	GO_BiologicalProcess-GOA_23.02.2017_10h01	[CCR2, CD28, IL15, IL18]
GO:0046634	Group239	regulation of alpha-beta T cell activation	GO_BiologicalProcess-GOA_23.02.2017_10h01	[ANXA1, CCR2, CD28, CD86, FOXP3, HMGB1, IFNG, IL18, IL6, NLRP3]
GO:0045058	Group239	T cell selection	GO_BiologicalProcess-GOA_23.02.2017_10h01	[CD28, FOXP3, IL15, IL6, STAT3]
GO:0006066	Group240	alcohol metabolic process	GO_BiologicalProcess-GOA_23.02.2017_10h01	[APOA1, APOA2, APOA5, APOB, APOE, APOL1, GPER1, IFNG, IGF1, IL1B, LEP, PCSK9, PTEN, TNF]
GO:0008202	Group240	steroid metabolic process	GO_BiologicalProcess-GOA_23.02.2017_10h01	[APOA1, APOA2, APOA5, APOB, APOE, APOL1, ESR1, FGF23, IFNG, IL1B, LEP, PCSK9, SPP1, TNF]
GO:0009896	Group240	positive regulation of catabolic process	GO_BiologicalProcess-GOA_23.02.2017_10h01	[AKT1, APOA1, APOA2, APOA5, APOE, HIF1A, HMOX1, IFNG, IGF1, IL1B, INS, KDR, MAPK3, MIA3, PCSK9, PROC, PTEN, TNF]
GO:0051353	Group240	positive regulation of oxidoreductase activity	GO_BiologicalProcess-GOA_23.02.2017_10h01	[AGTR2, AKT1, APOE, EDN1, ESR1, FGF23, HIF1A, IFNG, IL1B, INS, TNF]
GO:1901617	Group240	organic hydroxy compound biosynthetic process	GO_BiologicalProcess-GOA_23.02.2017_10h01	[AGTR2, APOA1, APOA5, APOB, APOE, GPER1, IFNG, IL1B, LEP, TNF]
GO:0032768	Group240	regulation of monooxygenase activity	GO_BiologicalProcess-GOA_23.02.2017_10h01	[AGTR2, AKT1, APOE, CNR1, ENG, ESR1, HIF1A, IFNG, IL1B, INS, LEP, NOS3, TNF]
GO:0043467	Group240	regulation of generation of precursor metabolites and energy	GO_BiologicalProcess-GOA_23.02.2017_10h01	[AKT1, HIF1A, IGF1, INS, MIA3, STAT3]
GO:0006694	Group240	steroid biosynthetic process	GO_BiologicalProcess-GOA_23.02.2017_10h01	[APOA1, APOA5, APOB, APOE, IFNG, IL1B, LEP, TNF]
GO:0031331	Group240	positive regulation of cellular catabolic process	GO_BiologicalProcess-GOA_23.02.2017_10h01	[AKT1, APOA1, APOA5, APOE, HIF1A, HMOX1, IFNG, IGF1, IL1B, INS, KDR, MAPK3, MIA3, PCSK9, PTEN, TNF]
GO:0032770	Group240	positive regulation of monooxygenase activity	GO_BiologicalProcess-GOA_23.02.2017_10h01	[AGTR2, AKT1, APOE, ESR1, HIF1A, IFNG, IL1B, INS, TNF]
GO:0046890	Group240	regulation of lipid biosynthetic process	GO_BiologicalProcess-GOA_23.02.2017_10h01	[ADIPOQ, AKT1, ANXA1, APOA1, APOA5, APOB, APOE, C3, GPER1, IFNG, IL1B, INS, LEP, NLRP3, PTGS2, TNF, TNFRSF1A]
GO:0050994	Group240	regulation of lipid catabolic process	GO_BiologicalProcess-GOA_23.02.2017_10h01	[AKT1, APOA1, APOA2, APOA5, CNR1, HCAR2, IL1B, INS, TNF]
GO:0019218	Group240	regulation of steroid metabolic process	GO_BiologicalProcess-GOA_23.02.2017_10h01	[APOA1, APOA2, APOA5, APOB, APOE, IFNG, IL1B, LEP, TNF]
GO:0045940	Group240	positive regulation of steroid metabolic process	GO_BiologicalProcess-GOA_23.02.2017_10h01	[APOA1, APOA2, APOA5, APOE, IFNG, IL1B, TNF]
GO:0046889	Group240	positive regulation of lipid biosynthetic process	GO_BiologicalProcess-GOA_23.02.2017_10h01	[AKT1, ANXA1, APOA1, APOA5, APOE, IFNG, IL1B, INS, NLRP3, PTGS2, TNF, TNFRSF1A]
GO:0009636	Group241	response to toxic substance	GO_BiologicalProcess-GOA_23.02.2017_10h01	[ALB, APOE, CCL5, CDH1, CST3, MAPK1, MAPK3, MPO, NOS3, PDGFRB, PTGS2, TLR2, TNF]
GO:0071216	Group241	cellular response to biotic stimulus	GO_BiologicalProcess-GOA_23.02.2017_10h01	[AKT1, CCL2, CCL5, CCR5, CD40, CD86, CXCL16, CXCL8, ICAM1, IFNG, IL10, IL18, IL1B, IL6, MAPK1, MAPK3, NLRP3, NOS3, RELA, SERPINE1, SRC, TGFB1, TLR1, TLR2, TLR4, TLR6, TNF, TP53]
GO:0002699	Group241	positive regulation of immune effector process	GO_BiologicalProcess-GOA_23.02.2017_10h01	[ANXA1, C3, CCL2, CCR2, CD28, CD40, CD86, FOXP3, HMOX1, IFNG, IL18, IL1B, IL6, MAPK3, NLRP3, TGFB1, TLR4, TNF]
GO:0071260	Group241	cellular response to mechanical stimulus	GO_BiologicalProcess-GOA_23.02.2017_10h01	[AKT1, CD40, ENG, IL1B, MAPK3, PTGS2, TGFB1, TLR4, TLR7, TNFRSF1A]
GO:0032729	Group241	positive regulation of interferon-gamma production	GO_BiologicalProcess-GOA_23.02.2017_10h01	[CCR2, IL18, IL1B, TLR4, TLR7, TNF]
GO:0034250	Group241	positive regulation of cellular amide metabolic process	GO_BiologicalProcess-GOA_23.02.2017_10h01	[APOE, CCL5, CD28, ESR1, IL6, MAPK1, MAPK3, TGFB1, TNF, TNFRSF1A]
GO:0071396	Group241	cellular response to lipid	GO_BiologicalProcess-GOA_23.02.2017_10h01	[AGTR2, AKT1, ANXA1, APOB, CASR, CCL2, CCL5, CCR5, CD40, CD86, CXCL16, CXCL8, EDN1, ESR1, FGF23, GPER1, ICAM1, IFNG, IL10, IL15, IL18, IL1B, IL6, JAK2, LEP, MAPK1, MAPK3, NLRP3, NOS3, PPARG, RELA, SERPINE1, SPP1, SRC, TGFB1, TLR2, TLR4, TNC, TNF]
GO:1900182	Group241	positive regulation of protein localization to nucleus	GO_BiologicalProcess-GOA_23.02.2017_10h01	[AKT1, CDH1, IFNG, IGF1, IL1B, IL6, INS, JAK2, LEP, MAPK1, PTGS2, RHOA, SRC, TGFB1, TLR2, TLR4, TLR7, TNF]
GO:0071675	Group241	regulation of mononuclear cell migration	GO_BiologicalProcess-GOA_23.02.2017_10h01	[CCL2, CCL5, CCR2, CSF1, CXCL12, HMGB1, MAPK3, SERPINE1, TGFB1, TNF]
GO:0031663	Group241	lipopolysaccharide-mediated signaling pathway	GO_BiologicalProcess-GOA_23.02.2017_10h01	[AKT1, CCL2, CCL5, IL18, IL1B, MAPK1, MAPK3, NOS3, TGFB1, TLR2, TLR4, TNF]
GO:0071222	Group241	cellular response to lipopolysaccharide	GO_BiologicalProcess-GOA_23.02.2017_10h01	[AKT1, CCL2, CCL5, CCR5, CD40, CD86, CXCL16, CXCL8, ICAM1, IFNG, IL10, IL18, IL1B, IL6, MAPK1, MAPK3, NLRP3, NOS3, RELA, SERPINE1, SRC, TGFB1, TLR2, TLR4, TNF]
GO:0042063	Group241	gliogenesis	GO_BiologicalProcess-GOA_23.02.2017_10h01	[AKT1, ANXA1, CCL2, CCR2, CSF1, CXCR4, IFNG, MAPK1, MAPK3, NOTCH1, P2RY12, PPARG, PTEN, RELA, STAT3, TGFB1, TLR2, TLR4]
GO:0090316	Group241	positive regulation of intracellular protein transport	GO_BiologicalProcess-GOA_23.02.2017_10h01	[CCL2, CDH1, GAS6, IFNG, IGF1, IL1B, IL6, JAK2, LEP, MAPK1, PTGS2, RHOA, TGFB1, TLR2, TLR4, TLR7, TNF, TP53]
GO:0010001	Group241	glial cell differentiation	GO_BiologicalProcess-GOA_23.02.2017_10h01	[AKT1, CXCR4, MAPK1, MAPK3, NOTCH1, PPARG, PTEN, RELA, STAT3, TGFB1, TLR2, TLR4]
GO:0045727	Group241	positive regulation of translation	GO_BiologicalProcess-GOA_23.02.2017_10h01	[CCL5, CD28, ESR1, IL6, MAPK1, MAPK3, TGFB1, TNF]
GO:0072539	Group242	T-helper 17 cell differentiation	GO_BiologicalProcess-GOA_23.02.2017_10h01	[FOXP3, IL6, NLRP3, STAT3]
GO:0042517	Group242	positive regulation of tyrosine phosphorylation of Stat3 protein	GO_BiologicalProcess-GOA_23.02.2017_10h01	[IL15, IL18, IL6, IL6R, JAK2, LEP, STAT3]
GO:0002637	Group242	regulation of immunoglobulin production	GO_BiologicalProcess-GOA_23.02.2017_10h01	[CD28, CD40, CD40LG, FOXP3, IFNG, IL10, IL6, TGFB1, TNF]
GO:0042036	Group242	negative regulation of cytokine biosynthetic process	GO_BiologicalProcess-GOA_23.02.2017_10h01	[ELANE, FOXP3, IL10, IL6]
GO:0046631	Group242	alpha-beta T cell activation	GO_BiologicalProcess-GOA_23.02.2017_10h01	[ANXA1, CCR2, CD28, CD86, FOXP3, HMGB1, IFNG, IL15, IL18, IL6, INS, NLRP3, STAT3]
GO:0070102	Group242	interleukin-6-mediated signaling pathway	GO_BiologicalProcess-GOA_23.02.2017_10h01	[IL6, IL6R, STAT3]
GO:0002711	Group242	positive regulation of T cell mediated immunity	GO_BiologicalProcess-GOA_23.02.2017_10h01	[FOXP3, IL1B, IL6, NLRP3]
GO:0046633	Group242	alpha-beta T cell proliferation	GO_BiologicalProcess-GOA_23.02.2017_10h01	[CCR2, CD28, IL15, IL18]
GO:0045619	Group242	regulation of lymphocyte differentiation	GO_BiologicalProcess-GOA_23.02.2017_10h01	[ANXA1, CD28, CD86, FOXP3, GAS6, HMGB1, IFNG, IL15, IL18, IL6, NLRP3, TGFB1]
GO:0045058	Group242	T cell selection	GO_BiologicalProcess-GOA_23.02.2017_10h01	[CD28, FOXP3, IL15, IL6, STAT3]
GO:0030217	Group242	T cell differentiation	GO_BiologicalProcess-GOA_23.02.2017_10h01	[ANXA1, CD28, CD86, FOXP3, HMGB1, IFNG, IL15, IL18, IL6, LEP, NLRP3, PTPRC, STAT3, TGFB1]
GO:0002294	Group242	CD4-positive, alpha-beta T cell differentiation involved in immune response	GO_BiologicalProcess-GOA_23.02.2017_10h01	[ANXA1, CD86, FOXP3, HMGB1, IFNG, IL18, IL6, NLRP3, STAT3]
GO:0045589	Group242	regulation of regulatory T cell differentiation	GO_BiologicalProcess-GOA_23.02.2017_10h01	[CD28, FOXP3, IFNG, TGFB1]
GO:0048302	Group242	regulation of isotype switching to IgG isotypes	GO_BiologicalProcess-GOA_23.02.2017_10h01	[CD28, CD40, FOXP3, IFNG]
GO:0043373	Group242	CD4-positive, alpha-beta T cell lineage commitment	GO_BiologicalProcess-GOA_23.02.2017_10h01	[FOXP3, IL6, STAT3]
GO:0032615	Group243	interleukin-12 production	GO_BiologicalProcess-GOA_23.02.2017_10h01	[CD40, CD40LG, HMGB1, IDO1, IFNG, IL10, LEP, RELA, TLR2, TLR4]
GO:0031645	Group243	negative regulation of neurological system process	GO_BiologicalProcess-GOA_23.02.2017_10h01	[IFNG, IL10, NLRP3, PTEN]
GO:0032652	Group243	regulation of interleukin-1 production	GO_BiologicalProcess-GOA_23.02.2017_10h01	[ANXA1, APOA1, GAS6, HMGB1, IFNG, IL10, JAK2, NLRP3, SAA1, TLR4]
GO:0032667	Group243	regulation of interleukin-23 production	GO_BiologicalProcess-GOA_23.02.2017_10h01	[IFNG, IL17A, TGFB1, TLR4]
GO:0002312	Group243	B cell activation involved in immune response	GO_BiologicalProcess-GOA_23.02.2017_10h01	[CD28, CD40, CD40LG, FOXP3, IFNG, IL10, LGALS1, TGFB1, TLR4]
GO:0032689	Group243	negative regulation of interferon-gamma production	GO_BiologicalProcess-GOA_23.02.2017_10h01	[FOXP3, GAS6, HMGB1, IL10, TLR4]
GO:0032700	Group243	negative regulation of interleukin-17 production	GO_BiologicalProcess-GOA_23.02.2017_10h01	[FOXP3, IFNG, TGFB1, TLR4]
GO:0042832	Group243	defense response to protozoan	GO_BiologicalProcess-GOA_23.02.2017_10h01	[CD40, IFNG, IL10, IL6]
GO:1903557	Group243	positive regulation of tumor necrosis factor superfamily cytokine production	GO_BiologicalProcess-GOA_23.02.2017_10h01	[CCL2, CCR2, CD86, IFNG, JAK2, LEP, PF4, TLR1, TLR2, TLR4]
GO:0045346	Group243	regulation of MHC class II biosynthetic process	GO_BiologicalProcess-GOA_23.02.2017_10h01	[IFNG, IL10, PF4, TLR4]
GO:0044130	Group243	negative regulation of growth of symbiont in host	GO_BiologicalProcess-GOA_23.02.2017_10h01	[ELANE, IFNG, IL10, MPO, TNF]
GO:0045351	Group243	type I interferon biosynthetic process	GO_BiologicalProcess-GOA_23.02.2017_10h01	[IL10, TLR4, TLR7]
GO:0042534	Group243	regulation of tumor necrosis factor biosynthetic process	GO_BiologicalProcess-GOA_23.02.2017_10h01	[CCR2, IL10, TLR1, TLR4]
GO:0045084	Group243	positive regulation of interleukin-12 biosynthetic process	GO_BiologicalProcess-GOA_23.02.2017_10h01	[IFNG, RELA, TLR4]
GO:0050702	Group243	interleukin-1 beta secretion	GO_BiologicalProcess-GOA_23.02.2017_10h01	[APOA1, IFNG, NLRP3, TLR4, TLR6]
GO:0032612	Group244	interleukin-1 production	GO_BiologicalProcess-GOA_23.02.2017_10h01	[ANXA1, APOA1, GAS6, HMGB1, IFNG, IL10, IL1B, JAK2, NLRP3, SAA1, TLR4, TLR6]
GO:1904951	Group244	positive regulation of establishment of protein localization	GO_BiologicalProcess-GOA_23.02.2017_10h01	[AGTR2, AKT1, C5, CASR, CCL2, CD34, CDH1, GAS6, GPER1, HCAR2, HIF1A, HMGB1, IFNG, IGF1, IL10, IL17A, IL1B, IL6, INS, ITGB1, JAK2, LEP, MAPK1, MAPK3, NLRP3, PTGS2, RHOA, SAA1, SRC, TGFB1, TLR2, TLR4, TLR7, TNF, TP53, VEGFC]
GO:0006809	Group244	nitric oxide biosynthetic process	GO_BiologicalProcess-GOA_23.02.2017_10h01	[AGTR2, AKT1, CD34, EDN1, ESR1, ICAM1, IFNG, IL10, IL1B, IL6, INS, JAK2, NOS3, PTGS2, TLR4, TNF]
GO:0051047	Group244	positive regulation of secretion	GO_BiologicalProcess-GOA_23.02.2017_10h01	[AGTR2, APLN, C5, CASR, CD34, CXCL12, EDN1, GPER1, HCAR2, HIF1A, HMGB1, IFNG, IGF1, IL10, IL17A, IL1B, IL6, INS, JAK2, LEP, MAPK3, NLRP3, SAA1, SPP1, SRC, TGFB1, TNF, TNFSF11, VEGFC]
GO:1903426	Group244	regulation of reactive oxygen species biosynthetic process	GO_BiologicalProcess-GOA_23.02.2017_10h01	[AGTR2, AKT1, CD34, EDN1, ESR1, ICAM1, IFNG, IL10, IL1B, IL6, INS, JAK2, PTGS2, STAT3, TLR4, TNF]
GO:0009306	Group244	protein secretion	GO_BiologicalProcess-GOA_23.02.2017_10h01	[AGTR2, ANXA1, APOA1, APOA2, C5, CASR, CCL5, CD34, CD40, CD40LG, CNR1, CRP, FN1, FOXP3, GAS6, GPER1, HCAR2, HIF1A, HMGB1, IFNG, IGF1, IL10, IL17A, IL1B, IL6, INS, JAK2, LEP, MAPK3, MTNR1B, NLRP3, NOTCH1, SAA1, SRC, TGFB1, TLR1, TLR2, TLR4, TLR6, TNF, TNFSF13B, VEGFC]
GO:0051222	Group244	positive regulation of protein transport	GO_BiologicalProcess-GOA_23.02.2017_10h01	[AGTR2, C5, CASR, CCL2, CD34, CDH1, GAS6, GPER1, HCAR2, HIF1A, HMGB1, IFNG, IGF1, IL10, IL17A, IL1B, IL6, INS, JAK2, LEP, MAPK1, MAPK3, NLRP3, PTGS2, RHOA, SAA1, SRC, TGFB1, TLR2, TLR4, TLR7, TNF, TP53, VEGFC]
GO:0002791	Group244	regulation of peptide secretion	GO_BiologicalProcess-GOA_23.02.2017_10h01	[AGTR2, ANXA1, APLN, APOA1, APOA2, C5, CASR, CCL5, CD34, CD40, CD40LG, CNR1, CRP, FN1, FOXP3, GAS6, GPER1, HCAR2, HIF1A, HMGB1, IFNG, IGF1, IL10, IL17A, IL1B, IL6, INS, JAK2, LEP, MAPK3, MTNR1B, NLRP3, SAA1, SRC, TGFB1, TLR1, TLR2, TLR4, TLR6, TNF, TNFSF11, VEGFC]
GO:0002793	Group244	positive regulation of peptide secretion	GO_BiologicalProcess-GOA_23.02.2017_10h01	[AGTR2, APLN, C5, CASR, CD34, GPER1, HCAR2, HIF1A, HMGB1, IFNG, IGF1, IL10, IL17A, IL1B, IL6, INS, JAK2, MAPK3, NLRP3, SAA1, SRC, TGFB1, TNF, TNFSF11, VEGFC]
GO:0050663	Group244	cytokine secretion	GO_BiologicalProcess-GOA_23.02.2017_10h01	[AGTR2, ANXA1, APOA1, APOA2, C5, CD34, CRP, FN1, FOXP3, GAS6, HMGB1, IFNG, IL10, IL17A, IL1B, IL6, INS, LEP, MAPK3, NLRP3, NOTCH1, SAA1, SRC, TLR1, TLR2, TLR4, TLR6, TNF]
GO:0050708	Group244	regulation of protein secretion	GO_BiologicalProcess-GOA_23.02.2017_10h01	[AGTR2, ANXA1, APOA1, APOA2, C5, CASR, CCL5, CD34, CD40, CD40LG, CNR1, CRP, FN1, FOXP3, GAS6, GPER1, HCAR2, HIF1A, HMGB1, IFNG, IGF1, IL10, IL17A, IL1B, IL6, INS, JAK2, LEP, MAPK3, MTNR1B, NLRP3, SAA1, SRC, TGFB1, TLR1, TLR2, TLR4, TLR6, TNF, VEGFC]
GO:0050707	Group244	regulation of cytokine secretion	GO_BiologicalProcess-GOA_23.02.2017_10h01	[AGTR2, ANXA1, APOA1, APOA2, C5, CD34, CRP, FN1, FOXP3, GAS6, HMGB1, IFNG, IL10, IL17A, IL1B, IL6, INS, MAPK3, NLRP3, SAA1, SRC, TLR1, TLR2, TLR4, TLR6, TNF]
GO:0050714	Group244	positive regulation of protein secretion	GO_BiologicalProcess-GOA_23.02.2017_10h01	[AGTR2, C5, CASR, CD34, GPER1, HCAR2, HIF1A, HMGB1, IFNG, IGF1, IL10, IL17A, IL1B, IL6, INS, JAK2, MAPK3, NLRP3, SAA1, SRC, TGFB1, TNF, VEGFC]
GO:0050715	Group244	positive regulation of cytokine secretion	GO_BiologicalProcess-GOA_23.02.2017_10h01	[AGTR2, C5, CD34, HMGB1, IFNG, IL10, IL17A, IL1B, INS, MAPK3, NLRP3, SAA1, SRC, TNF]
GO:0050716	Group244	positive regulation of interleukin-1 secretion	GO_BiologicalProcess-GOA_23.02.2017_10h01	[HMGB1, IFNG, NLRP3, SAA1]
GO:0002544	Group245	chronic inflammatory response	GO_BiologicalProcess-GOA_23.02.2017_10h01	[CCL11, CCL2, CCL5, FOXP3, IDO1, IL10, TNF, VCAM1]
GO:0002637	Group245	regulation of immunoglobulin production	GO_BiologicalProcess-GOA_23.02.2017_10h01	[CD28, CD40, CD40LG, FOXP3, IFNG, IL10, IL6, TGFB1, TNF]
GO:0032715	Group245	negative regulation of interleukin-6 production	GO_BiologicalProcess-GOA_23.02.2017_10h01	[FOXP3, GAS6, HGF, IL10, IL6, TLR4, TNF]
GO:0002719	Group245	negative regulation of cytokine production involved in immune response	GO_BiologicalProcess-GOA_23.02.2017_10h01	[APOA1, APOA2, FOXP3, HMOX1, IL10, TGFB1, TNF]
GO:0034116	Group245	positive regulation of heterotypic cell-cell adhesion	GO_BiologicalProcess-GOA_23.02.2017_10h01	[CD44, IL10, IL1B, TNF]
GO:0002676	Group245	regulation of chronic inflammatory response	GO_BiologicalProcess-GOA_23.02.2017_10h01	[CCL5, FOXP3, IDO1, IL10, TNF]
GO:0042036	Group245	negative regulation of cytokine biosynthetic process	GO_BiologicalProcess-GOA_23.02.2017_10h01	[ELANE, FOXP3, IL10, IL6]
GO:1903038	Group245	negative regulation of leukocyte cell-cell adhesion	GO_BiologicalProcess-GOA_23.02.2017_10h01	[ANXA1, CASP3, CCL28, CXCL12, FOXP3, HMGB1, IDO1, IL10, TGFB1]
GO:0050868	Group245	negative regulation of T cell activation	GO_BiologicalProcess-GOA_23.02.2017_10h01	[ANXA1, CASP3, FOXP3, HMGB1, IDO1, IL10, TGFB1]
GO:0070227	Group245	lymphocyte apoptotic process	GO_BiologicalProcess-GOA_23.02.2017_10h01	[AKT1, CCL5, FASLG, HIF1A, ICAM1, IDO1, IL10, PTEN, TP53]
GO:2000108	Group245	positive regulation of leukocyte apoptotic process	GO_BiologicalProcess-GOA_23.02.2017_10h01	[ANXA1, CCL5, HCAR2, ICAM1, IDO1, IL10, TP53]
GO:0002889	Group245	regulation of immunoglobulin mediated immune response	GO_BiologicalProcess-GOA_23.02.2017_10h01	[C3, CD28, CD40, FOXP3, IFNG, IL10, TGFB1, TNF]
GO:0042130	Group245	negative regulation of T cell proliferation	GO_BiologicalProcess-GOA_23.02.2017_10h01	[CASP3, FOXP3, IDO1, IL10, TGFB1]
GO:0070228	Group245	regulation of lymphocyte apoptotic process	GO_BiologicalProcess-GOA_23.02.2017_10h01	[CCL5, HIF1A, ICAM1, IDO1, IL10, PTEN, TP53]
GO:0070230	Group245	positive regulation of lymphocyte apoptotic process	GO_BiologicalProcess-GOA_23.02.2017_10h01	[CCL5, ICAM1, IDO1, IL10, TP53]
GO:0048771	Group246	tissue remodeling	GO_BiologicalProcess-GOA_23.02.2017_10h01	[ACE, AGTR2, ANXA1, CCR2, CST3, GPR55, HIF1A, HMGB1, IGFBP5, IL15, IL18, IL6, LEP, NOS3, PLG, SPP1, SRC, TGFB1, TNFSF11]
GO:0034103	Group246	regulation of tissue remodeling	GO_BiologicalProcess-GOA_23.02.2017_10h01	[CST3, IL15, IL18, IL6, LEP, SPP1, SRC, TGFB1, TNFSF11]
GO:0044262	Group246	cellular carbohydrate metabolic process	GO_BiologicalProcess-GOA_23.02.2017_10h01	[ADIPOQ, AKT1, GPER1, IGF1, IGFBP3, IGFBP5, IL6, INS, LEP, PTEN, SRC, STAT3]
GO:0046849	Group246	bone remodeling	GO_BiologicalProcess-GOA_23.02.2017_10h01	[GPR55, IL6, LEP, SPP1, SRC, TGFB1, TNFSF11]
GO:0006109	Group246	regulation of carbohydrate metabolic process	GO_BiologicalProcess-GOA_23.02.2017_10h01	[ADIPOQ, AKT1, GPER1, HIF1A, IGF1, IGFBP3, IGFBP5, IL6, INS, LEP, MIA3, SRC, STAT3, TGFB1]
GO:0016051	Group246	carbohydrate biosynthetic process	GO_BiologicalProcess-GOA_23.02.2017_10h01	[ADIPOQ, AKT1, GPER1, IGF1, IL6, INS, LEP, PROC, TGFB1]
GO:0046850	Group246	regulation of bone remodeling	GO_BiologicalProcess-GOA_23.02.2017_10h01	[IL6, LEP, SPP1, SRC, TNFSF11]
GO:0043491	Group246	protein kinase B signaling	GO_BiologicalProcess-GOA_23.02.2017_10h01	[AKT1, CCL2, CCL5, CD28, CD40, GAS6, GPER1, IGF1, IGFBP5, IL18, IL1B, IL6, INS, LEP, P2RY12, PTEN, SRC, TGFB1, TNF, TNFSF11]
GO:0045598	Group246	regulation of fat cell differentiation	GO_BiologicalProcess-GOA_23.02.2017_10h01	[ADIPOQ, AKT1, GPER1, IL6, INS, LEP, PPARG, PTGS2, TGFB1, TNF]
GO:0045599	Group246	negative regulation of fat cell differentiation	GO_BiologicalProcess-GOA_23.02.2017_10h01	[ADIPOQ, GPER1, IL6, TGFB1, TNF]
GO:0051896	Group246	regulation of protein kinase B signaling	GO_BiologicalProcess-GOA_23.02.2017_10h01	[CD28, GAS6, GPER1, IGFBP5, IL18, IL6, INS, LEP, PTEN, SRC, TGFB1, TNF, TNFSF11]
GO:0006006	Group246	glucose metabolic process	GO_BiologicalProcess-GOA_23.02.2017_10h01	[ADIPOQ, AKT1, IGF1, IGFBP3, IGFBP5, IL6, INS, LEP, PROC, SRC, TNF]
GO:0010906	Group246	regulation of glucose metabolic process	GO_BiologicalProcess-GOA_23.02.2017_10h01	[ADIPOQ, AKT1, IGF1, IGFBP3, IGFBP5, IL6, INS, LEP, SRC]
GO:0051897	Group246	positive regulation of protein kinase B signaling	GO_BiologicalProcess-GOA_23.02.2017_10h01	[CD28, GAS6, IGFBP5, IL18, IL6, INS, LEP, SRC, TGFB1, TNF, TNFSF11]
GO:0014068	Group246	positive regulation of phosphatidylinositol 3-kinase signaling	GO_BiologicalProcess-GOA_23.02.2017_10h01	[CCL5, CD28, FLT1, GPER1, HGF, IGF1, IL18, IL6, INS, JAK2, KDR, LEP, PDGFRB]
GO:0046628	Group246	positive regulation of insulin receptor signaling pathway	GO_BiologicalProcess-GOA_23.02.2017_10h01	[INS, LEP, SRC]
GO:0048646	Group247	anatomical structure formation involved in morphogenesis	GO_BiologicalProcess-GOA_23.02.2017_10h01	[ACKR3, C3, C5, CASP3, CCL11, CCL2, CCR2, CD34, CXCL8, EDN1, ENG, FASLG, FLT1, FN1, HGF, HIF1A, HMOX1, IL18, IL1B, IL6, ITGB1, JUN, KDR, LEP, MAPK1, MAPK3, MFGE8, MMP2, MMP9, NOS3, NOTCH1, PDGFRB, PECAM1, PF4, PROM1, PTEN, PTGS2, RHOA, SERPINE1, STAT1, TGFB1, TLR2, TNF, TNFSF13B, VEGFA, VEGFC]
GO:0050673	Group247	epithelial cell proliferation	GO_BiologicalProcess-GOA_23.02.2017_10h01	[AKT1, APOA1, APOE, CCL11, CCL2, CCL5, CD34, CXCL12, ENG, ESR1, HIF1A, HMOX1, IFNG, IGF1, IGFBP3, IGFBP5, IL10, IL6, JUN, KDR, LEP, MAPK1, MIA3, NOTCH1, PTEN, STAT1, TGFB1, TNF, TNFSF11, VEGFA, VEGFC]
GO:0051094	Group247	positive regulation of developmental process	GO_BiologicalProcess-GOA_23.02.2017_10h01	[ADIPOQ, AGTR2, AKT1, ANXA1, APOA1, APOB, APOE, BDNF, C3, C5, CCL11, CCR2, CD28, CD34, CD40, CD86, CNR1, CSF1, CXCL12, CXCL8, CXCR4, EDN1, ENG, FLT1, FN1, FOXP3, GAS6, GPER1, HGF, HIF1A, HMGB1, HMOX1, IDO1, IFNG, IGF1, IGFBP3, IL15, IL17A, IL18, IL1B, IL6, IL6R, INS, JAK2, JUN, KDR, KITLG, LEP, MIA3, NGF, NLRP3, NOS3, NOTCH1, PDGFRB, PF4, PPARG, PROC, PROM1, PTGS2, RELA, RHOA, SERPINE1, SRC, TGFB…
GO:0022603	Group247	regulation of anatomical structure morphogenesis	GO_BiologicalProcess-GOA_23.02.2017_10h01	[ADIPOQ, AGTR2, ANXA1, APOA1, APOE, BDNF, C3, C5, CCL11, CCL2, CCR2, CD34, CSF1, CST3, CXCL12, CXCL8, EDN1, ENG, ESR1, FASLG, FLT1, FN1, HGF, HIF1A, HMOX1, ICAM1, IFNG, IL10, IL1B, IL6, KDR, LEP, NGF, NOS3, NOTCH1, PF4, PTEN, PTGS2, RHOA, SERPINE1, SPP1, SRC, STAT1, TGFB1, TNF, TNFSF13B, VEGFA, VEGFC]
GO:2000026	Group247	regulation of multicellular organismal development	GO_BiologicalProcess-GOA_23.02.2017_10h01	[ACE, ADIPOQ, AGTR2, AHSG, AKT1, ANXA1, APOA1, APOE, BDNF, C3, C5, CCL11, CCL2, CCR2, CD28, CD34, CD40, CD86, CNR1, CSF1, CXCL12, CXCL8, CXCR4, EDN1, ENG, ESR1, FASLG, FGF23, FLT1, FN1, FOXP3, GAS6, GPER1, GPR55, HGF, HIF1A, HMGB1, HMOX1, IDO1, IFNG, IGF1, IL10, IL15, IL17A, IL18, IL1B, IL6, JUN, KDR, KITLG, LEP, LGALS1, MIA3, NGF, NLRP3, NOS3, NOTCH1, P2RY12, PDGFRB, PF4, PPARG, PROC, PROM1, PTE…
GO:0001935	Group247	endothelial cell proliferation	GO_BiologicalProcess-GOA_23.02.2017_10h01	[AKT1, APOA1, APOE, CCL11, CCL2, CD34, CXCL12, ENG, HIF1A, HMOX1, IL10, JUN, KDR, LEP, MIA3, STAT1, TNF, VEGFA, VEGFC]
GO:0072359	Group247	circulatory system development	GO_BiologicalProcess-GOA_23.02.2017_10h01	[ACKR3, AGTR2, AKT1, APLNR, APOB, APOE, C3, C5, CASP3, CCL11, CCL2, CCR2, CD34, CXCL8, EDN1, ENG, FASLG, FLT1, FN1, GPER1, HGF, HIF1A, HMOX1, IFNG, IGF1, IL18, IL1B, IL6, ITGB1, JUN, KDR, LEP, MAPK1, MAPK3, MFGE8, MMP2, NOS3, NOTCH1, PDGFRB, PECAM1, PF4, PPARG, PTEN, PTGS2, RHOA, SERPINE1, STAT1, TGFB1, VEGFA, VEGFC]
GO:0001568	Group247	blood vessel development	GO_BiologicalProcess-GOA_23.02.2017_10h01	[ACKR3, AKT1, APOB, APOE, C3, C5, CCL11, CCL2, CCR2, CD34, CXCL8, EDN1, ENG, FASLG, FLT1, FN1, GPER1, HGF, HIF1A, HMOX1, IFNG, IL18, IL1B, IL6, ITGB1, JUN, KDR, LEP, MAPK1, MFGE8, MMP2, NOS3, NOTCH1, PDGFRB, PECAM1, PF4, PTEN, PTGS2, RHOA, SERPINE1, STAT1, TGFB1, VEGFA, VEGFC]
GO:1901342	Group247	regulation of vasculature development	GO_BiologicalProcess-GOA_23.02.2017_10h01	[C3, C5, CCL11, CCL2, CCR2, CD34, CXCL8, ENG, FASLG, FLT1, GPER1, HGF, HIF1A, HMOX1, IFNG, IL1B, IL6, KDR, LEP, NOS3, NOTCH1, PF4, PTGS2, RHOA, SERPINE1, STAT1, VEGFA, VEGFC]
GO:1901343	Group247	negative regulation of vasculature development	GO_BiologicalProcess-GOA_23.02.2017_10h01	[CCL2, CCR2, FASLG, IFNG, NOTCH1, PF4, RHOA, SERPINE1, STAT1]
GO:1904018	Group247	positive regulation of vasculature development	GO_BiologicalProcess-GOA_23.02.2017_10h01	[C3, C5, CCL11, CD34, CXCL8, ENG, FLT1, GPER1, HGF, HIF1A, HMOX1, IL1B, IL6, KDR, NOS3, NOTCH1, PTGS2, SERPINE1, VEGFA, VEGFC]
GO:0048514	Group247	blood vessel morphogenesis	GO_BiologicalProcess-GOA_23.02.2017_10h01	[ACKR3, APOB, APOE, C3, C5, CCL11, CCL2, CCR2, CD34, CXCL8, EDN1, ENG, FASLG, FLT1, FN1, HGF, HIF1A, HMOX1, IL18, IL1B, IL6, ITGB1, JUN, KDR, LEP, MFGE8, MMP2, NOS3, NOTCH1, PDGFRB, PECAM1, PF4, PTEN, PTGS2, RHOA, SERPINE1, STAT1, TGFB1, VEGFA, VEGFC]
GO:0001525	Group247	angiogenesis	GO_BiologicalProcess-GOA_23.02.2017_10h01	[ACKR3, C3, C5, CCL11, CCL2, CCR2, CD34, CXCL8, EDN1, ENG, FASLG, FLT1, FN1, HGF, HIF1A, HMOX1, IL18, IL1B, IL6, ITGB1, JUN, KDR, LEP, MFGE8, MMP2, NOS3, NOTCH1, PDGFRB, PECAM1, PF4, PTEN, PTGS2, RHOA, SERPINE1, STAT1, VEGFA, VEGFC]
GO:0045765	Group247	regulation of angiogenesis	GO_BiologicalProcess-GOA_23.02.2017_10h01	[C3, C5, CCL11, CCL2, CCR2, CD34, CXCL8, ENG, FASLG, FLT1, HGF, HIF1A, HMOX1, IL1B, IL6, KDR, LEP, NOS3, NOTCH1, PF4, PTGS2, RHOA, SERPINE1, STAT1, VEGFA, VEGFC]
GO:0016525	Group247	negative regulation of angiogenesis	GO_BiologicalProcess-GOA_23.02.2017_10h01	[CCL2, CCR2, FASLG, NOTCH1, PF4, RHOA, SERPINE1, STAT1]
GO:0045766	Group247	positive regulation of angiogenesis	GO_BiologicalProcess-GOA_23.02.2017_10h01	[C3, C5, CCL11, CD34, CXCL8, ENG, FLT1, HGF, HIF1A, HMOX1, IL1B, IL6, KDR, NOS3, PTGS2, SERPINE1, VEGFA, VEGFC]
GO:0043371	Group248	negative regulation of CD4-positive, alpha-beta T cell differentiation	GO_BiologicalProcess-GOA_23.02.2017_10h01	[ANXA1, FOXP3, HMGB1]
GO:0001776	Group248	leukocyte homeostasis	GO_BiologicalProcess-GOA_23.02.2017_10h01	[AKT1, ANXA1, CASP3, FOXP3, HCAR2, HIF1A, HMGB1, IFNG, IL6, KITLG, TGFB1, TNFSF13B]
GO:0002262	Group248	myeloid cell homeostasis	GO_BiologicalProcess-GOA_23.02.2017_10h01	[ANXA1, CASP3, FOXP3, HCAR2, HIF1A, HMGB1, HMOX1, IFNG, IL6, JAK2, KITLG, MIA3, TIMP1, VEGFA]
GO:0048872	Group248	homeostasis of number of cells	GO_BiologicalProcess-GOA_23.02.2017_10h01	[AKT1, ANXA1, CASP3, CSF1, FOXP3, HCAR2, HIF1A, HMGB1, HMOX1, IFNG, IL6, JAK2, KITLG, MIA3, TGFB1, TIMP1, TNFSF13B, VEGFA]
GO:0001780	Group248	neutrophil homeostasis	GO_BiologicalProcess-GOA_23.02.2017_10h01	[ANXA1, HCAR2, HMGB1, IFNG, IL6]
GO:0002286	Group248	T cell activation involved in immune response	GO_BiologicalProcess-GOA_23.02.2017_10h01	[ANXA1, CD86, FOXP3, HMGB1, ICAM1, IFNG, IL18, IL6, NLRP3, STAT3]
GO:0042832	Group248	defense response to protozoan	GO_BiologicalProcess-GOA_23.02.2017_10h01	[CD40, IFNG, IL10, IL6]
GO:0006925	Group248	inflammatory cell apoptotic process	GO_BiologicalProcess-GOA_23.02.2017_10h01	[ANXA1, CCL5, FASLG, HCAR2, IFNG, IL6]
GO:0033028	Group248	myeloid cell apoptotic process	GO_BiologicalProcess-GOA_23.02.2017_10h01	[ADIPOQ, ANXA1, CCL5, HCAR2, IFNG, IL6, KITLG, PTEN, TIMP1]
GO:0046631	Group248	alpha-beta T cell activation	GO_BiologicalProcess-GOA_23.02.2017_10h01	[ANXA1, CCR2, CD28, CD86, FOXP3, HMGB1, IFNG, IL15, IL18, IL6, INS, NLRP3, STAT3]
GO:0033034	Group248	positive regulation of myeloid cell apoptotic process	GO_BiologicalProcess-GOA_23.02.2017_10h01	[ADIPOQ, ANXA1, HCAR2]
GO:0046634	Group248	regulation of alpha-beta T cell activation	GO_BiologicalProcess-GOA_23.02.2017_10h01	[ANXA1, CCR2, CD28, CD86, FOXP3, HMGB1, IFNG, IL18, IL6, NLRP3]
GO:0045619	Group248	regulation of lymphocyte differentiation	GO_BiologicalProcess-GOA_23.02.2017_10h01	[ANXA1, CD28, CD86, FOXP3, GAS6, HMGB1, IFNG, IL15, IL18, IL6, NLRP3, TGFB1]
GO:0002294	Group248	CD4-positive, alpha-beta T cell differentiation involved in immune response	GO_BiologicalProcess-GOA_23.02.2017_10h01	[ANXA1, CD86, FOXP3, HMGB1, IFNG, IL18, IL6, NLRP3, STAT3]
GO:0050716	Group248	positive regulation of interleukin-1 secretion	GO_BiologicalProcess-GOA_23.02.2017_10h01	[HMGB1, IFNG, NLRP3, SAA1]
GO:0045582	Group248	positive regulation of T cell differentiation	GO_BiologicalProcess-GOA_23.02.2017_10h01	[ANXA1, CD86, FOXP3, IFNG, IL18, IL6, NLRP3, TGFB1]
GO:0002367	Group249	cytokine production involved in immune response	GO_BiologicalProcess-GOA_23.02.2017_10h01	[APOA1, APOA2, FOXP3, GAS6, HMOX1, IL10, IL6, MAPK3, NLRP3, TGFB1, TLR2, TLR4, TNF]
GO:0032612	Group249	interleukin-1 production	GO_BiologicalProcess-GOA_23.02.2017_10h01	[ANXA1, APOA1, GAS6, HMGB1, IFNG, IL10, IL1B, JAK2, NLRP3, SAA1, TLR4, TLR6]
GO:0032621	Group249	interleukin-18 production	GO_BiologicalProcess-GOA_23.02.2017_10h01	[IL10, NLRP3, TLR2]
GO:0031645	Group249	negative regulation of neurological system process	GO_BiologicalProcess-GOA_23.02.2017_10h01	[IFNG, IL10, NLRP3, PTEN]
GO:0032652	Group249	regulation of interleukin-1 production	GO_BiologicalProcess-GOA_23.02.2017_10h01	[ANXA1, APOA1, GAS6, HMGB1, IFNG, IL10, JAK2, NLRP3, SAA1, TLR4]
GO:0032689	Group249	negative regulation of interferon-gamma production	GO_BiologicalProcess-GOA_23.02.2017_10h01	[FOXP3, GAS6, HMGB1, IL10, TLR4]
GO:0032692	Group249	negative regulation of interleukin-1 production	GO_BiologicalProcess-GOA_23.02.2017_10h01	[APOA1, GAS6, IL10, NLRP3]
GO:0051224	Group249	negative regulation of protein transport	GO_BiologicalProcess-GOA_23.02.2017_10h01	[ADIPOQ, ANXA1, APOA1, APOA2, CD34, FN1, FOXP3, GAS6, IL10, IL1B, IL6, INS, NLRP3, TNF]
[truncated: 2,342 more rows]

## Sheet: cluego C2
GOID	GOGroups	GOTerm	Ontology Source	Associated Genes Found
GO:0036336	Group00	dendritic cell migration	GO_BiologicalProcess-GOA_23.02.2017_10h01	[CCR6, CDC42, CXCR2]
GO:0002544	Group01	chronic inflammatory response	GO_BiologicalProcess-GOA_23.02.2017_10h01	[CX3CR1, CXCL13, GJA1]
GO:0006954	Group02	inflammatory response	GO_BiologicalProcess-GOA_23.02.2017_10h01	[AGTR1, BMP2, CCL17, CCL22, CCR6, CD163, CLEC7A, CX3CL1, CX3CR1, CXCL13, CXCR2, CXCR3, CYBB, F2, F3, GJA1, HAVCR2, IL1A, IL1RN, IL33, IL5, IL9, KIT, MIF, NFKB1, NOD2, NOS2, SELP, SOCS3, SYK]
GO:0090280	Group03	positive regulation of calcium ion import	GO_BiologicalProcess-GOA_23.02.2017_10h01	[CXCR3, F2, LGALS3]
GO:0090279	Group03	regulation of calcium ion import	GO_BiologicalProcess-GOA_23.02.2017_10h01	[CTNNB1, CXCR3, EGF, F2, LGALS3]
GO:1901184	Group04	regulation of ERBB signaling pathway	GO_BiologicalProcess-GOA_23.02.2017_10h01	[ADAM17, CDC42, EGF, HBEGF, PLAUR]
GO:1901185	Group04	negative regulation of ERBB signaling pathway	GO_BiologicalProcess-GOA_23.02.2017_10h01	[CDC42, EGF, HBEGF]
GO:0032885	Group05	regulation of polysaccharide biosynthetic process	GO_BiologicalProcess-GOA_23.02.2017_10h01	[EGF, IGF2, MTOR, NFKB1]
GO:0045840	Group05	positive regulation of mitotic nuclear division	GO_BiologicalProcess-GOA_23.02.2017_10h01	[EGF, IGF2, IL1A]
GO:0032374	Group05	regulation of cholesterol transport	GO_BiologicalProcess-GOA_23.02.2017_10h01	[EGF, NFKB1, SIRT1]
GO:0030193	Group06	regulation of blood coagulation	GO_BiologicalProcess-GOA_23.02.2017_10h01	[F2, F3, PLAUR, SELP, SYK]
GO:0031623	Group06	receptor internalization	GO_BiologicalProcess-GOA_23.02.2017_10h01	[ANGPT1, CXCR2, EGF, SYK]
GO:0048260	Group06	positive regulation of receptor-mediated endocytosis	GO_BiologicalProcess-GOA_23.02.2017_10h01	[ANGPT1, EGF, F3, SYK]
GO:2001234	Group07	negative regulation of apoptotic signaling pathway	GO_BiologicalProcess-GOA_23.02.2017_10h01	[AR, CTNNB1, CX3CL1, IL1A, LGALS3, MIF, PLAUR, SIRT1, SNAI1, SOD2, TNFSF10]
GO:2001237	Group07	negative regulation of extrinsic apoptotic signaling pathway	GO_BiologicalProcess-GOA_23.02.2017_10h01	[AR, CX3CL1, IL1A, LGALS3, TNFSF10]
GO:2001243	Group07	negative regulation of intrinsic apoptotic signaling pathway	GO_BiologicalProcess-GOA_23.02.2017_10h01	[MIF, PLAUR, SIRT1, SNAI1, SOD2]
GO:0050920	Group08	regulation of chemotaxis	GO_BiologicalProcess-GOA_23.02.2017_10h01	[ADAM17, ANGPT2, CCR6, CXCL13, CXCR3, F3, KLRK1, PGF]
GO:0050926	Group08	regulation of positive chemotaxis	GO_BiologicalProcess-GOA_23.02.2017_10h01	[ANGPT2, F3, PGF]
GO:1901342	Group08	regulation of vasculature development	GO_BiologicalProcess-GOA_23.02.2017_10h01	[ANGPT2, CTNNB1, CX3CL1, CX3CR1, CXCL13, CXCR3, CYBB, F3, IL1A, KIT, PGF, SIRT1]
GO:1904018	Group08	positive regulation of vasculature development	GO_BiologicalProcess-GOA_23.02.2017_10h01	[ANGPT2, CX3CL1, CX3CR1, CXCR3, CYBB, F3, IL1A, KIT, PGF, SIRT1]
GO:0001938	Group09	positive regulation of endothelial cell proliferation	GO_BiologicalProcess-GOA_23.02.2017_10h01	[BMP2, F3, MTOR, PGF, SIRT1]
GO:0048015	Group09	phosphatidylinositol-mediated signaling	GO_BiologicalProcess-GOA_23.02.2017_10h01	[ANGPT1, CAT, EGF, F2, HBEGF, IGF1R, KIT, MTOR, SELP, SIRT1]
GO:0051896	Group09	regulation of protein kinase B signaling	GO_BiologicalProcess-GOA_23.02.2017_10h01	[ANGPT1, F3, HBEGF, IGF2, MTOR, SIRT1]
GO:0014068	Group09	positive regulation of phosphatidylinositol 3-kinase signaling	GO_BiologicalProcess-GOA_23.02.2017_10h01	[ANGPT1, CAT, F2, KIT, SELP, SIRT1]
GO:0032103	Group10	positive regulation of response to external stimulus	GO_BiologicalProcess-GOA_23.02.2017_10h01	[ADAM17, AGTR1, CCR6, CX3CL1, CXCL13, CXCR3, F2, F3, HAVCR2, IL33, MIF, NOD2, PGF]
GO:0032602	Group10	chemokine production	GO_BiologicalProcess-GOA_23.02.2017_10h01	[ADAM17, CXCR3, HAVCR2, IL1A, IL33, MIF]
GO:0050920	Group10	regulation of chemotaxis	GO_BiologicalProcess-GOA_23.02.2017_10h01	[ADAM17, ANGPT2, CCR6, CXCL13, CXCR3, F3, KLRK1, PGF]
GO:0050921	Group10	positive regulation of chemotaxis	GO_BiologicalProcess-GOA_23.02.2017_10h01	[ADAM17, CCR6, CXCL13, CXCR3, F3, PGF]
GO:0072678	Group10	T cell migration	GO_BiologicalProcess-GOA_23.02.2017_10h01	[ADAM17, CCR6, CXCL13, CXCR3]
GO:0042510	Group11	regulation of tyrosine phosphorylation of Stat1 protein	GO_BiologicalProcess-GOA_23.02.2017_10h01	[KIT, SOCS1, SOCS3]
GO:0042516	Group11	regulation of tyrosine phosphorylation of Stat3 protein	GO_BiologicalProcess-GOA_23.02.2017_10h01	[KIT, SOCS1, SOCS3]
GO:0046626	Group11	regulation of insulin receptor signaling pathway	GO_BiologicalProcess-GOA_23.02.2017_10h01	[IGF2, SIRT1, SOCS1, SOCS3]
GO:0046427	Group11	positive regulation of JAK-STAT cascade	GO_BiologicalProcess-GOA_23.02.2017_10h01	[IL5, KIT, SOCS1, SOCS3]
GO:0050730	Group11	regulation of peptidyl-tyrosine phosphorylation	GO_BiologicalProcess-GOA_23.02.2017_10h01	[ADAM17, ANGPT1, EGF, HBEGF, IGF2, IL5, KIT, MIF, MTOR, SOCS1, SOCS3, SYK]
GO:0045598	Group12	regulation of fat cell differentiation	GO_BiologicalProcess-GOA_23.02.2017_10h01	[BMP2, JAG1, MTOR, SIRT1, SOD2]
GO:0045599	Group12	negative regulation of fat cell differentiation	GO_BiologicalProcess-GOA_23.02.2017_10h01	[JAG1, SIRT1, SOD2]
GO:0051149	Group12	positive regulation of muscle cell differentiation	GO_BiologicalProcess-GOA_23.02.2017_10h01	[CDC42, CTNNB1, KIT, MMP14, MTOR, SIRT1]
GO:1903202	Group12	negative regulation of oxidative stress-induced cell death	GO_BiologicalProcess-GOA_23.02.2017_10h01	[CTNNB1, SIRT1, SOD2]
GO:2001243	Group12	negative regulation of intrinsic apoptotic signaling pathway	GO_BiologicalProcess-GOA_23.02.2017_10h01	[MIF, PLAUR, SIRT1, SNAI1, SOD2]
GO:0002367	Group13	cytokine production involved in immune response	GO_BiologicalProcess-GOA_23.02.2017_10h01	[ANGPT1, KIT, MIF, NOD2, SIRT1]
GO:0061082	Group13	myeloid leukocyte cytokine production	GO_BiologicalProcess-GOA_23.02.2017_10h01	[KIT, MIF, SIRT1]
GO:0010543	Group13	regulation of platelet activation	GO_BiologicalProcess-GOA_23.02.2017_10h01	[F2, SELP, SYK]
GO:0048015	Group13	phosphatidylinositol-mediated signaling	GO_BiologicalProcess-GOA_23.02.2017_10h01	[ANGPT1, CAT, EGF, F2, HBEGF, IGF1R, KIT, MTOR, SELP, SIRT1]
GO:0014068	Group13	positive regulation of phosphatidylinositol 3-kinase signaling	GO_BiologicalProcess-GOA_23.02.2017_10h01	[ANGPT1, CAT, F2, KIT, SELP, SIRT1]
GO:0050920	Group14	regulation of chemotaxis	GO_BiologicalProcess-GOA_23.02.2017_10h01	[ADAM17, ANGPT2, CCR6, CXCL13, CXCR3, F3, KLRK1, PGF]
GO:0050918	Group14	positive chemotaxis	GO_BiologicalProcess-GOA_23.02.2017_10h01	[ANGPT1, ANGPT2, F3, LGALS3, MIF, PGF]
GO:0050921	Group14	positive regulation of chemotaxis	GO_BiologicalProcess-GOA_23.02.2017_10h01	[ADAM17, CCR6, CXCL13, CXCR3, F3, PGF]
GO:0050926	Group14	regulation of positive chemotaxis	GO_BiologicalProcess-GOA_23.02.2017_10h01	[ANGPT2, F3, PGF]
GO:0072006	Group14	nephron development	GO_BiologicalProcess-GOA_23.02.2017_10h01	[ANGPT1, ANGPT2, BMP2, CTNNB1, JAG1, PGF]
GO:0001938	Group14	positive regulation of endothelial cell proliferation	GO_BiologicalProcess-GOA_23.02.2017_10h01	[BMP2, F3, MTOR, PGF, SIRT1]
GO:1904018	Group14	positive regulation of vasculature development	GO_BiologicalProcess-GOA_23.02.2017_10h01	[ANGPT2, CX3CL1, CX3CR1, CXCR3, CYBB, F3, IL1A, KIT, PGF, SIRT1]
GO:0045123	Group15	cellular extravasation	GO_BiologicalProcess-GOA_23.02.2017_10h01	[CX3CL1, IL1A, SELP]
GO:0071347	Group15	cellular response to interleukin-1	GO_BiologicalProcess-GOA_23.02.2017_10h01	[CCL17, CCL22, CX3CL1, IL1A, IL1RN, LCN2, NFKB1]
GO:0097192	Group15	extrinsic apoptotic signaling pathway in absence of ligand	GO_BiologicalProcess-GOA_23.02.2017_10h01	[CX3CL1, IL1A, LCN2]
GO:2001234	Group15	negative regulation of apoptotic signaling pathway	GO_BiologicalProcess-GOA_23.02.2017_10h01	[AR, CTNNB1, CX3CL1, IL1A, LGALS3, MIF, PLAUR, SIRT1, SNAI1, SOD2, TNFSF10]
GO:0002548	Group15	monocyte chemotaxis	GO_BiologicalProcess-GOA_23.02.2017_10h01	[CCL17, CCL22, CX3CL1, LGALS3]
GO:2001237	Group15	negative regulation of extrinsic apoptotic signaling pathway	GO_BiologicalProcess-GOA_23.02.2017_10h01	[AR, CX3CL1, IL1A, LGALS3, TNFSF10]
GO:1990266	Group15	neutrophil migration	GO_BiologicalProcess-GOA_23.02.2017_10h01	[CCL17, CCL22, CX3CL1, CXCR2, IL1A, LGALS3, SYK]
GO:0030193	Group16	regulation of blood coagulation	GO_BiologicalProcess-GOA_23.02.2017_10h01	[F2, F3, PLAUR, SELP, SYK]
GO:0061041	Group16	regulation of wound healing	GO_BiologicalProcess-GOA_23.02.2017_10h01	[F2, F3, GJA1, HBEGF, PLAUR, SELP, SYK]
GO:0061045	Group16	negative regulation of wound healing	GO_BiologicalProcess-GOA_23.02.2017_10h01	[F2, GJA1, PLAUR]
GO:0090303	Group16	positive regulation of wound healing	GO_BiologicalProcess-GOA_23.02.2017_10h01	[F2, F3, HBEGF, SELP]
GO:0010543	Group16	regulation of platelet activation	GO_BiologicalProcess-GOA_23.02.2017_10h01	[F2, SELP, SYK]
GO:0048260	Group16	positive regulation of receptor-mediated endocytosis	GO_BiologicalProcess-GOA_23.02.2017_10h01	[ANGPT1, EGF, F3, SYK]
GO:0014068	Group16	positive regulation of phosphatidylinositol 3-kinase signaling	GO_BiologicalProcess-GOA_23.02.2017_10h01	[ANGPT1, CAT, F2, KIT, SELP, SIRT1]
GO:0060326	Group17	cell chemotaxis	GO_BiologicalProcess-GOA_23.02.2017_10h01	[ADAM17, AGTR1, CCL17, CCL22, CCR6, CX3CL1, CXCL13, CXCR2, CXCR3, HBEGF, KIT, KLRK1, LGALS3, PGF, SYK]
GO:0030595	Group17	leukocyte chemotaxis	GO_BiologicalProcess-GOA_23.02.2017_10h01	[ADAM17, CCL17, CCL22, CCR6, CX3CL1, CXCL13, CXCR2, CXCR3, KIT, KLRK1, LGALS3, PGF, SYK]
GO:0072676	Group17	lymphocyte migration	GO_BiologicalProcess-GOA_23.02.2017_10h01	[ADAM17, CCL17, CCL22, CCR6, CX3CL1, CXCL13, CXCR3, KLRK1, TBX21]
GO:0097529	Group17	myeloid leukocyte migration	GO_BiologicalProcess-GOA_23.02.2017_10h01	[CCL17, CCL22, CX3CL1, CXCR2, IL1A, KIT, LGALS3, MMP14, PGF, SYK]
GO:0071347	Group17	cellular response to interleukin-1	GO_BiologicalProcess-GOA_23.02.2017_10h01	[CCL17, CCL22, CX3CL1, IL1A, IL1RN, LCN2, NFKB1]
GO:0002548	Group17	monocyte chemotaxis	GO_BiologicalProcess-GOA_23.02.2017_10h01	[CCL17, CCL22, CX3CL1, LGALS3]
GO:0048247	Group17	lymphocyte chemotaxis	GO_BiologicalProcess-GOA_23.02.2017_10h01	[ADAM17, CCL17, CCL22, CX3CL1, CXCL13, CXCR3, KLRK1]
GO:2001237	Group17	negative regulation of extrinsic apoptotic signaling pathway	GO_BiologicalProcess-GOA_23.02.2017_10h01	[AR, CX3CL1, IL1A, LGALS3, TNFSF10]
GO:1990266	Group17	neutrophil migration	GO_BiologicalProcess-GOA_23.02.2017_10h01	[CCL17, CCL22, CX3CL1, CXCR2, IL1A, LGALS3, SYK]
GO:1903409	Group18	reactive oxygen species biosynthetic process	GO_BiologicalProcess-GOA_23.02.2017_10h01	[CYBB, KLRK1, MTOR, NOS2, SOD2]
GO:0002532	Group18	production of molecular mediator involved in inflammatory response	GO_BiologicalProcess-GOA_23.02.2017_10h01	[NOD2, NOS2, SYK]
GO:0006801	Group18	superoxide metabolic process	GO_BiologicalProcess-GOA_23.02.2017_10h01	[CYBB, NOS2, SOD2, SYK]
GO:0032635	Group18	interleukin-6 production	GO_BiologicalProcess-GOA_23.02.2017_10h01	[HAVCR2, IL1A, IL33, NOD2, NOS2]
GO:0042116	Group18	macrophage activation	GO_BiologicalProcess-GOA_23.02.2017_10h01	[CX3CR1, HAVCR2, IL33, MIF, SYK]
GO:0042035	Group18	regulation of cytokine biosynthetic process	GO_BiologicalProcess-GOA_23.02.2017_10h01	[CYBB, IL1A, IL9, NFKB1, SYK]
GO:0046456	Group18	icosanoid biosynthetic process	GO_BiologicalProcess-GOA_23.02.2017_10h01	[MIF, SIRT1, SYK]
GO:0050663	Group18	cytokine secretion	GO_BiologicalProcess-GOA_23.02.2017_10h01	[ANGPT1, HAVCR2, IL1A, IL33, MIF, NOD2, NOS2, SOCS1, SYK]
GO:0032309	Group18	icosanoid secretion	GO_BiologicalProcess-GOA_23.02.2017_10h01	[MIF, NOS2, SYK]
GO:0050715	Group18	positive regulation of cytokine secretion	GO_BiologicalProcess-GOA_23.02.2017_10h01	[HAVCR2, IL1A, IL33, MIF, NOD2, SYK]
GO:1905954	Group19	positive regulation of lipid localization	GO_BiologicalProcess-GOA_23.02.2017_10h01	[MIF, NFKB1, RETN, SIRT1]
GO:0032368	Group19	regulation of lipid transport	GO_BiologicalProcess-GOA_23.02.2017_10h01	[AGTR1, EGF, MIF, NFKB1, RETN, SIRT1, SYK]
GO:0045598	Group19	regulation of fat cell differentiation	GO_BiologicalProcess-GOA_23.02.2017_10h01	[BMP2, JAG1, MTOR, SIRT1, SOD2]
GO:0019218	Group19	regulation of steroid metabolic process	GO_BiologicalProcess-GOA_23.02.2017_10h01	[AGTR1, BMP2, NFKB1, SIRT1, SNAI1]
GO:0051055	Group19	negative regulation of lipid biosynthetic process	GO_BiologicalProcess-GOA_23.02.2017_10h01	[BMP2, NFKB1, SIRT1, SNAI1]
GO:0001938	Group19	positive regulation of endothelial cell proliferation	GO_BiologicalProcess-GOA_23.02.2017_10h01	[BMP2, F3, MTOR, PGF, SIRT1]
GO:0032885	Group19	regulation of polysaccharide biosynthetic process	GO_BiologicalProcess-GOA_23.02.2017_10h01	[EGF, IGF2, MTOR, NFKB1]
GO:0010718	Group19	positive regulation of epithelial to mesenchymal transition	GO_BiologicalProcess-GOA_23.02.2017_10h01	[BMP2, CTNNB1, SNAI1]
GO:0043516	Group19	regulation of DNA damage response, signal transduction by p53 class mediator	GO_BiologicalProcess-GOA_23.02.2017_10h01	[CDKN2A, MIF, SIRT1, SNAI1]
GO:0032374	Group19	regulation of cholesterol transport	GO_BiologicalProcess-GOA_23.02.2017_10h01	[EGF, NFKB1, SIRT1]
GO:1902230	Group19	negative regulation of intrinsic apoptotic signaling pathway in response to DNA damage	GO_BiologicalProcess-GOA_23.02.2017_10h01	[MIF, SIRT1, SNAI1]
GO:2001243	Group19	negative regulation of intrinsic apoptotic signaling pathway	GO_BiologicalProcess-GOA_23.02.2017_10h01	[MIF, PLAUR, SIRT1, SNAI1, SOD2]
GO:0002367	Group20	cytokine production involved in immune response	GO_BiologicalProcess-GOA_23.02.2017_10h01	[ANGPT1, KIT, MIF, NOD2, SIRT1]
GO:0002700	Group20	regulation of production of molecular mediator of immune response	GO_BiologicalProcess-GOA_23.02.2017_10h01	[ANGPT1, IL33, IL5, MIF, NOD2, TBX21]
GO:0050918	Group20	positive chemotaxis	GO_BiologicalProcess-GOA_23.02.2017_10h01	[ANGPT1, ANGPT2, F3, LGALS3, MIF, PGF]
GO:0002718	Group20	regulation of cytokine production involved in immune response	GO_BiologicalProcess-GOA_23.02.2017_10h01	[ANGPT1, MIF, NOD2]
GO:0032755	Group20	positive regulation of interleukin-6 production	GO_BiologicalProcess-GOA_23.02.2017_10h01	[IL1A, IL33, NOD2]
GO:0002639	Group20	positive regulation of immunoglobulin production	GO_BiologicalProcess-GOA_23.02.2017_10h01	[IL33, IL5, TBX21]
GO:0043030	Group20	regulation of macrophage activation	GO_BiologicalProcess-GOA_23.02.2017_10h01	[HAVCR2, IL33, MIF]
GO:0050864	Group20	regulation of B cell activation	GO_BiologicalProcess-GOA_23.02.2017_10h01	[CDKN2A, IL5, MIF, MMP14, NOD2, SYK, TBX21]
GO:0033032	Group20	regulation of myeloid cell apoptotic process	GO_BiologicalProcess-GOA_23.02.2017_10h01	[ADAM17, CDKN2A, MIF, NOD2, SIRT1]
GO:0050663	Group20	cytokine secretion	GO_BiologicalProcess-GOA_23.02.2017_10h01	[ANGPT1, HAVCR2, IL1A, IL33, MIF, NOD2, NOS2, SOCS1, SYK]
GO:2000106	Group20	regulation of leukocyte apoptotic process	GO_BiologicalProcess-GOA_23.02.2017_10h01	[ADAM17, CDKN2A, LGALS3, MIF, NOD2, SIRT1]
GO:0050715	Group20	positive regulation of cytokine secretion	GO_BiologicalProcess-GOA_23.02.2017_10h01	[HAVCR2, IL1A, IL33, MIF, NOD2, SYK]
GO:0042698	Group21	ovulation cycle	GO_BiologicalProcess-GOA_23.02.2017_10h01	[KIT, MMP14, MMP7, RETN, SIRT1]
GO:0001910	Group21	regulation of leukocyte mediated cytotoxicity	GO_BiologicalProcess-GOA_23.02.2017_10h01	[HAVCR2, IL7R, KLRK1, NOS2]
GO:0002367	Group21	cytokine production involved in immune response	GO_BiologicalProcess-GOA_23.02.2017_10h01	[ANGPT1, KIT, MIF, NOD2, SIRT1]
GO:1903409	Group21	reactive oxygen species biosynthetic process	GO_BiologicalProcess-GOA_23.02.2017_10h01	[CYBB, KLRK1, MTOR, NOS2, SOD2]
GO:0006801	Group21	superoxide metabolic process	GO_BiologicalProcess-GOA_23.02.2017_10h01	[CYBB, NOS2, SOD2, SYK]
GO:0032635	Group21	interleukin-6 production	GO_BiologicalProcess-GOA_23.02.2017_10h01	[HAVCR2, IL1A, IL33, NOD2, NOS2]
GO:0045834	Group21	positive regulation of lipid metabolic process	GO_BiologicalProcess-GOA_23.02.2017_10h01	[AGTR1, CDC42, F2, KIT, MTOR, NOD2]
GO:0007219	Group21	Notch signaling pathway	GO_BiologicalProcess-GOA_23.02.2017_10h01	[ADAM17, BMP2, JAG1, KIT, MMP14, NOD2, SNAI1]
GO:2000379	Group21	positive regulation of reactive oxygen species metabolic process	GO_BiologicalProcess-GOA_23.02.2017_10h01	[AGTR1, F2, KLRK1, MTOR, SOD2]
GO:0008593	Group21	regulation of Notch signaling pathway	GO_BiologicalProcess-GOA_23.02.2017_10h01	[JAG1, KIT, MMP14, NOD2]
GO:0051149	Group21	positive regulation of muscle cell differentiation	GO_BiologicalProcess-GOA_23.02.2017_10h01	[CDC42, CTNNB1, KIT, MMP14, MTOR, SIRT1]
GO:0002823	Group21	negative regulation of adaptive immune response based on somatic recombination of immune receptors built from immunoglobulin superfamily domains	GO_BiologicalProcess-GOA_23.02.2017_10h01	[HAVCR2, IL33, IL7R]
GO:0090218	Group21	positive regulation of lipid kinase activity	GO_BiologicalProcess-GOA_23.02.2017_10h01	[CDC42, F2, KIT, NOD2]
GO:0001910	Group22	regulation of leukocyte mediated cytotoxicity	GO_BiologicalProcess-GOA_23.02.2017_10h01	[HAVCR2, IL7R, KLRK1, NOS2]
GO:0002532	Group22	production of molecular mediator involved in inflammatory response	GO_BiologicalProcess-GOA_23.02.2017_10h01	[NOD2, NOS2, SYK]
GO:0002700	Group22	regulation of production of molecular mediator of immune response	GO_BiologicalProcess-GOA_23.02.2017_10h01	[ANGPT1, IL33, IL5, MIF, NOD2, TBX21]
GO:0032103	Group22	positive regulation of response to external stimulus	GO_BiologicalProcess-GOA_23.02.2017_10h01	[ADAM17, AGTR1, CCR6, CX3CL1, CXCL13, CXCR3, F2, F3, HAVCR2, IL33, MIF, NOD2, PGF]
GO:0032602	Group22	chemokine production	GO_BiologicalProcess-GOA_23.02.2017_10h01	[ADAM17, CXCR3, HAVCR2, IL1A, IL33, MIF]
GO:0032635	Group22	interleukin-6 production	GO_BiologicalProcess-GOA_23.02.2017_10h01	[HAVCR2, IL1A, IL33, NOD2, NOS2]
GO:0002718	Group22	regulation of cytokine production involved in immune response	GO_BiologicalProcess-GOA_23.02.2017_10h01	[ANGPT1, MIF, NOD2]
GO:0032755	Group22	positive regulation of interleukin-6 production	GO_BiologicalProcess-GOA_23.02.2017_10h01	[IL1A, IL33, NOD2]
GO:0042116	Group22	macrophage activation	GO_BiologicalProcess-GOA_23.02.2017_10h01	[CX3CR1, HAVCR2, IL33, MIF, SYK]
GO:0002281	Group22	macrophage activation involved in immune response	GO_BiologicalProcess-GOA_23.02.2017_10h01	[HAVCR2, IL33, SYK]
GO:0043030	Group22	regulation of macrophage activation	GO_BiologicalProcess-GOA_23.02.2017_10h01	[HAVCR2, IL33, MIF]
GO:0002823	Group22	negative regulation of adaptive immune response based on somatic recombination of immune receptors built from immunoglobulin superfamily domains	GO_BiologicalProcess-GOA_23.02.2017_10h01	[HAVCR2, IL33, IL7R]
GO:0032760	Group22	positive regulation of tumor necrosis factor production	GO_BiologicalProcess-GOA_23.02.2017_10h01	[CYBB, HAVCR2, NOD2]
GO:0046456	Group22	icosanoid biosynthetic process	GO_BiologicalProcess-GOA_23.02.2017_10h01	[MIF, SIRT1, SYK]
GO:0050663	Group22	cytokine secretion	GO_BiologicalProcess-GOA_23.02.2017_10h01	[ANGPT1, HAVCR2, IL1A, IL33, MIF, NOD2, NOS2, SOCS1, SYK]
GO:0032309	Group22	icosanoid secretion	GO_BiologicalProcess-GOA_23.02.2017_10h01	[MIF, NOS2, SYK]
GO:0050715	Group22	positive regulation of cytokine secretion	GO_BiologicalProcess-GOA_23.02.2017_10h01	[HAVCR2, IL1A, IL33, MIF, NOD2, SYK]
GO:0032103	Group23	positive regulation of response to external stimulus	GO_BiologicalProcess-GOA_23.02.2017_10h01	[ADAM17, AGTR1, CCR6, CX3CL1, CXCL13, CXCR3, F2, F3, HAVCR2, IL33, MIF, NOD2, PGF]
GO:0050920	Group23	regulation of chemotaxis	GO_BiologicalProcess-GOA_23.02.2017_10h01	[ADAM17, ANGPT2, CCR6, CXCL13, CXCR3, F3, KLRK1, PGF]
GO:0050900	Group23	leukocyte migration	GO_BiologicalProcess-GOA_23.02.2017_10h01	[ADAM17, ANGPT1, ANGPT2, CCL17, CCL22, CCR6, CDC42, CX3CL1, CXCL13, CXCR2, CXCR3, F2, IL1A, IL33, KIT, KLRK1, LGALS3, MIF, MMP14, PGF, SELP, SYK, TBX21]
GO:0050921	Group23	positive regulation of chemotaxis	GO_BiologicalProcess-GOA_23.02.2017_10h01	[ADAM17, CCR6, CXCL13, CXCR3, F3, PGF]
GO:0050922	Group23	negative regulation of chemotaxis	GO_BiologicalProcess-GOA_23.02.2017_10h01	[ANGPT2, CXCL13, KLRK1]
GO:0002685	Group23	regulation of leukocyte migration	GO_BiologicalProcess-GOA_23.02.2017_10h01	[ADAM17, CCR6, CXCL13, CXCR3, IL1A, IL33, KLRK1, LGALS3, MMP14, PGF, SELP]
GO:0050926	Group23	regulation of positive chemotaxis	GO_BiologicalProcess-GOA_23.02.2017_10h01	[ANGPT2, F3, PGF]
GO:0060326	Group23	cell chemotaxis	GO_BiologicalProcess-GOA_23.02.2017_10h01	[ADAM17, AGTR1, CCL17, CCL22, CCR6, CX3CL1, CXCL13, CXCR2, CXCR3, HBEGF, KIT, KLRK1, LGALS3, PGF, SYK]
GO:0030595	Group23	leukocyte chemotaxis	GO_BiologicalProcess-GOA_23.02.2017_10h01	[ADAM17, CCL17, CCL22, CCR6, CX3CL1, CXCL13, CXCR2, CXCR3, KIT, KLRK1, LGALS3, PGF, SYK]
GO:0072676	Group23	lymphocyte migration	GO_BiologicalProcess-GOA_23.02.2017_10h01	[ADAM17, CCL17, CCL22, CCR6, CX3CL1, CXCL13, CXCR3, KLRK1, TBX21]
GO:0097529	Group23	myeloid leukocyte migration	GO_BiologicalProcess-GOA_23.02.2017_10h01	[CCL17, CCL22, CX3CL1, CXCR2, IL1A, KIT, LGALS3, MMP14, PGF, SYK]
GO:0002687	Group23	positive regulation of leukocyte migration	GO_BiologicalProcess-GOA_23.02.2017_10h01	[ADAM17, CCR6, CXCL13, IL1A, LGALS3, MMP14, PGF, SELP]
GO:0002688	Group23	regulation of leukocyte chemotaxis	GO_BiologicalProcess-GOA_23.02.2017_10h01	[ADAM17, CCR6, CXCL13, KLRK1, PGF]
GO:1901342	Group23	regulation of vasculature development	GO_BiologicalProcess-GOA_23.02.2017_10h01	[ANGPT2, CTNNB1, CX3CL1, CX3CR1, CXCL13, CXCR3, CYBB, F3, IL1A, KIT, PGF, SIRT1]
GO:2000401	Group23	regulation of lymphocyte migration	GO_BiologicalProcess-GOA_23.02.2017_10h01	[ADAM17, CCR6, CXCL13, KLRK1]
GO:0002548	Group23	monocyte chemotaxis	GO_BiologicalProcess-GOA_23.02.2017_10h01	[CCL17, CCL22, CX3CL1, LGALS3]
GO:0048247	Group23	lymphocyte chemotaxis	GO_BiologicalProcess-GOA_23.02.2017_10h01	[ADAM17, CCL17, CCL22, CX3CL1, CXCL13, CXCR3, KLRK1]
GO:0072678	Group23	T cell migration	GO_BiologicalProcess-GOA_23.02.2017_10h01	[ADAM17, CCR6, CXCL13, CXCR3]
GO:1990266	Group23	neutrophil migration	GO_BiologicalProcess-GOA_23.02.2017_10h01	[CCL17, CCL22, CX3CL1, CXCR2, IL1A, LGALS3, SYK]
GO:0042698	Group24	ovulation cycle	GO_BiologicalProcess-GOA_23.02.2017_10h01	[KIT, MMP14, MMP7, RETN, SIRT1]
GO:1905954	Group24	positive regulation of lipid localization	GO_BiologicalProcess-GOA_23.02.2017_10h01	[MIF, NFKB1, RETN, SIRT1]
GO:0001935	Group24	endothelial cell proliferation	GO_BiologicalProcess-GOA_23.02.2017_10h01	[BMP2, CXCR3, F3, GJA1, MMP14, MTOR, PGF, SIRT1]
GO:0045834	Group24	positive regulation of lipid metabolic process	GO_BiologicalProcess-GOA_23.02.2017_10h01	[AGTR1, CDC42, F2, KIT, MTOR, NOD2]
GO:0050918	Group24	positive chemotaxis	GO_BiologicalProcess-GOA_23.02.2017_10h01	[ANGPT1, ANGPT2, F3, LGALS3, MIF, PGF]
GO:0061082	Group24	myeloid leukocyte cytokine production	GO_BiologicalProcess-GOA_23.02.2017_10h01	[KIT, MIF, SIRT1]
GO:0002718	Group24	regulation of cytokine production involved in immune response	GO_BiologicalProcess-GOA_23.02.2017_10h01	[ANGPT1, MIF, NOD2]
GO:0030574	Group24	collagen catabolic process	GO_BiologicalProcess-GOA_23.02.2017_10h01	[MMP10, MMP14, MMP7]
GO:0032963	Group24	collagen metabolic process	GO_BiologicalProcess-GOA_23.02.2017_10h01	[F2, MMP10, MMP14, MMP7, RETN]
GO:0045598	Group24	regulation of fat cell differentiation	GO_BiologicalProcess-GOA_23.02.2017_10h01	[BMP2, JAG1, MTOR, SIRT1, SOD2]
GO:0050679	Group24	positive regulation of epithelial cell proliferation	GO_BiologicalProcess-GOA_23.02.2017_10h01	[AR, BMP2, CDC42, CTNNB1, F3, MTOR, NOD2, PGF, SIRT1]
GO:0050926	Group24	regulation of positive chemotaxis	GO_BiologicalProcess-GOA_23.02.2017_10h01	[ANGPT2, F3, PGF]
GO:0051147	Group24	regulation of muscle cell differentiation	GO_BiologicalProcess-GOA_23.02.2017_10h01	[BMP2, CCL17, CDC42, CTNNB1, KIT, MMP14, MTOR, SIRT1]
GO:0003179	Group24	heart valve morphogenesis	GO_BiologicalProcess-GOA_23.02.2017_10h01	[BMP2, JAG1, MTOR]
GO:0008593	Group24	regulation of Notch signaling pathway	GO_BiologicalProcess-GOA_23.02.2017_10h01	[JAG1, KIT, MMP14, NOD2]
GO:0019218	Group24	regulation of steroid metabolic process	GO_BiologicalProcess-GOA_23.02.2017_10h01	[AGTR1, BMP2, NFKB1, SIRT1, SNAI1]
GO:0045599	Group24	negative regulation of fat cell differentiation	GO_BiologicalProcess-GOA_23.02.2017_10h01	[JAG1, SIRT1, SOD2]
GO:0051055	Group24	negative regulation of lipid biosynthetic process	GO_BiologicalProcess-GOA_23.02.2017_10h01	[BMP2, NFKB1, SIRT1, SNAI1]
GO:0051149	Group24	positive regulation of muscle cell differentiation	GO_BiologicalProcess-GOA_23.02.2017_10h01	[CDC42, CTNNB1, KIT, MMP14, MTOR, SIRT1]
GO:0072006	Group24	nephron development	GO_BiologicalProcess-GOA_23.02.2017_10h01	[ANGPT1, ANGPT2, BMP2, CTNNB1, JAG1, PGF]
GO:0001759	Group24	organ induction	GO_BiologicalProcess-GOA_23.02.2017_10h01	[AR, BMP2, CTNNB1]
GO:0001938	Group24	positive regulation of endothelial cell proliferation	GO_BiologicalProcess-GOA_23.02.2017_10h01	[BMP2, F3, MTOR, PGF, SIRT1]
GO:0031069	Group24	hair follicle morphogenesis	GO_BiologicalProcess-GOA_23.02.2017_10h01	[CDC42, CTNNB1, SNAI1]
GO:0032835	Group24	glomerulus development	GO_BiologicalProcess-GOA_23.02.2017_10h01	[ANGPT1, ANGPT2, JAG1]
GO:0051896	Group24	regulation of protein kinase B signaling	GO_BiologicalProcess-GOA_23.02.2017_10h01	[ANGPT1, F3, HBEGF, IGF2, MTOR, SIRT1]
GO:1903202	Group24	negative regulation of oxidative stress-induced cell death	GO_BiologicalProcess-GOA_23.02.2017_10h01	[CTNNB1, SIRT1, SOD2]
GO:0010718	Group24	positive regulation of epithelial to mesenchymal transition	GO_BiologicalProcess-GOA_23.02.2017_10h01	[BMP2, CTNNB1, SNAI1]
GO:0001658	Group24	branching involved in ureteric bud morphogenesis	GO_BiologicalProcess-GOA_23.02.2017_10h01	[BMP2, CTNNB1, PGF]
GO:0042698	Group25	ovulation cycle	GO_BiologicalProcess-GOA_23.02.2017_10h01	[KIT, MMP14, MMP7, RETN, SIRT1]
GO:0002367	Group25	cytokine production involved in immune response	GO_BiologicalProcess-GOA_23.02.2017_10h01	[ANGPT1, KIT, MIF, NOD2, SIRT1]
GO:1905954	Group25	positive regulation of lipid localization	GO_BiologicalProcess-GOA_23.02.2017_10h01	[MIF, NFKB1, RETN, SIRT1]
GO:0002700	Group25	regulation of production of molecular mediator of immune response	GO_BiologicalProcess-GOA_23.02.2017_10h01	[ANGPT1, IL33, IL5, MIF, NOD2, TBX21]
GO:0007569	Group25	cell aging	GO_BiologicalProcess-GOA_23.02.2017_10h01	[BGLAP, CDKN2A, MIF, MTOR, SIRT1]
GO:0090342	Group25	regulation of cell aging	GO_BiologicalProcess-GOA_23.02.2017_10h01	[CDKN2A, MIF, SIRT1]
GO:0061082	Group25	myeloid leukocyte cytokine production	GO_BiologicalProcess-GOA_23.02.2017_10h01	[KIT, MIF, SIRT1]
GO:0002718	Group25	regulation of cytokine production involved in immune response	GO_BiologicalProcess-GOA_23.02.2017_10h01	[ANGPT1, MIF, NOD2]
GO:0032368	Group25	regulation of lipid transport	GO_BiologicalProcess-GOA_23.02.2017_10h01	[AGTR1, EGF, MIF, NFKB1, RETN, SIRT1, SYK]
GO:0042116	Group25	macrophage activation	GO_BiologicalProcess-GOA_23.02.2017_10h01	[CX3CR1, HAVCR2, IL33, MIF, SYK]
GO:0008593	Group25	regulation of Notch signaling pathway	GO_BiologicalProcess-GOA_23.02.2017_10h01	[JAG1, KIT, MMP14, NOD2]
GO:0019218	Group25	regulation of steroid metabolic process	GO_BiologicalProcess-GOA_23.02.2017_10h01	[AGTR1, BMP2, NFKB1, SIRT1, SNAI1]
GO:0045599	Group25	negative regulation of fat cell differentiation	GO_BiologicalProcess-GOA_23.02.2017_10h01	[JAG1, SIRT1, SOD2]
GO:0051055	Group25	negative regulation of lipid biosynthetic process	GO_BiologicalProcess-GOA_23.02.2017_10h01	[BMP2, NFKB1, SIRT1, SNAI1]
GO:0051149	Group25	positive regulation of muscle cell differentiation	GO_BiologicalProcess-GOA_23.02.2017_10h01	[CDC42, CTNNB1, KIT, MMP14, MTOR, SIRT1]
[truncated: 16 more rows]

## Sheet: cluego C3
GOID	GOGroups	GOTerm	Ontology Source	Associated Genes Found
[truncated: 327 more rows]

[truncated: 3 more sheets: cluego C4, cluego C5, cluego C6]
