# Supplementary material for: Network analysis of atherosclerotic genes elucidates druggable targets
Source: BMC Med Genomics. 2022 Mar 3;15:42. doi: 10.1186/s12920-022-01195-y (PMC8893053; doi:10.1186/s12920-022-01195-y)
Supplement: Supplementary file 5 — Additional file 5. Topological parameter of nodes obtained by MIENTURNET. [file 12920_2022_1195_MOESM5_ESM.xlsx]

## Sheet: Sheet1
Table 5: Topological parameter analysis
miRNA-target TargetScan
Node	Degree	Closeness	Betweenness	AverageShortestPathLength
hsa-miR-27a-3p/hsa-miR-27b-3p	2	0.75	0.166667	1
hsa-miR-29a-3p/hsa-miR-29b-3p/hsa-miR-29c-3p	2	0.75	0.166667	1
IRS1	2	0.75	0.166667	1
LPL	2	0.75	0.166667	1
miRNA-target miRTarBase
Node	Degree	Closeness	Betweenness	AverageShortestPathLength
hsa-miR-26b-5p	2	1	1	0.666667
ITGB2	1	0.666667	0	1
AGT	1	0.666667	0	1
