# Supplementary material for: Network analysis of atherosclerotic genes elucidates druggable targets
Source: BMC Med Genomics. 2022 Mar 3;15:42. doi: 10.1186/s12920-022-01195-y (PMC8893053; doi:10.1186/s12920-022-01195-y)
Supplement: Supplementary file 6 — Additional file 6. Disease ontology of miRNA obtained by MIENTURNET. [file 12920_2022_1195_MOESM6_ESM.xlsx]

## Sheet: TargetScan
Table 6a: Functional enrichment depicting the disease ontology using TargetScan database
microRNA	Disease ID	Description	p-value	Genes	Count
hsa-miR-27a-3p/hsa-miR-27b-3p	DOID:13809	familial combined hyperlipidemia	1.01398e-05	IRS1/LPL	2
hsa-miR-29a-3p/hsa-miR-29b-3p/has-miR-29c-3p	DOID:13809	familial combined hyperlipidemia	1.01398e-05	IRS1/LPL	2
hsa-miR-27a-3p/hsa-miR-27b-3p	DOID:2018	hyperinsulinism	4.46462e-05	IRS1/LPL	2
hsa-miR-29a-3p/hsa-miR-29b-3p/has-miR-29c-3p	DOID:2018	hyperinsulinism	4.46462e-05	IRS1/LPL	2
hsa-miR-27a-3p/hsa-miR-27b-3p	DOID:1428	endocrine pancreas disease	5.3382e-05	IRS1/LPL	2
hsa-miR-29a-3p/hsa-miR-29b-3p/has-miR-29c-3p	DOID:1428	endocrine pancreas disease	5.3382e-05	IRS1/LPL	2
hsa-miR-27a-3p/hsa-miR-27b-3p	DOID:1168	familial hyperlipidemia	0.000103613	IRS1/LPL	2
hsa-miR-29a-3p/hsa-miR-29b-3p/has-miR-29c-3p	DOID:1168	familial hyperlipidemia	0.000103613	IRS1/LPL	2
hsa-miR-27a-3p/hsa-miR-27b-3p	DOID:3146	lipid metabolism disorder	0.0001306	IRS1/LPL	2
hsa-miR-29a-3p/hsa-miR-29b-3p/has-miR-29c-3p	DOID:3146	lipid metabolism disorder	0.0001306	IRS1/LPL	2
hsa-miR-27a-3p/hsa-miR-27b-3p	DOID:26	pancreas disease	0.000453482	IRS1/LPL	2
hsa-miR-29a-3p/hsa-miR-29b-3p/has-miR-29c-3p	DOID:26	pancreas disease	0.000453482	IRS1/LPL	2
hsa-miR-27a-3p/hsa-miR-27b-3p	DOID:9352	type 2 diabetes mellitus	0.000717739	IRS1/LPL	2
hsa-miR-29a-3p/hsa-miR-29b-3p/has-miR-29c-3p	DOID:9352	type 2 diabetes mellitus	0.000717739	IRS1/LPL	2
hsa-miR-27a-3p/hsa-miR-27b-3p	DOID:9970	obesity	0.0015234	IRS1/LPL	2
hsa-miR-29a-3p/hsa-miR-29b-3p/has-miR-29c-3p	DOID:9970	obesity	0.0015234	IRS1/LPL	2
hsa-miR-27a-3p/hsa-miR-27b-3p	DOID:654	overnutrition	0.00161241	IRS1/LPL	2
hsa-miR-29a-3p/hsa-miR-29b-3p/has-miR-29c-3p	DOID:654	overnutrition	0.00161241	IRS1/LPL	2
hsa-miR-27a-3p/hsa-miR-27b-3p	DOID:655	inherited metabolic disorder	0.00170395	IRS1/LPL	2
hsa-miR-29a-3p/hsa-miR-29b-3p/has-miR-29c-3p	DOID:655	inherited metabolic disorder	0.00170395	IRS1/LPL	2
hsa-miR-27a-3p/hsa-miR-27b-3p	DOID:374	nutrition disease	0.00177689	IRS1/LPL	2
hsa-miR-29a-3p/hsa-miR-29b-3p/has-miR-29c-3p	DOID:374	nutrition disease	0.00177689	IRS1/LPL	2
hsa-miR-27a-3p/hsa-miR-27b-3p	DOID:28	endocrine system disease	0.00247725	IRS1/LPL	2
hsa-miR-29a-3p/hsa-miR-29b-3p/has-miR-29c-3p	DOID:28	endocrine system disease	0.00247725	IRS1/LPL	2
hsa-miR-27a-3p/hsa-miR-27b-3p	DOID:1387	hypolipoproteinemia	0.00274588	LPL	1
hsa-miR-29a-3p/hsa-miR-29b-3p/has-miR-29c-3p	DOID:1387	hypolipoproteinemia	0.00274588	LPL	1
hsa-miR-27a-3p/hsa-miR-27b-3p	DOID:2913	acute pancreatitis	0.0034941	LPL	1
hsa-miR-29a-3p/hsa-miR-29b-3p/has-miR-29c-3p	DOID:2913	acute pancreatitis	0.0034941	LPL	1
hsa-miR-27a-3p/hsa-miR-27b-3p	DOID:11613	hyperandrogenism	0.00623518	IRS1	1
hsa-miR-27a-3p/hsa-miR-27b-3p	DOID:13515	tuberous sclerosis	0.00623518	IRS1	1
hsa-miR-29a-3p/hsa-miR-29b-3p/has-miR-29c-3p	DOID:11613	hyperandrogenism	0.00623518	IRS1	1
hsa-miR-29a-3p/hsa-miR-29b-3p/has-miR-29c-3p	DOID:13515	tuberous sclerosis	0.00623518	IRS1	1
hsa-miR-27a-3p/hsa-miR-27b-3p	DOID:1923	sex differentiation disease	0.00872379	IRS1	1
hsa-miR-29a-3p/hsa-miR-29b-3p/has-miR-29c-3p	DOID:1923	sex differentiation disease	0.00872379	IRS1	1
hsa-miR-27a-3p/hsa-miR-27b-3p	DOID:3526	cerebral infarction	0.0139397	LPL	1
hsa-miR-29a-3p/hsa-miR-29b-3p/has-miR-29c-3p	DOID:3526	cerebral infarction	0.0139397	LPL	1
hsa-miR-27a-3p/hsa-miR-27b-3p	DOID:3454	brain infarction	0.0154275	LPL	1
hsa-miR-29a-3p/hsa-miR-29b-3p/has-miR-29c-3p	DOID:3454	brain infarction	0.0154275	LPL	1
hsa-miR-27a-3p/hsa-miR-27b-3p	DOID:0060180	colitis	0.0171617	LPL	1
hsa-miR-27a-3p/hsa-miR-27b-3p	DOID:8577	ulcerative colitis	0.0171617	LPL	1
hsa-miR-29a-3p/hsa-miR-29b-3p/has-miR-29c-3p	DOID:0060180	colitis	0.0171617	LPL	1
hsa-miR-29a-3p/hsa-miR-29b-3p/has-miR-29c-3p	DOID:8577	ulcerative colitis	0.0171617	LPL	1
hsa-miR-27a-3p/hsa-miR-27b-3p	DOID:2277	gonadal disease	0.0174094	IRS1	1
hsa-miR-29a-3p/hsa-miR-29b-3p/has-miR-29c-3p	DOID:2277	gonadal disease	0.0174094	IRS1	1
hsa-miR-27a-3p/hsa-miR-27b-3p	DOID:0050589	inflammatory bowel disease	0.0223554	LPL	1
hsa-miR-29a-3p/hsa-miR-29b-3p/has-miR-29c-3p	DOID:0050589	inflammatory bowel disease	0.0223554	LPL	1
hsa-miR-27a-3p/hsa-miR-27b-3p	DOID:6713	cerebrovascular disease	0.0287665	LPL	1
hsa-miR-27a-3p/hsa-miR-27b-3p	DOID:768	retinoblastoma	0.0287665	IRS1	1
hsa-miR-27a-3p/hsa-miR-27b-3p	DOID:771	retinal cell cancer	0.0287665	IRS1	1
hsa-miR-29a-3p/hsa-miR-29b-3p/has-miR-29c-3p	DOID:6713	cerebrovascular disease	0.0287665	LPL	1
hsa-miR-29a-3p/hsa-miR-29b-3p/has-miR-29c-3p	DOID:768	retinoblastoma	0.0287665	IRS1	1
hsa-miR-29a-3p/hsa-miR-29b-3p/has-miR-29c-3p	DOID:771	retinal cell cancer	0.0287665	IRS1	1
hsa-miR-27a-3p/hsa-miR-27b-3p	DOID:4989	pancreatitis	0.0290127	LPL	1
hsa-miR-29a-3p/hsa-miR-29b-3p/has-miR-29c-3p	DOID:4989	pancreatitis	0.0290127	LPL	1
hsa-miR-27a-3p/hsa-miR-27b-3p	DOID:4645	retinal cancer	0.0292588	IRS1	1
hsa-miR-29a-3p/hsa-miR-29b-3p/has-miR-29c-3p	DOID:4645	retinal cancer	0.0292588	IRS1	1
hsa-miR-27a-3p/hsa-miR-27b-3p	DOID:10825	essential hypertension	0.0302431	LPL	1
hsa-miR-29a-3p/hsa-miR-29b-3p/has-miR-29c-3p	DOID:10825	essential hypertension	0.0302431	LPL	1
hsa-miR-27a-3p/hsa-miR-27b-3p	DOID:974	upper respiratory tract disease	0.0312268	LPL	1
hsa-miR-29a-3p/hsa-miR-29b-3p/has-miR-29c-3p	DOID:974	upper respiratory tract disease	0.0312268	LPL	1
hsa-miR-27a-3p/hsa-miR-27b-3p	DOID:0060116	sensory system cancer	0.0344204	IRS1	1
hsa-miR-27a-3p/hsa-miR-27b-3p	DOID:2174	ocular cancer	0.0344204	IRS1	1
hsa-miR-27a-3p/hsa-miR-27b-3p	DOID:4195	hyperglycemia	0.0344204	LPL	1
hsa-miR-29a-3p/hsa-miR-29b-3p/has-miR-29c-3p	DOID:0060116	sensory system cancer	0.0344204	IRS1	1
hsa-miR-29a-3p/hsa-miR-29b-3p/has-miR-29c-3p	DOID:2174	ocular cancer	0.0344204	IRS1	1
hsa-miR-29a-3p/hsa-miR-29b-3p/has-miR-29c-3p	DOID:4195	hyperglycemia	0.0344204	LPL	1
hsa-miR-27a-3p/hsa-miR-27b-3p	DOID:5295	intestinal disease	0.0388336	LPL	1
hsa-miR-29a-3p/hsa-miR-29b-3p/has-miR-29c-3p	DOID:5295	intestinal disease	0.0388336	LPL	1
hsa-miR-27a-3p/hsa-miR-27b-3p	DOID:11612	polycystic ovary syndrome	0.0410364	IRS1	1
hsa-miR-29a-3p/hsa-miR-29b-3p/has-miR-29c-3p	DOID:11612	polycystic ovary syndrome	0.0410364	IRS1	1
hsa-miR-27a-3p/hsa-miR-27b-3p	DOID:3910	lung adenocarcinoma	0.0439696	LPL	1
hsa-miR-29a-3p/hsa-miR-29b-3p/has-miR-29c-3p	DOID:3910	lung adenocarcinoma	0.0439696	LPL	1
hsa-miR-27a-3p/hsa-miR-27b-3p	DOID:2043	hepatitis B	0.0486046	IRS1	1
hsa-miR-29a-3p/hsa-miR-29b-3p/has-miR-29c-3p	DOID:2043	hepatitis B	0.0486046	IRS1	1
hsa-miR-27a-3p/hsa-miR-27b-3p	DOID:1040	chronic lymphocytic leukemia	0.0544432	LPL	1
hsa-miR-29a-3p/hsa-miR-29b-3p/has-miR-29c-3p	DOID:1040	chronic lymphocytic leukemia	0.0544432	LPL	1
hsa-miR-27a-3p/hsa-miR-27b-3p	DOID:1036	chronic leukemia	0.054929	LPL	1
hsa-miR-29a-3p/hsa-miR-29b-3p/has-miR-29c-3p	DOID:1036	chronic leukemia	0.054929	LPL	1
hsa-miR-27a-3p/hsa-miR-27b-3p	DOID:1883	hepatitis C	0.0573558	IRS1	1
hsa-miR-29a-3p/hsa-miR-29b-3p/has-miR-29c-3p	DOID:1883	hepatitis C	0.0573558	IRS1	1
hsa-miR-27a-3p/hsa-miR-27b-3p	DOID:10591	pre-eclampsia	0.068238	LPL	1
hsa-miR-29a-3p/hsa-miR-29b-3p/has-miR-29c-3p	DOID:10591	pre-eclampsia	0.068238	LPL	1
hsa-miR-27a-3p/hsa-miR-27b-3p	DOID:5844	myocardial infarction	0.0684791	LPL	1
hsa-miR-29a-3p/hsa-miR-29b-3p/has-miR-29c-3p	DOID:5844	myocardial infarction	0.0684791	LPL	1
hsa-miR-27a-3p/hsa-miR-27b-3p	DOID:219	colon cancer	0.0692022	IRS1	1
hsa-miR-29a-3p/hsa-miR-29b-3p/has-miR-29c-3p	DOID:219	colon cancer	0.0692022	IRS1	1
hsa-miR-27a-3p/hsa-miR-27b-3p	DOID:9256	colorectal cancer	0.0704068	IRS1	1
hsa-miR-29a-3p/hsa-miR-29b-3p/has-miR-29c-3p	DOID:9256	colorectal cancer	0.0704068	IRS1	1
hsa-miR-27a-3p/hsa-miR-27b-3p	DOID:5672	large intestine cancer	0.0706477	IRS1	1
hsa-miR-29a-3p/hsa-miR-29b-3p/has-miR-29c-3p	DOID:5672	large intestine cancer	0.0706477	IRS1	1
hsa-miR-27a-3p/hsa-miR-27b-3p	DOID:10155	intestinal cancer	0.0735351	IRS1	1
hsa-miR-29a-3p/hsa-miR-29b-3p/has-miR-29c-3p	DOID:10155	intestinal cancer	0.0735351	IRS1	1
hsa-miR-27a-3p/hsa-miR-27b-3p	DOID:1793	pancreatic cancer	0.0780978	IRS1	1
hsa-miR-29a-3p/hsa-miR-29b-3p/has-miR-29c-3p	DOID:1793	pancreatic cancer	0.0780978	IRS1	1
hsa-miR-27a-3p/hsa-miR-27b-3p	DOID:1936	atherosclerosis	0.0840842	LPL	1
hsa-miR-29a-3p/hsa-miR-29b-3p/has-miR-29c-3p	DOID:1936	atherosclerosis	0.0840842	LPL	1
hsa-miR-27a-3p/hsa-miR-27b-3p	DOID:2348	arteriosclerotic cardiovascular disease	0.0843232	LPL	1
hsa-miR-29a-3p/hsa-miR-29b-3p/has-miR-29c-3p	DOID:2348	arteriosclerotic cardiovascular disease	0.0843232	LPL	1
hsa-miR-27a-3p/hsa-miR-27b-3p	DOID:3393	coronary artery disease	0.0850402	LPL	1
hsa-miR-29a-3p/hsa-miR-29b-3p/has-miR-29c-3p	DOID:3393	coronary artery disease	0.0850402	LPL	1
hsa-miR-27a-3p/hsa-miR-27b-3p	DOID:4766	embryoma	0.0859957	IRS1	1
hsa-miR-29a-3p/hsa-miR-29b-3p/has-miR-29c-3p	DOID:4766	embryoma	0.0859957	IRS1	1
hsa-miR-27a-3p/hsa-miR-27b-3p	DOID:2349	arteriosclerosis	0.0869507	LPL	1
hsa-miR-29a-3p/hsa-miR-29b-3p/has-miR-29c-3p	DOID:2349	arteriosclerosis	0.0869507	LPL	1
hsa-miR-27a-3p/hsa-miR-27b-3p	DOID:688	embryonal cancer	0.0910039	IRS1	1
hsa-miR-29a-3p/hsa-miR-29b-3p/has-miR-29c-3p	DOID:688	embryonal cancer	0.0910039	IRS1	1
hsa-miR-27a-3p/hsa-miR-27b-3p	DOID:0050736	autosomal dominant disease	0.0995575	IRS1	1
hsa-miR-29a-3p/hsa-miR-29b-3p/has-miR-29c-3p	DOID:0050736	autosomal dominant disease	0.0995575	IRS1	1
hsa-miR-27a-3p/hsa-miR-27b-3p	DOID:2994	germ cell cancer	0.0997945	IRS1	1
hsa-miR-29a-3p/hsa-miR-29b-3p/has-miR-29c-3p	DOID:2994	germ cell cancer	0.0997945	IRS1	1
hsa-miR-27a-3p/hsa-miR-27b-3p	DOID:10283	prostate cancer	0.103346	IRS1	1
hsa-miR-29a-3p/hsa-miR-29b-3p/has-miR-29c-3p	DOID:10283	prostate cancer	0.103346	IRS1	1
hsa-miR-27a-3p/hsa-miR-27b-3p	DOID:10652	Alzheimer's disease	0.104528	LPL	1
hsa-miR-29a-3p/hsa-miR-29b-3p/has-miR-29c-3p	DOID:10652	Alzheimer's disease	0.104528	LPL	1
hsa-miR-27a-3p/hsa-miR-27b-3p	DOID:2237	hepatitis	0.104765	IRS1	1
hsa-miR-27a-3p/hsa-miR-27b-3p	DOID:3908	non-small cell lung carcinoma	0.104765	LPL	1
hsa-miR-29a-3p/hsa-miR-29b-3p/has-miR-29c-3p	DOID:2237	hepatitis	0.104765	IRS1	1
hsa-miR-29a-3p/hsa-miR-29b-3p/has-miR-29c-3p	DOID:3908	non-small cell lung carcinoma	0.104765	LPL	1
hsa-miR-27a-3p/hsa-miR-27b-3p	DOID:680	tauopathy	0.105474	LPL	1
hsa-miR-29a-3p/hsa-miR-29b-3p/has-miR-29c-3p	DOID:680	tauopathy	0.105474	LPL	1
hsa-miR-27a-3p/hsa-miR-27b-3p	DOID:3856	male reproductive organ cancer	0.10571	IRS1	1
hsa-miR-29a-3p/hsa-miR-29b-3p/has-miR-29c-3p	DOID:3856	male reproductive organ cancer	0.10571	IRS1	1
hsa-miR-27a-3p/hsa-miR-27b-3p	DOID:1037	lymphoblastic leukemia	0.107599	LPL	1
hsa-miR-29a-3p/hsa-miR-29b-3p/has-miR-29c-3p	DOID:1037	lymphoblastic leukemia	0.107599	LPL	1

## Sheet: miTarBase
Table 6b: Functional enrichment depicting the disease ontology using miTarBase database
microRNA	Disease ID	Description	p-value	Genes	Count
hsa-miR-26b-5p	DOID:6364	migraine	8.19917e-05	ITGB2/AGT	2
hsa-miR-26b-5p	DOID:2213	hemorrhagic disease	0.000358043	ITGB2/AGT	2
hsa-miR-26b-5p	DOID:1074	kidney failure	0.000377199	ITGB2/AGT	2
hsa-miR-26b-5p	DOID:3213	demyelinating disease	0.000475009	ITGB2/AGT	2
hsa-miR-26b-5p	DOID:1247	blood coagulation disease	0.00050262	ITGB2/AGT	2
hsa-miR-26b-5p	DOID:654	overnutrition	0.00161241	ITGB2/AGT	2
hsa-miR-26b-5p	DOID:374	nutrition disease	0.00177689	ITGB2/AGT	2
hsa-miR-26b-5p	DOID:13593	eclampsia	0.00274588	AGT	1
hsa-miR-26b-5p	DOID:936	brain disease	0.00320825	ITGB2/AGT	2
hsa-miR-26b-5p	DOID:10481	diaphragm disease	0.00324473	AGT	1
hsa-miR-26b-5p	DOID:3827	congenital diaphragmatic hernia	0.00324473	AGT	1
hsa-miR-26b-5p	DOID:557	kidney disease	0.00330806	ITGB2/AGT	2
hsa-miR-26b-5p	DOID:9667	placental abruption	0.0034941	AGT	1
hsa-miR-26b-5p	DOID:74	hematopoietic system disease	0.00349747	ITGB2/AGT	2
hsa-miR-26b-5p	DOID:18	urinary system disease	0.00355681	ITGB2/AGT	2
hsa-miR-26b-5p	DOID:850	lung disease	0.00387654	ITGB2/AGT	2
hsa-miR-26b-5p	DOID:61	mitral valve disease	0.00399276	AGT	1
hsa-miR-26b-5p	DOID:3262	phagocyte bactericidal dysfunction	0.00449129	ITGB2	1
hsa-miR-26b-5p	DOID:4676	uremia	0.0049897	ITGB2	1
hsa-miR-26b-5p	DOID:11123	Henoch-Schoenlein purpura	0.00548798	AGT	1
hsa-miR-26b-5p	DOID:14221	metabolic syndrome X	0.00548798	AGT	1
hsa-miR-26b-5p	DOID:1557	hypersensitivity reaction type III disease	0.00548798	AGT	1
hsa-miR-26b-5p	DOID:9809	hypersensitivity vasculitis	0.00548798	AGT	1
hsa-miR-26b-5p	DOID:2452	thrombophilia	0.00598614	ITGB2	1
hsa-miR-26b-5p	DOID:13810	familial hypercholesterolemia	0.00623518	AGT	1
hsa-miR-26b-5p	DOID:0050851	glomerulosclerosis	0.00648418	AGT	1
hsa-miR-26b-5p	DOID:1312	focal segmental glomerulosclerosis	0.00648418	AGT	1
hsa-miR-26b-5p	DOID:13129	severe pre-eclampsia	0.00673315	AGT	1
hsa-miR-26b-5p	DOID:780	placenta disease	0.00673315	AGT	1
hsa-miR-26b-5p	DOID:1116	pertussis	0.00872379	ITGB2	1
hsa-miR-26b-5p	DOID:783	end stage renal failure	0.00946976	AGT	1
hsa-miR-26b-5p	DOID:0050339	commensal bacterial infectious disease	0.00996692	ITGB2	1
hsa-miR-26b-5p	DOID:345	uterine disease	0.0119543	AGT	1
hsa-miR-26b-5p	DOID:7693	abdominal aortic aneurysm	0.0122026	AGT	1
hsa-miR-26b-5p	DOID:8778	Crohn's disease	0.0124509	ITGB2	1
hsa-miR-26b-5p	DOID:4079	heart valve disease	0.0126991	AGT	1
hsa-miR-26b-5p	DOID:1184	nephrotic syndrome	0.0136916	AGT	1
hsa-miR-26b-5p	DOID:3526	cerebral infarction	0.0139397	AGT	1
hsa-miR-26b-5p	DOID:2527	nephrosis	0.0141877	AGT	1
hsa-miR-26b-5p	DOID:3627	aortic aneurysm	0.0149317	AGT	1
hsa-miR-26b-5p	DOID:520	aortic disease	0.0151796	AGT	1
hsa-miR-26b-5p	DOID:3454	brain infarction	0.0154275	AGT	1
hsa-miR-26b-5p	DOID:1588	thrombocytopenia	0.0169141	ITGB2	1
hsa-miR-26b-5p	DOID:576	proteinuria	0.0169141	AGT	1
hsa-miR-26b-5p	DOID:784	chronic kidney failure	0.0174094	AGT	1
hsa-miR-26b-5p	DOID:3326	purpura	0.017657	AGT	1
hsa-miR-26b-5p	DOID:9778	irritable bowel syndrome	0.0188945	AGT	1
hsa-miR-26b-5p	DOID:6432	pulmonary hypertension	0.0191419	AGT	1
hsa-miR-26b-5p	DOID:2921	glomerulonephritis	0.0196366	AGT	1
hsa-miR-26b-5p	DOID:1168	familial hyperlipidemia	0.0203785	AGT	1
hsa-miR-26b-5p	DOID:0050589	inflammatory bowel disease	0.0223554	ITGB2	1
hsa-miR-26b-5p	DOID:3146	lipid metabolism disorder	0.0228493	AGT	1
hsa-miR-26b-5p	DOID:2218	blood platelet disease	0.0238367	ITGB2	1
hsa-miR-26b-5p	DOID:6713	cerebrovascular disease	0.0287665	AGT	1
hsa-miR-26b-5p	DOID:824	periodontitis	0.029751	AGT	1
hsa-miR-26b-5p	DOID:10825	essential hypertension	0.0302431	AGT	1
hsa-miR-26b-5p	DOID:3770	pulmonary fibrosis	0.030489	AGT	1
hsa-miR-26b-5p	DOID:3388	periodontal disease	0.0344204	AGT	1
hsa-miR-26b-5p	DOID:4195	hyperglycemia	0.0344204	AGT	1
hsa-miR-26b-5p	DOID:10952	nephritis	0.0363831	AGT	1
hsa-miR-26b-5p	DOID:1307	dementia	0.0371186	AGT	1
hsa-miR-26b-5p	DOID:5295	intestinal disease	0.0388336	ITGB2	1
hsa-miR-26b-5p	DOID:1091	tooth disease	0.0400577	AGT	1
hsa-miR-26b-5p	DOID:11612	polycystic ovary syndrome	0.0410364	AGT	1
hsa-miR-26b-5p	DOID:2377	multiple sclerosis	0.0417702	AGT	1
hsa-miR-26b-5p	DOID:3082	interstitial lung disease	0.0420147	AGT	1
hsa-miR-26b-5p	DOID:526	Human immunodeficiency virus infectious disease	0.042748	ITGB2	1
hsa-miR-26b-5p	DOID:8398	osteoarthritis	0.0461665	ITGB2	1
hsa-miR-26b-5p	DOID:403	mouth disease	0.0464105	AGT	1
hsa-miR-26b-5p	DOID:229	female reproductive system disease	0.0476298	AGT	1
hsa-miR-26b-5p	DOID:612	primary immunodeficiency disease	0.0483609	ITGB2	1
hsa-miR-26b-5p	DOID:2043	hepatitis B	0.0486046	AGT	1
hsa-miR-26b-5p	DOID:326	ischemia	0.0503094	AGT	1
hsa-miR-26b-5p	DOID:9352	type 2 diabetes mellitus	0.0529853	ITGB2	1
hsa-miR-26b-5p	DOID:3083	chronic obstructive pulmonary disease	0.0542003	ITGB2	1
hsa-miR-26b-5p	DOID:5082	liver cirrhosis	0.0542003	AGT	1
hsa-miR-26b-5p	DOID:1036	chronic leukemia	0.054929	AGT	1
hsa-miR-26b-5p	DOID:104	bacterial infectious disease	0.0665493	ITGB2	1
hsa-miR-26b-5p	DOID:10591	pre-eclampsia	0.068238	AGT	1
hsa-miR-26b-5p	DOID:5844	myocardial infarction	0.0684791	AGT	1
hsa-miR-26b-5p	DOID:2320	obstructive lung disease	0.0754576	ITGB2	1
hsa-miR-26b-5p	DOID:9970	obesity	0.0766582	ITGB2	1
hsa-miR-26b-5p	DOID:655	inherited metabolic disorder	0.0809737	AGT	1
hsa-miR-26b-5p	DOID:0050737	autosomal recessive disease	0.081692	ITGB2	1
hsa-miR-26b-5p	DOID:4450	renal cell carcinoma	0.083606	AGT	1
hsa-miR-26b-5p	DOID:1936	atherosclerosis	0.0840842	AGT	1
hsa-miR-26b-5p	DOID:2348	arteriosclerotic cardiovascular disease	0.0843232	AGT	1
hsa-miR-26b-5p	DOID:3393	coronary artery disease	0.0850402	AGT	1
hsa-miR-26b-5p	DOID:2349	arteriosclerosis	0.0869507	AGT	1
hsa-miR-26b-5p	DOID:4451	renal carcinoma	0.0926703	AGT	1
hsa-miR-26b-5p	DOID:15	reproductive system disease	0.0940974	AGT	1
hsa-miR-26b-5p	DOID:0080000	muscular disease	0.0993204	AGT	1
hsa-miR-26b-5p	DOID:2237	hepatitis	0.104765	AGT	1
hsa-miR-26b-5p	DOID:263	kidney cancer	0.106182	AGT	1
hsa-miR-26b-5p	DOID:3996	urinary system cancer	0.120999	AGT	1
