# Supplementary material for: Network analysis of atherosclerotic genes elucidates druggable targets
Source: BMC Med Genomics. 2022 Mar 3;15:42. doi: 10.1186/s12920-022-01195-y (PMC8893053; doi:10.1186/s12920-022-01195-y)
Supplement: Supplementary file 7 — Additional file 7. List of biological processes mediated by 4 genes obtained by ClueGo. [file 12920_2022_1195_MOESM7_ESM.xls]

## Sheet: AGT
Table 7a: List of Biological processes mediated by AGT
GOID	GOGroups	GOTerm	Ontology Source	Associated Genes Found
GO:0046324	Group04	regulation of glucose import	GO_BiologicalProcess-GOA_23.02.2017_10h01	[AGT, IRS1, NFE2L2, SELENOS, TERT]
GO:0048660	Group08	regulation of smooth muscle cell proliferation	GO_BiologicalProcess-GOA_23.02.2017_10h01	[AGT, CDKN1B, ILK, KLF4, NOX1, TERT, TNFAIP3]
GO:1904705	Group08	regulation of vascular smooth muscle cell proliferation	GO_BiologicalProcess-GOA_23.02.2017_10h01	[AGT, CDKN1B, TERT]
GO:0014910	Group08	regulation of smooth muscle cell migration	GO_BiologicalProcess-GOA_23.02.2017_10h01	[AGT, ILK, NFE2L2, NOX4, TERT]
GO:0048146	Group09	positive regulation of fibroblast proliferation	GO_BiologicalProcess-GOA_23.02.2017_10h01	[AGT, UTS2, UTS2R, WNT5A]
GO:0001525	Group09	angiogenesis	GO_BiologicalProcess-GOA_23.02.2017_10h01	[AGT, APOH, BRCA1, CAMP, COL18A1, DCN, EDNRA, ITGB2, ITGB3, JAK1, KLF4, MCAM, NFE2L2, NOX1, TERT, TNFAIP3, UTS2, UTS2R, WNT5A]
GO:0043542	Group09	endothelial cell migration	GO_BiologicalProcess-GOA_23.02.2017_10h01	[AGT, APOH, DCN, ITGB2, ITGB3, KLF4, NFE2L2, WNT5A]
GO:0045765	Group09	regulation of angiogenesis	GO_BiologicalProcess-GOA_23.02.2017_10h01	[AGT, APOH, BRCA1, CAMP, DCN, ITGB2, JAK1, KLF4, NFE2L2, TERT, TNFAIP3, UTS2, UTS2R, WNT5A]
GO:0006939	Group10	smooth muscle contraction	GO_BiologicalProcess-GOA_23.02.2017_10h01	[AGT, EDN3, EDNRA, EDNRB, GHSR, SOD1]
GO:0060191	Group10	regulation of lipase activity	GO_BiologicalProcess-GOA_23.02.2017_10h01	[AGT, APOA4, APOC1, APOC2, APOC3, APOH, EDNRA]
GO:0060193	Group10	positive regulation of lipase activity	GO_BiologicalProcess-GOA_23.02.2017_10h01	[AGT, APOA4, APOC2, APOH, EDNRA]
GO:0010518	Group10	positive regulation of phospholipase activity	GO_BiologicalProcess-GOA_23.02.2017_10h01	[AGT, APOC2, EDNRA]
GO:0014829	Group10	vascular smooth muscle contraction	GO_BiologicalProcess-GOA_23.02.2017_10h01	[AGT, EDN3, EDNRA, EDNRB]
GO:0042310	Group10	vasoconstriction	GO_BiologicalProcess-GOA_23.02.2017_10h01	[AGT, AVP, EDN3, EDNRA, EDNRB, UTS2R]
GO:0043542	Group11	endothelial cell migration	GO_BiologicalProcess-GOA_23.02.2017_10h01	[AGT, APOH, DCN, ITGB2, ITGB3, KLF4, NFE2L2, WNT5A]
GO:0010660	Group12	regulation of muscle cell apoptotic process	GO_BiologicalProcess-GOA_23.02.2017_10h01	[AGT, APOH, ILK, NFE2L2]
GO:0045834	Group13	positive regulation of lipid metabolic process	GO_BiologicalProcess-GOA_23.02.2017_10h01	[AGT, APOA4, APOC1, APOC2, AVP, GHSR, IRS1, LYN]
GO:1905952	Group15	regulation of lipid localization	GO_BiologicalProcess-GOA_23.02.2017_10h01	[AGT, APOA4, APOC1, APOC2, APOC3, CETP, ITGB3, LPL, MSR1, PLTP, PON1]
GO:0034374	Group15	low-density lipoprotein particle remodeling	GO_BiologicalProcess-GOA_23.02.2017_10h01	[AGT, CETP, LIPC, PLA2G7]
GO:0010743	Group15	regulation of macrophage derived foam cell differentiation	GO_BiologicalProcess-GOA_23.02.2017_10h01	[AGT, CETP, ITGB3, LPL, MSR1]
GO:0010744	Group15	positive regulation of macrophage derived foam cell differentiation	GO_BiologicalProcess-GOA_23.02.2017_10h01	[AGT, LPL, MSR1]
GO:0010595	Group15	positive regulation of endothelial cell migration	GO_BiologicalProcess-GOA_23.02.2017_10h01	[AGT, ITGB3, NFE2L2, WNT5A]
GO:0050729	Group17	positive regulation of inflammatory response	GO_BiologicalProcess-GOA_23.02.2017_10h01	[AGT, IL23A, LPL, OSM, PLA2G7, TNFSF4, WNT5A]
GO:0046427	Group17	positive regulation of JAK-STAT cascade	GO_BiologicalProcess-GOA_23.02.2017_10h01	[AGT, IL23A, IL23R, LYN, OSM]
GO:0006801	Group18	superoxide metabolic process	GO_BiologicalProcess-GOA_23.02.2017_10h01	[AGT, APOA4, NCF1, NFE2L2, NOX1, NOX4, SOD1]
GO:0019216	Group18	regulation of lipid metabolic process	GO_BiologicalProcess-GOA_23.02.2017_10h01	[AGT, APOA4, APOC1, APOC2, APOC3, AVP, BRCA1, GHSR, IRS1, KLF4, LYN, SOD1, VDR]
GO:0045834	Group18	positive regulation of lipid metabolic process	GO_BiologicalProcess-GOA_23.02.2017_10h01	[AGT, APOA4, APOC1, APOC2, AVP, GHSR, IRS1, LYN]
GO:0060191	Group18	regulation of lipase activity	GO_BiologicalProcess-GOA_23.02.2017_10h01	[AGT, APOA4, APOC1, APOC2, APOC3, APOH, EDNRA]
GO:0019218	Group18	regulation of steroid metabolic process	GO_BiologicalProcess-GOA_23.02.2017_10h01	[AGT, APOA4, APOC1, SOD1, VDR]
GO:0090322	Group18	regulation of superoxide metabolic process	GO_BiologicalProcess-GOA_23.02.2017_10h01	[AGT, NFE2L2, SOD1]
GO:0097755	Group18	positive regulation of blood vessel diameter	GO_BiologicalProcess-GOA_23.02.2017_10h01	[AGT, EDNRB, SOD1, UTS2]
GO:0034435	Group18	cholesterol esterification	GO_BiologicalProcess-GOA_23.02.2017_10h01	[AGT, APOA4, APOC1, LCAT]
GO:0019216	Group19	regulation of lipid metabolic process	GO_BiologicalProcess-GOA_23.02.2017_10h01	[AGT, APOA4, APOC1, APOC2, APOC3, AVP, BRCA1, GHSR, IRS1, KLF4, LYN, SOD1, VDR]
GO:0045834	Group19	positive regulation of lipid metabolic process	GO_BiologicalProcess-GOA_23.02.2017_10h01	[AGT, APOA4, APOC1, APOC2, AVP, GHSR, IRS1, LYN]
GO:0045834	Group21	positive regulation of lipid metabolic process	GO_BiologicalProcess-GOA_23.02.2017_10h01	[AGT, APOA4, APOC1, APOC2, AVP, GHSR, IRS1, LYN]
GO:0060191	Group21	regulation of lipase activity	GO_BiologicalProcess-GOA_23.02.2017_10h01	[AGT, APOA4, APOC1, APOC2, APOC3, APOH, EDNRA]
GO:0060193	Group21	positive regulation of lipase activity	GO_BiologicalProcess-GOA_23.02.2017_10h01	[AGT, APOA4, APOC2, APOH, EDNRA]
GO:0010660	Group21	regulation of muscle cell apoptotic process	GO_BiologicalProcess-GOA_23.02.2017_10h01	[AGT, APOH, ILK, NFE2L2]
GO:0010518	Group21	positive regulation of phospholipase activity	GO_BiologicalProcess-GOA_23.02.2017_10h01	[AGT, APOC2, EDNRA]
GO:0014829	Group21	vascular smooth muscle contraction	GO_BiologicalProcess-GOA_23.02.2017_10h01	[AGT, EDN3, EDNRA, EDNRB]
GO:0034435	Group21	cholesterol esterification	GO_BiologicalProcess-GOA_23.02.2017_10h01	[AGT, APOA4, APOC1, LCAT]
GO:0016525	Group21	negative regulation of angiogenesis	GO_BiologicalProcess-GOA_23.02.2017_10h01	[AGT, APOH, DCN, KLF4]
GO:0034369	Group22	plasma lipoprotein particle remodeling	GO_BiologicalProcess-GOA_23.02.2017_10h01	[AGT, APOA4, APOC1, APOC2, APOC3, CETP, LCAT, LIPC, LPL, PLA2G7, PLTP]
GO:0003014	Group23	renal system process	GO_BiologicalProcess-GOA_23.02.2017_10h01	[AGT, AVP, EDNRB, MCAM, UTS2, UTS2R]
GO:0050886	Group23	endocrine process	GO_BiologicalProcess-GOA_23.02.2017_10h01	[AGT, EDN3, KISS1, NOX1]
GO:1903409	Group23	reactive oxygen species biosynthetic process	GO_BiologicalProcess-GOA_23.02.2017_10h01	[AGT, FOXO3, ITGB2, KLF4, SOD1]
GO:0008217	Group23	regulation of blood pressure	GO_BiologicalProcess-GOA_23.02.2017_10h01	[AGT, AVP, EDN3, EDNRA, EDNRB, NOX1, SOD1, UTS2, UTS2B, UTS2R]
GO:2000021	Group23	regulation of ion homeostasis	GO_BiologicalProcess-GOA_23.02.2017_10h01	[AGT, AVP, B2M, CD4, DCN, EDNRB, LYN, UTS2, UTS2R]
GO:0003073	Group23	regulation of systemic arterial blood pressure	GO_BiologicalProcess-GOA_23.02.2017_10h01	[AGT, AVP, EDN3, NOX1, UTS2, UTS2R]
GO:0006939	Group23	smooth muscle contraction	GO_BiologicalProcess-GOA_23.02.2017_10h01	[AGT, EDN3, EDNRA, EDNRB, GHSR, SOD1]
GO:0042554	Group23	superoxide anion generation	GO_BiologicalProcess-GOA_23.02.2017_10h01	[AGT, NCF1, NOX1, NOX4, SOD1]
GO:0045777	Group23	positive regulation of blood pressure	GO_BiologicalProcess-GOA_23.02.2017_10h01	[AGT, AVP, UTS2, UTS2R]
GO:0048146	Group23	positive regulation of fibroblast proliferation	GO_BiologicalProcess-GOA_23.02.2017_10h01	[AGT, UTS2, UTS2R, WNT5A]
GO:0003071	Group23	renal system process involved in regulation of systemic arterial blood pressure	GO_BiologicalProcess-GOA_23.02.2017_10h01	[AGT, UTS2, UTS2R]
GO:0019218	Group23	regulation of steroid metabolic process	GO_BiologicalProcess-GOA_23.02.2017_10h01	[AGT, APOA4, APOC1, SOD1, VDR]
GO:0090322	Group23	regulation of superoxide metabolic process	GO_BiologicalProcess-GOA_23.02.2017_10h01	[AGT, NFE2L2, SOD1]
GO:0060193	Group23	positive regulation of lipase activity	GO_BiologicalProcess-GOA_23.02.2017_10h01	[AGT, APOA4, APOC2, APOH, EDNRA]
GO:0097746	Group23	regulation of blood vessel diameter	GO_BiologicalProcess-GOA_23.02.2017_10h01	[AGT, AVP, EDN3, EDNRA, EDNRB, SOD1, UTS2, UTS2R]
GO:0035813	Group23	regulation of renal sodium excretion	GO_BiologicalProcess-GOA_23.02.2017_10h01	[AGT, AVP, EDNRB, UTS2, UTS2R]
GO:0019229	Group23	regulation of vasoconstriction	GO_BiologicalProcess-GOA_23.02.2017_10h01	[AGT, AVP, EDN3, UTS2R]
GO:0010518	Group23	positive regulation of phospholipase activity	GO_BiologicalProcess-GOA_23.02.2017_10h01	[AGT, APOC2, EDNRA]
GO:0010595	Group23	positive regulation of endothelial cell migration	GO_BiologicalProcess-GOA_23.02.2017_10h01	[AGT, ITGB3, NFE2L2, WNT5A]
GO:0010534	Group24	regulation of activation of JAK2 kinase activity	GO_BiologicalProcess-GOA_23.02.2017_10h01	[AGT, IL23A, IL23R]
GO:0010536	Group24	positive regulation of activation of Janus kinase activity	GO_BiologicalProcess-GOA_23.02.2017_10h01	[AGT, IL23A, IL23R]
GO:0050729	Group24	positive regulation of inflammatory response	GO_BiologicalProcess-GOA_23.02.2017_10h01	[AGT, IL23A, LPL, OSM, PLA2G7, TNFSF4, WNT5A]
GO:0046425	Group24	regulation of JAK-STAT cascade	GO_BiologicalProcess-GOA_23.02.2017_10h01	[AGT, DCN, IKBKB, IL23A, IL23R, LYN, OSM]
GO:0046427	Group24	positive regulation of JAK-STAT cascade	GO_BiologicalProcess-GOA_23.02.2017_10h01	[AGT, IL23A, IL23R, LYN, OSM]
GO:0050731	Group24	positive regulation of peptidyl-tyrosine phosphorylation	GO_BiologicalProcess-GOA_23.02.2017_10h01	[AGT, CD4, IL23A, IL23R, ITGB3, LYN, NCF1, OSM]
GO:0050886	Group25	endocrine process	GO_BiologicalProcess-GOA_23.02.2017_10h01	[AGT, EDN3, KISS1, NOX1]
GO:0072593	Group25	reactive oxygen species metabolic process	GO_BiologicalProcess-GOA_23.02.2017_10h01	[AGT, APOA4, BRCA1, FOXO1, FOXO3, HPR, ITGB2, KLF4, NCF1, NFE2L2, NOX1, NOX4, SELENOS, SOD1]
GO:1903409	Group25	reactive oxygen species biosynthetic process	GO_BiologicalProcess-GOA_23.02.2017_10h01	[AGT, FOXO3, ITGB2, KLF4, SOD1]
GO:0006801	Group25	superoxide metabolic process	GO_BiologicalProcess-GOA_23.02.2017_10h01	[AGT, APOA4, NCF1, NFE2L2, NOX1, NOX4, SOD1]
GO:0046209	Group25	nitric oxide metabolic process	GO_BiologicalProcess-GOA_23.02.2017_10h01	[AGT, ITGB2, KLF4, SELENOS]
GO:0048660	Group25	regulation of smooth muscle cell proliferation	GO_BiologicalProcess-GOA_23.02.2017_10h01	[AGT, CDKN1B, ILK, KLF4, NOX1, TERT, TNFAIP3]
GO:2000377	Group25	regulation of reactive oxygen species metabolic process	GO_BiologicalProcess-GOA_23.02.2017_10h01	[AGT, BRCA1, FOXO1, FOXO3, HPR, ITGB2, KLF4, NFE2L2, NOX4, SELENOS, SOD1]
GO:0006939	Group25	smooth muscle contraction	GO_BiologicalProcess-GOA_23.02.2017_10h01	[AGT, EDN3, EDNRA, EDNRB, GHSR, SOD1]
GO:0042554	Group25	superoxide anion generation	GO_BiologicalProcess-GOA_23.02.2017_10h01	[AGT, NCF1, NOX1, NOX4, SOD1]
GO:0048146	Group25	positive regulation of fibroblast proliferation	GO_BiologicalProcess-GOA_23.02.2017_10h01	[AGT, UTS2, UTS2R, WNT5A]
GO:2000379	Group25	positive regulation of reactive oxygen species metabolic process	GO_BiologicalProcess-GOA_23.02.2017_10h01	[AGT, FOXO3, ITGB2, KLF4, NFE2L2, NOX4, SOD1]
GO:0010743	Group25	regulation of macrophage derived foam cell differentiation	GO_BiologicalProcess-GOA_23.02.2017_10h01	[AGT, CETP, ITGB3, LPL, MSR1]
GO:0019218	Group25	regulation of steroid metabolic process	GO_BiologicalProcess-GOA_23.02.2017_10h01	[AGT, APOA4, APOC1, SOD1, VDR]
GO:0090322	Group25	regulation of superoxide metabolic process	GO_BiologicalProcess-GOA_23.02.2017_10h01	[AGT, NFE2L2, SOD1]
GO:1904705	Group25	regulation of vascular smooth muscle cell proliferation	GO_BiologicalProcess-GOA_23.02.2017_10h01	[AGT, CDKN1B, TERT]
GO:0014909	Group25	smooth muscle cell migration	GO_BiologicalProcess-GOA_23.02.2017_10h01	[AGT, ILK, ITGB3, NFE2L2, NOX4, PLAT, TERT]
GO:0060193	Group25	positive regulation of lipase activity	GO_BiologicalProcess-GOA_23.02.2017_10h01	[AGT, APOA4, APOC2, APOH, EDNRA]
GO:0001525	Group25	angiogenesis	GO_BiologicalProcess-GOA_23.02.2017_10h01	[AGT, APOH, BRCA1, CAMP, COL18A1, DCN, EDNRA, ITGB2, ITGB3, JAK1, KLF4, MCAM, NFE2L2, NOX1, TERT, TNFAIP3, UTS2, UTS2R, WNT5A]
GO:0010660	Group25	regulation of muscle cell apoptotic process	GO_BiologicalProcess-GOA_23.02.2017_10h01	[AGT, APOH, ILK, NFE2L2]
GO:0014910	Group25	regulation of smooth muscle cell migration	GO_BiologicalProcess-GOA_23.02.2017_10h01	[AGT, ILK, NFE2L2, NOX4, TERT]
GO:0010595	Group25	positive regulation of endothelial cell migration	GO_BiologicalProcess-GOA_23.02.2017_10h01	[AGT, ITGB3, NFE2L2, WNT5A]
GO:0014911	Group25	positive regulation of smooth muscle cell migration	GO_BiologicalProcess-GOA_23.02.2017_10h01	[AGT, NOX4, TERT]
GO:0043542	Group25	endothelial cell migration	GO_BiologicalProcess-GOA_23.02.2017_10h01	[AGT, APOH, DCN, ITGB2, ITGB3, KLF4, NFE2L2, WNT5A]
GO:0097755	Group25	positive regulation of blood vessel diameter	GO_BiologicalProcess-GOA_23.02.2017_10h01	[AGT, EDNRB, SOD1, UTS2]
GO:0045765	Group25	regulation of angiogenesis	GO_BiologicalProcess-GOA_23.02.2017_10h01	[AGT, APOH, BRCA1, CAMP, DCN, ITGB2, JAK1, KLF4, NFE2L2, TERT, TNFAIP3, UTS2, UTS2R, WNT5A]
GO:0046324	Group25	regulation of glucose import	GO_BiologicalProcess-GOA_23.02.2017_10h01	[AGT, IRS1, NFE2L2, SELENOS, TERT]
GO:1904752	Group25	regulation of vascular associated smooth muscle cell migration	GO_BiologicalProcess-GOA_23.02.2017_10h01	[AGT, NFE2L2, TERT]
GO:0016525	Group25	negative regulation of angiogenesis	GO_BiologicalProcess-GOA_23.02.2017_10h01	[AGT, APOH, DCN, KLF4]
GO:0010665	Group25	regulation of cardiac muscle cell apoptotic process	GO_BiologicalProcess-GOA_23.02.2017_10h01	[AGT, ILK, NFE2L2]
GO:0097006	Group26	regulation of plasma lipoprotein particle levels	GO_BiologicalProcess-GOA_23.02.2017_10h01	[AGT, APOA4, APOC1, APOC2, APOC3, CETP, LCAT, LIPC, LPL, MSR1, PLA2G7, PLTP, VLDLR]
GO:1905952	Group26	regulation of lipid localization	GO_BiologicalProcess-GOA_23.02.2017_10h01	[AGT, APOA4, APOC1, APOC2, APOC3, CETP, ITGB3, LPL, MSR1, PLTP, PON1]
GO:0034369	Group26	plasma lipoprotein particle remodeling	GO_BiologicalProcess-GOA_23.02.2017_10h01	[AGT, APOA4, APOC1, APOC2, APOC3, CETP, LCAT, LIPC, LPL, PLA2G7, PLTP]
GO:0015850	Group26	organic hydroxy compound transport	GO_BiologicalProcess-GOA_23.02.2017_10h01	[AGT, APOA4, APOC1, APOC2, APOC3, CETP, LCAT, LIPC, MSR1, PLTP, PON1]
GO:0019216	Group26	regulation of lipid metabolic process	GO_BiologicalProcess-GOA_23.02.2017_10h01	[AGT, APOA4, APOC1, APOC2, APOC3, AVP, BRCA1, GHSR, IRS1, KLF4, LYN, SOD1, VDR]
GO:0045834	Group26	positive regulation of lipid metabolic process	GO_BiologicalProcess-GOA_23.02.2017_10h01	[AGT, APOA4, APOC1, APOC2, AVP, GHSR, IRS1, LYN]
GO:0032368	Group26	regulation of lipid transport	GO_BiologicalProcess-GOA_23.02.2017_10h01	[AGT, APOA4, APOC1, APOC2, APOC3, CETP, ITGB3, PLTP, PON1]
GO:0060191	Group26	regulation of lipase activity	GO_BiologicalProcess-GOA_23.02.2017_10h01	[AGT, APOA4, APOC1, APOC2, APOC3, APOH, EDNRA]
GO:0034374	Group26	low-density lipoprotein particle remodeling	GO_BiologicalProcess-GOA_23.02.2017_10h01	[AGT, CETP, LIPC, PLA2G7]
GO:0010743	Group26	regulation of macrophage derived foam cell differentiation	GO_BiologicalProcess-GOA_23.02.2017_10h01	[AGT, CETP, ITGB3, LPL, MSR1]
GO:0019218	Group26	regulation of steroid metabolic process	GO_BiologicalProcess-GOA_23.02.2017_10h01	[AGT, APOA4, APOC1, SOD1, VDR]
GO:0060193	Group26	positive regulation of lipase activity	GO_BiologicalProcess-GOA_23.02.2017_10h01	[AGT, APOA4, APOC2, APOH, EDNRA]
GO:0010518	Group26	positive regulation of phospholipase activity	GO_BiologicalProcess-GOA_23.02.2017_10h01	[AGT, APOC2, EDNRA]
GO:0034435	Group26	cholesterol esterification	GO_BiologicalProcess-GOA_23.02.2017_10h01	[AGT, APOA4, APOC1, LCAT]

## Sheet: LPL
Table 7b: List of biological processes mediated by LPL
GOID	GOGroups	GOTerm	Ontology Source	Associated Genes Found
GO:0034369	Group22	plasma lipoprotein particle remodeling	GO_BiologicalProcess-GOA_23.02.2017_10h01	[AGT, APOA4, APOC1, APOC2, APOC3, CETP, LCAT, LIPC, LPL, PLA2G7, PLTP]
GO:0034372	Group22	very-low-density lipoprotein particle remodeling	GO_BiologicalProcess-GOA_23.02.2017_10h01	[APOA4, APOC2, APOC3, CETP, LCAT, LIPC, LPL]
GO:0006641	Group22	triglyceride metabolic process	GO_BiologicalProcess-GOA_23.02.2017_10h01	[APOA4, APOBR, APOC1, APOC2, APOC3, APOH, CETP, LIPC, LPL]
GO:0032602	Group24	chemokine production	GO_BiologicalProcess-GOA_23.02.2017_10h01	[AGER, KLF4, LPL, TNFSF4, WNT5A]
GO:0032602	Group24	chemokine production	GO_BiologicalProcess-GOA_23.02.2017_10h01	[AGER, KLF4, LPL, TNFSF4, WNT5A]
GO:0032602	Group24	chemokine production	GO_BiologicalProcess-GOA_23.02.2017_10h01	[AGER, KLF4, LPL, TNFSF4, WNT5A]
GO:0032602	Group24	chemokine production	GO_BiologicalProcess-GOA_23.02.2017_10h01	[AGER, KLF4, LPL, TNFSF4, WNT5A]
GO:0032602	Group24	chemokine production	GO_BiologicalProcess-GOA_23.02.2017_10h01	[AGER, KLF4, LPL, TNFSF4, WNT5A]
GO:0050729	Group24	positive regulation of inflammatory response	GO_BiologicalProcess-GOA_23.02.2017_10h01	[AGT, IL23A, LPL, OSM, PLA2G7, TNFSF4, WNT5A]
GO:0010743	Group25	regulation of macrophage derived foam cell differentiation	GO_BiologicalProcess-GOA_23.02.2017_10h01	[AGT, CETP, ITGB3, LPL, MSR1]
GO:0097006	Group26	regulation of plasma lipoprotein particle levels	GO_BiologicalProcess-GOA_23.02.2017_10h01	[AGT, APOA4, APOC1, APOC2, APOC3, CETP, LCAT, LIPC, LPL, MSR1, PLA2G7, PLTP, VLDLR]
GO:0010876	Group26	lipid localization	GO_BiologicalProcess-GOA_23.02.2017_10h01	[ABCB1, AGT, APOA4, APOBR, APOC1, APOC2, APOC3, APOH, CETP, ITGB3, LCAT, LIPC, LPL, MSR1, PLTP, PON1, VLDLR]
GO:1905952	Group26	regulation of lipid localization	GO_BiologicalProcess-GOA_23.02.2017_10h01	[AGT, APOA4, APOC1, APOC2, APOC3, CETP, ITGB3, LPL, MSR1, PLTP, PON1]
GO:1905954	Group26	positive regulation of lipid localization	GO_BiologicalProcess-GOA_23.02.2017_10h01	[LPL, MSR1, PLTP, PON1]
GO:0034369	Group26	plasma lipoprotein particle remodeling	GO_BiologicalProcess-GOA_23.02.2017_10h01	[AGT, APOA4, APOC1, APOC2, APOC3, CETP, LCAT, LIPC, LPL, PLA2G7, PLTP]
GO:0010743	Group26	regulation of macrophage derived foam cell differentiation	GO_BiologicalProcess-GOA_23.02.2017_10h01	[AGT, CETP, ITGB3, LPL, MSR1]
GO:0046503	Group26	glycerolipid catabolic process	GO_BiologicalProcess-GOA_23.02.2017_10h01	[APOA4, APOC1, APOC2, APOC3, LIPC, LPL]
GO:0034371	Group26	chylomicron remodeling	GO_BiologicalProcess-GOA_23.02.2017_10h01	[APOA4, APOC2, LPL]
GO:0034372	Group26	very-low-density lipoprotein particle remodeling	GO_BiologicalProcess-GOA_23.02.2017_10h01	[APOA4, APOC2, APOC3, CETP, LCAT, LIPC, LPL]
GO:0006641	Group26	triglyceride metabolic process	GO_BiologicalProcess-GOA_23.02.2017_10h01	[APOA4, APOBR, APOC1, APOC2, APOC3, APOH, CETP, LIPC, LPL]
GO:0042632	Group26	cholesterol homeostasis	GO_BiologicalProcess-GOA_23.02.2017_10h01	[APOA4, APOC2, APOC3, CETP, LCAT, LIPC, LPL]
GO:0070328	Group26	triglyceride homeostasis	GO_BiologicalProcess-GOA_23.02.2017_10h01	[APOA4, APOC2, APOC3, CETP, LIPC, LPL]
GO:0072330	Group26	monocarboxylic acid biosynthetic process	GO_BiologicalProcess-GOA_23.02.2017_10h01	[ALOX5, APOA4, APOC1, APOC2, APOC3, AVP, BRCA1, DCN, GGT1, GGT2, LIPC, LPL]
GO:0019433	Group26	triglyceride catabolic process	GO_BiologicalProcess-GOA_23.02.2017_10h01	[APOA4, APOC2, APOC3, LIPC, LPL]
GO:0032602	Group11	chemokine production	GO_BiologicalProcess-GOA_23.02.2017_10h01	[AGER, KLF4, LPL, TNFSF4, WNT5A]
GO:0006954	Group14	inflammatory response	GO_BiologicalProcess-GOA_23.02.2017_10h01	[AGER, AGT, ALOX5, CAMP, CYSLTR1, EDNRB, GGT1, GHSR, HPR, IKBKB, IL22, IL23A, IL23R, IL2RA, ITGB2, KLF4, LPL, LTB4R, LYN, NFE2L2, NOX1, NOX4, OSM, PLA2G7, SAA2, SELENOS, TNFAIP3, TNFRSF11B, TNFRSF9, TNFSF4, WNT5A]
GO:0032602	Group14	chemokine production	GO_BiologicalProcess-GOA_23.02.2017_10h01	[AGER, KLF4, LPL, TNFSF4, WNT5A]
GO:0050727	Group14	regulation of inflammatory response	GO_BiologicalProcess-GOA_23.02.2017_10h01	[AGER, AGT, EDNRB, GGT1, GHSR, IL23A, IL2RA, KLF4, LPL, LYN, OSM, PLA2G7, SELENOS, TNFAIP3, TNFSF4, WNT5A]
GO:0050729	Group14	positive regulation of inflammatory response	GO_BiologicalProcess-GOA_23.02.2017_10h01	[AGT, IL23A, LPL, OSM, PLA2G7, TNFSF4, WNT5A]
GO:1905952	Group15	regulation of lipid localization	GO_BiologicalProcess-GOA_23.02.2017_10h01	[AGT, APOA4, APOC1, APOC2, APOC3, CETP, ITGB3, LPL, MSR1, PLTP, PON1]
GO:1905954	Group15	positive regulation of lipid localization	GO_BiologicalProcess-GOA_23.02.2017_10h01	[LPL, MSR1, PLTP, PON1]
GO:0010883	Group15	regulation of lipid storage	GO_BiologicalProcess-GOA_23.02.2017_10h01	[ITGB3, LPL, MSR1]
GO:0010743	Group15	regulation of macrophage derived foam cell differentiation	GO_BiologicalProcess-GOA_23.02.2017_10h01	[AGT, CETP, ITGB3, LPL, MSR1]
GO:0010744	Group15	positive regulation of macrophage derived foam cell differentiation	GO_BiologicalProcess-GOA_23.02.2017_10h01	[AGT, LPL, MSR1]
GO:0032602	Group16	chemokine production	GO_BiologicalProcess-GOA_23.02.2017_10h01	[AGER, KLF4, LPL, TNFSF4, WNT5A]
GO:0032602	Group17	chemokine production	GO_BiologicalProcess-GOA_23.02.2017_10h01	[AGER, KLF4, LPL, TNFSF4, WNT5A]
GO:0050727	Group17	regulation of inflammatory response	GO_BiologicalProcess-GOA_23.02.2017_10h01	[AGER, AGT, EDNRB, GGT1, GHSR, IL23A, IL2RA, KLF4, LPL, LYN, OSM, PLA2G7, SELENOS, TNFAIP3, TNFSF4, WNT5A]
GO:0050729	Group17	positive regulation of inflammatory response	GO_BiologicalProcess-GOA_23.02.2017_10h01	[AGT, IL23A, LPL, OSM, PLA2G7, TNFSF4, WNT5A]
GO:0050727	Group20	regulation of inflammatory response	GO_BiologicalProcess-GOA_23.02.2017_10h01	[AGER, AGT, EDNRB, GGT1, GHSR, IL23A, IL2RA, KLF4, LPL, LYN, OSM, PLA2G7, SELENOS, TNFAIP3, TNFSF4, WNT5A]
GO:0034371	Group21	chylomicron remodeling	GO_BiologicalProcess-GOA_23.02.2017_10h01	[APOA4, APOC2, LPL]
GO:0034369	Group22	plasma lipoprotein particle remodeling	GO_BiologicalProcess-GOA_23.02.2017_10h01	[AGT, APOA4, APOC1, APOC2, APOC3, CETP, LCAT, LIPC, LPL, PLA2G7, PLTP]

## Sheet: IGTB2
Table 7c: List of Biological processes mediated by IGTB2
GOID	GOGroups	GOTerm	Ontology Source	Associated Genes Found
GO:0006954	Group14	inflammatory response	GO_BiologicalProcess-GOA_23.02.2017_10h01	[AGER, AGT, ALOX5, CAMP, CYSLTR1, EDNRB, GGT1, GHSR, HPR, IKBKB, IL22, IL23A, IL23R, IL2RA, ITGB2, KLF4, LPL, LTB4R, LYN, NFE2L2, NOX1, NOX4, OSM, PLA2G7, SAA2, SELENOS, TNFAIP3, TNFRSF11B, TNFRSF9, TNFSF4, WNT5A]
GO:1903409	Group23	reactive oxygen species biosynthetic process	GO_BiologicalProcess-GOA_23.02.2017_10h01	[AGT, FOXO3, ITGB2, KLF4, SOD1]
GO:0045766	Group23	positive regulation of angiogenesis	GO_BiologicalProcess-GOA_23.02.2017_10h01	[BRCA1, CAMP, ITGB2, JAK1, NFE2L2, TERT, UTS2, UTS2R, WNT5A]
GO:0072593	Group25	reactive oxygen species metabolic process	GO_BiologicalProcess-GOA_23.02.2017_10h01	[AGT, APOA4, BRCA1, FOXO1, FOXO3, HPR, ITGB2, KLF4, NCF1, NFE2L2, NOX1, NOX4, SELENOS, SOD1]
GO:1903409	Group25	reactive oxygen species biosynthetic process	GO_BiologicalProcess-GOA_23.02.2017_10h01	[AGT, FOXO3, ITGB2, KLF4, SOD1]
GO:0046209	Group25	nitric oxide metabolic process	GO_BiologicalProcess-GOA_23.02.2017_10h01	[AGT, ITGB2, KLF4, SELENOS]
GO:2000377	Group25	regulation of reactive oxygen species metabolic process	GO_BiologicalProcess-GOA_23.02.2017_10h01	[AGT, BRCA1, FOXO1, FOXO3, HPR, ITGB2, KLF4, NFE2L2, NOX4, SELENOS, SOD1]
GO:0001704	Group25	formation of primary germ layer	GO_BiologicalProcess-GOA_23.02.2017_10h01	[ITGA4, ITGB2, ITGB3, KLF4, MMP8, WNT5A]
GO:2000379	Group25	positive regulation of reactive oxygen species metabolic process	GO_BiologicalProcess-GOA_23.02.2017_10h01	[AGT, FOXO3, ITGB2, KLF4, NFE2L2, NOX4, SOD1]
GO:0001525	Group25	angiogenesis	GO_BiologicalProcess-GOA_23.02.2017_10h01	[AGT, APOH, BRCA1, CAMP, COL18A1, DCN, EDNRA, ITGB2, ITGB3, JAK1, KLF4, MCAM, NFE2L2, NOX1, TERT, TNFAIP3, UTS2, UTS2R, WNT5A]
GO:0043542	Group25	endothelial cell migration	GO_BiologicalProcess-GOA_23.02.2017_10h01	[AGT, APOH, DCN, ITGB2, ITGB3, KLF4, NFE2L2, WNT5A]
GO:0045765	Group25	regulation of angiogenesis	GO_BiologicalProcess-GOA_23.02.2017_10h01	[AGT, APOH, BRCA1, CAMP, DCN, ITGB2, JAK1, KLF4, NFE2L2, TERT, TNFAIP3, UTS2, UTS2R, WNT5A]
GO:0001525	Group09	angiogenesis	GO_BiologicalProcess-GOA_23.02.2017_10h01	[AGT, APOH, BRCA1, CAMP, COL18A1, DCN, EDNRA, ITGB2, ITGB3, JAK1, KLF4, MCAM, NFE2L2, NOX1, TERT, TNFAIP3, UTS2, UTS2R, WNT5A]
GO:0043542	Group09	endothelial cell migration	GO_BiologicalProcess-GOA_23.02.2017_10h01	[AGT, APOH, DCN, ITGB2, ITGB3, KLF4, NFE2L2, WNT5A]
GO:0045765	Group09	regulation of angiogenesis	GO_BiologicalProcess-GOA_23.02.2017_10h01	[AGT, APOH, BRCA1, CAMP, DCN, ITGB2, JAK1, KLF4, NFE2L2, TERT, TNFAIP3, UTS2, UTS2R, WNT5A]
GO:0045766	Group09	positive regulation of angiogenesis	GO_BiologicalProcess-GOA_23.02.2017_10h01	[BRCA1, CAMP, ITGB2, JAK1, NFE2L2, TERT, UTS2, UTS2R, WNT5A]
GO:0001704	Group11	formation of primary germ layer	GO_BiologicalProcess-GOA_23.02.2017_10h01	[ITGA4, ITGB2, ITGB3, KLF4, MMP8, WNT5A]
GO:0035987	Group11	endodermal cell differentiation	GO_BiologicalProcess-GOA_23.02.2017_10h01	[ITGA4, ITGB2, MMP8]
GO:0043542	Group11	endothelial cell migration	GO_BiologicalProcess-GOA_23.02.2017_10h01	[AGT, APOH, DCN, ITGB2, ITGB3, KLF4, NFE2L2, WNT5A]

## Sheet: IRS1
Table 7d: List of Biological processes mediated by IRS1
GOID	GOGroups	GOTerm	Ontology Source	Associated Genes Found
GO:0019216	Group26	regulation of lipid metabolic process	GO_BiologicalProcess-GOA_23.02.2017_10h01	[AGT, APOA4, APOC1, APOC2, APOC3, AVP, BRCA1, GHSR, IRS1, KLF4, LYN, SOD1, VDR]
GO:0045834	Group26	positive regulation of lipid metabolic process	GO_BiologicalProcess-GOA_23.02.2017_10h01	[AGT, APOA4, APOC1, APOC2, AVP, GHSR, IRS1, LYN]
GO:0043255	Group04	regulation of carbohydrate biosynthetic process	GO_BiologicalProcess-GOA_23.02.2017_10h01	[FOXO1, GCG, IRS1, SELENOS]
GO:0010907	Group04	positive regulation of glucose metabolic process	GO_BiologicalProcess-GOA_23.02.2017_10h01	[FOXO1, GCG, IRS1]
GO:0046324	Group04	regulation of glucose import	GO_BiologicalProcess-GOA_23.02.2017_10h01	[AGT, IRS1, NFE2L2, SELENOS, TERT]
GO:0046888	Group07	negative regulation of hormone secretion	GO_BiologicalProcess-GOA_23.02.2017_10h01	[GHSR, IRS1, OSM, UTS2]
GO:0045923	Group07	positive regulation of fatty acid metabolic process	GO_BiologicalProcess-GOA_23.02.2017_10h01	[APOA4, APOC2, AVP, GHSR, IRS1]
GO:0050709	Group07	negative regulation of protein secretion	GO_BiologicalProcess-GOA_23.02.2017_10h01	[GHSR, IRS1, TNFRSF9, TNFSF4, UTS2]
GO:0046676	Group07	negative regulation of insulin secretion	GO_BiologicalProcess-GOA_23.02.2017_10h01	[GHSR, IRS1, UTS2]
GO:0045834	Group13	positive regulation of lipid metabolic process	GO_BiologicalProcess-GOA_23.02.2017_10h01	[AGT, APOA4, APOC1, APOC2, AVP, GHSR, IRS1, LYN]
GO:0050994	Group13	regulation of lipid catabolic process	GO_BiologicalProcess-GOA_23.02.2017_10h01	[APOA4, APOC1, APOC2, APOC3, IRS1]
GO:0050996	Group13	positive regulation of lipid catabolic process	GO_BiologicalProcess-GOA_23.02.2017_10h01	[APOA4, APOC2, IRS1]
GO:1903725	Group13	regulation of phospholipid metabolic process	GO_BiologicalProcess-GOA_23.02.2017_10h01	[APOC1, APOC2, IRS1, KLF4, LYN]
GO:1903727	Group13	positive regulation of phospholipid metabolic process	GO_BiologicalProcess-GOA_23.02.2017_10h01	[APOC2, IRS1, LYN]
GO:0045923	Group13	positive regulation of fatty acid metabolic process	GO_BiologicalProcess-GOA_23.02.2017_10h01	[APOA4, APOC2, AVP, GHSR, IRS1]
GO:0043551	Group13	regulation of phosphatidylinositol 3-kinase activity	GO_BiologicalProcess-GOA_23.02.2017_10h01	[IRS1, KLF4, LYN]
GO:0019216	Group18	regulation of lipid metabolic process	GO_BiologicalProcess-GOA_23.02.2017_10h01	[AGT, APOA4, APOC1, APOC2, APOC3, AVP, BRCA1, GHSR, IRS1, KLF4, LYN, SOD1, VDR]
GO:0045834	Group18	positive regulation of lipid metabolic process	GO_BiologicalProcess-GOA_23.02.2017_10h01	[AGT, APOA4, APOC1, APOC2, AVP, GHSR, IRS1, LYN]
GO:0019216	Group19	regulation of lipid metabolic process	GO_BiologicalProcess-GOA_23.02.2017_10h01	[AGT, APOA4, APOC1, APOC2, APOC3, AVP, BRCA1, GHSR, IRS1, KLF4, LYN, SOD1, VDR]
GO:0045834	Group19	positive regulation of lipid metabolic process	GO_BiologicalProcess-GOA_23.02.2017_10h01	[AGT, APOA4, APOC1, APOC2, AVP, GHSR, IRS1, LYN]
GO:0050994	Group19	regulation of lipid catabolic process	GO_BiologicalProcess-GOA_23.02.2017_10h01	[APOA4, APOC1, APOC2, APOC3, IRS1]
GO:0050996	Group19	positive regulation of lipid catabolic process	GO_BiologicalProcess-GOA_23.02.2017_10h01	[APOA4, APOC2, IRS1]
GO:1903725	Group19	regulation of phospholipid metabolic process	GO_BiologicalProcess-GOA_23.02.2017_10h01	[APOC1, APOC2, IRS1, KLF4, LYN]
GO:1903727	Group19	positive regulation of phospholipid metabolic process	GO_BiologicalProcess-GOA_23.02.2017_10h01	[APOC2, IRS1, LYN]
GO:0019217	Group19	regulation of fatty acid metabolic process	GO_BiologicalProcess-GOA_23.02.2017_10h01	[APOA4, APOC1, APOC2, APOC3, AVP, BRCA1, GHSR, IRS1]
GO:0043551	Group19	regulation of phosphatidylinositol 3-kinase activity	GO_BiologicalProcess-GOA_23.02.2017_10h01	[IRS1, KLF4, LYN]
GO:0045834	Group21	positive regulation of lipid metabolic process	GO_BiologicalProcess-GOA_23.02.2017_10h01	[AGT, APOA4, APOC1, APOC2, AVP, GHSR, IRS1, LYN]
GO:0050996	Group21	positive regulation of lipid catabolic process	GO_BiologicalProcess-GOA_23.02.2017_10h01	[APOA4, APOC2, IRS1]
GO:0050994	Group22	regulation of lipid catabolic process	GO_BiologicalProcess-GOA_23.02.2017_10h01	[APOA4, APOC1, APOC2, APOC3, IRS1]
GO:0019217	Group22	regulation of fatty acid metabolic process	GO_BiologicalProcess-GOA_23.02.2017_10h01	[APOA4, APOC1, APOC2, APOC3, AVP, BRCA1, GHSR, IRS1]
GO:0043255	Group25	regulation of carbohydrate biosynthetic process	GO_BiologicalProcess-GOA_23.02.2017_10h01	[FOXO1, GCG, IRS1, SELENOS]
GO:0046324	Group25	regulation of glucose import	GO_BiologicalProcess-GOA_23.02.2017_10h01	[AGT, IRS1, NFE2L2, SELENOS, TERT]
GO:0050994	Group26	regulation of lipid catabolic process	GO_BiologicalProcess-GOA_23.02.2017_10h01	[APOA4, APOC1, APOC2, APOC3, IRS1]
GO:0050996	Group26	positive regulation of lipid catabolic process	GO_BiologicalProcess-GOA_23.02.2017_10h01	[APOA4, APOC2, IRS1]
GO:1903725	Group26	regulation of phospholipid metabolic process	GO_BiologicalProcess-GOA_23.02.2017_10h01	[APOC1, APOC2, IRS1, KLF4, LYN]
GO:1903727	Group26	positive regulation of phospholipid metabolic process	GO_BiologicalProcess-GOA_23.02.2017_10h01	[APOC2, IRS1, LYN]
GO:0046888	Group26	negative regulation of hormone secretion	GO_BiologicalProcess-GOA_23.02.2017_10h01	[GHSR, IRS1, OSM, UTS2]
GO:0019217	Group26	regulation of fatty acid metabolic process	GO_BiologicalProcess-GOA_23.02.2017_10h01	[APOA4, APOC1, APOC2, APOC3, AVP, BRCA1, GHSR, IRS1]
GO:0045923	Group26	positive regulation of fatty acid metabolic process	GO_BiologicalProcess-GOA_23.02.2017_10h01	[APOA4, APOC2, AVP, GHSR, IRS1]
GO:0046676	Group26	negative regulation of insulin secretion	GO_BiologicalProcess-GOA_23.02.2017_10h01	[GHSR, IRS1, UTS2]
